# Supplementary material for: Functional categorization of de novo transcriptome assembly of Vanilla planifolia Jacks. potentially points to a translational regulation during early stages of infection by Fusarium oxysporum f. sp. vanillae
Source: BMC Genomics. 2019 Nov 8;20:826. doi: 10.1186/s12864-019-6229-5 (PMC6839141; doi:10.1186/s12864-019-6229-5)
Supplement: Supplementary file 3 — Additional file 3: Table S1. Statistics of sequencing and filtering of raw data. [file 12864_2019_6229_MOESM3_ESM.xlsx]

## Sheet: Hoja1
Assembly statistics
Contig metrics:
n seqs	150919
Contig smallest	201
contig Largest	13397
n bases	112056305
Mean len	742.49
n under 200	0
n over 1k	34625
n over 10k	10
n with orf	41748
Mean orf percent	62.84
n90	285
n70	661
n50	1275
n30	1955
n10	3295
GC percentage	0.44
Bases n	0
Proportion n	0
TRANSRATE ASSEMBLY SCORE	0.0363
TRANSRATE OPTIMAL SCORE	0.164
TRANSRATE OPTIMAL CUTOFF	0.3264
good contigs	70983
p good contigs	0.47
