# Supplementary material for: Functional categorization of de novo transcriptome assembly of Vanilla planifolia Jacks. potentially points to a translational regulation during early stages of infection by Fusarium oxysporum f. sp. vanillae
Source: BMC Genomics. 2019 Nov 8;20:826. doi: 10.1186/s12864-019-6229-5 (PMC6839141; doi:10.1186/s12864-019-6229-5)
Supplement: Supplementary file 5 — Additional file 5: Table S2. Assembly statistics and sequence mapping. (XLSX 12 kb) [file 12864_2019_6229_MOESM5_ESM.xlsx]

## Sheet: Hoja1
	Sequencing statistics		Mapping statistics description						Analyzing the non-aligned
Sample	Raw Sequences	After filter	Total Seq	Non-Aligned	Aligned 1 time	Aligned > 1 time	Aligned Tot	Aligment rate	Aligment discordantly	Mates aligment, single read	Overall aligment	Records	% Cleaned
2dpi_Treatment_1	10152373	7157434	7157434	1184668	2021732	3951034	5972766	0.834484	114979	1693134	0.968827	28629736	29.5
2dpi_Treatment_2	10917618	10335384	10335384	1636752	3224374	5474258	8698632	0.841636	195243	2355689	0.974489	41341536	5.33
2dpi_Treatment_3	10684416	6501989	6501989	1126215	1903938	3471836	5375774	0.826789	115674	1539056	0.962932	26007956	39.15
2dpi_Control_1	7158305	6694420	6694420	1197318	1970393	3526709	5497102	0.821147	123566	1606899	0.959623	26777680	6.48
2dpi_Control_2	7249959	6861209	6861209	1234236	2021630	3605343	5626973	0.820114	125335	1637465	0.957709	27444836	5.36
2dpi_Control_3	5741789	5405822	5405822	984467	1570242	2851113	4421355	0.817888	96209	1305000	0.956388	21623288	5.85
10dpi_Treatment_1	9397911	8820449	8820449	1526315	2898625	4395509	7294134	0.826957	178088	2142304	0.968587	35281796	6.14
10dpi_Treatment_2	10190151	9439078	9439078	1440632	2879007	5119439	7998446	0.847376	169675	2086048	0.975852	37756312	7.37
10dpi_Treatment_3	11048231	9250553	9250553	1457146	2964630	4828777	7793407	0.84248	184764	2074806	0.974598	37002212	16.27
10dpi_Control_1	6528340	6200174	6200174	952410	1860048	3387716	5247764	0.84639	107978	1392415	0.976093	24800696	5.03
10dpi_Control_2	6458564	6108996	6108996	999031	1875669	3234296	5109965	0.836466	111214	1451425	0.973465	24435984	5.41
10dpi_Control_3	6730883	6323452	6323452	1041702	1992044	3289706	5281750	0.835264	126057	1444428	0.969411	25293808	6.05
