# Supplementary material for: Functional categorization of de novo transcriptome assembly of Vanilla planifolia Jacks. potentially points to a translational regulation during early stages of infection by Fusarium oxysporum f. sp. vanillae
Source: BMC Genomics. 2019 Nov 8;20:826. doi: 10.1186/s12864-019-6229-5 (PMC6839141; doi:10.1186/s12864-019-6229-5)
Supplement: Supplementary file 6 — Additional file 6: Table S3. DEGs at 2 and 10 dpi obtained with several methods, including DESeq, DESeq2, NOISeq and EdgeR. [file 12864_2019_6229_MOESM6_ESM.xlsx]

## Sheet: DESeq_10dpi
id	baseMean	baseMeanA	baseMeanB	foldChange	log2FoldChange	pval	padj	Control_10dpi_2	Control_10dpi_3	Control_10dpi_1	Treatment_10dpi_1	Treatment_10dpi_2	Treatment_10dpi_5	Control_10dpi_2	Control_10dpi_3	Control_10dpi_1	Treatment_10dpi_1	Treatment_10dpi_2	Treatment_10dpi_5	Certeza	DE
TRINITY_DN47985_c0_g1_i1	101.073	0	202.146	Inf	Inf	3.28373e-34	1.44888e-29	16	7	460	0	0	0	20.0033	7.78286	578.652	0	0	0	100	DOWN_ Treatment_10dpi_UP_Control_10dpi
TRINITY_DN53728_c0_g1_i2	319.541	30.167	608.915	20.1848	4.3352	1.19139e-32	1.89599e-28	834	669	32	39	41	33	1042.67	743.819	40.254	33.1431	32.2841	25.0739	100	DOWN_ Treatment_10dpi_UP_Control_10dpi
TRINITY_DN75170_c0_g1_i1	338.487	676.974	0	0	#NAME?	1.28911e-32	1.89599e-28	0	0	0	785	1044	713	0	0	0	667.112	822.062	541.748	100	UP_ Treatment_10dpi_DOWN_Control_10dpi
TRINITY_DN51711_c0_g1_i2	1344.37	31.5194	2657.23	84.3045	6.39754	7.29287e-26	8.04458e-22	29	32	6280	48	21	49	36.256	35.5788	7899.85	40.7916	16.5357	37.2309	100	DOWN_ Treatment_10dpi_UP_Control_10dpi
TRINITY_DN53728_c0_g1_i1	190.562	17.3803	363.743	20.9284	4.38739	1.58017e-25	1.18091e-21	577	327	5	22	28	15	721.369	363.571	6.28969	18.6961	22.0476	11.3972	100	DOWN_ Treatment_10dpi_UP_Control_10dpi
TRINITY_DN79569_c0_g1_i1	188.796	377.593	0	0	#NAME?	1.60584e-25	1.18091e-21	0	0	0	522	331	564	0	0	0	443.608	260.635	428.536	100	UP_ Treatment_10dpi_DOWN_Control_10dpi
TRINITY_DN51750_c0_g1_i2	306.078	607.752	4.40475	0.00724761	-7.10828	9.84334e-25	6.20454e-21	5	4	2	708	791	788	6.25103	4.44735	2.51588	601.676	622.846	598.734	100	UP_ Treatment_10dpi_DOWN_Control_10dpi
TRINITY_DN75865_c0_g1_i1	162.328	324.656	0	0	#NAME?	1.13094e-23	6.23757e-20	0	0	0	397	463	358	0	0	0	337.38	364.574	272.014	100	UP_ Treatment_10dpi_DOWN_Control_10dpi
TRINITY_DN82962_c0_g1_i1	139.336	278.672	0	0	#NAME?	7.4923e-22	3.67314e-18	0	0	0	364	335	346	0	0	0	309.336	263.784	262.896	100	UP_ Treatment_10dpi_DOWN_Control_10dpi
TRINITY_DN59234_c0_g1_i2	54.7037	0	109.407	Inf	Inf	2.27878e-21	1.00547e-17	124	63	82	0	0	0	155.025	70.0457	103.151	0	0	0	100	DOWN_ Treatment_10dpi_UP_Control_10dpi
TRINITY_DN49675_c0_g1_i1	768.419	1532.99	3.84707	0.00250952	-8.63837	9.05333e-20	3.63145e-16	2	7	1	1767	2049	1953	2.50041	7.78286	1.25794	1501.64	1613.42	1483.92	100	UP_ Treatment_10dpi_DOWN_Control_10dpi
TRINITY_DN66645_c1_g1_i5	360.064	700.665	19.463	0.0277779	-5.16992	2.72273e-19	1.00112e-15	12	13	23	800	1065	768	15.0025	14.4539	28.9326	679.859	838.598	583.538	100	UP_ Treatment_10dpi_DOWN_Control_10dpi
TRINITY_DN59994_c0_g1_i2	875.228	1722.68	27.7726	0.0161217	-5.95485	4.35258e-19	1.4773e-15	27	31	12	1605	3072	1823	33.7555	34.4669	15.0953	1363.97	2418.94	1385.14	100	UP_ Treatment_10dpi_DOWN_Control_10dpi
TRINITY_DN62407_c0_g1_i5	45.9362	0	91.8724	Inf	Inf	8.8658e-19	2.79418e-15	65	99	67	0	0	0	81.2634	110.072	84.2819	0	0	0	100	DOWN_ Treatment_10dpi_UP_Control_10dpi
TRINITY_DN12318_c0_g2_i1	105.942	211.884	0	0	#NAME?	1.02039e-18	2.90586e-15	0	0	0	285	243	266	0	0	0	242.2	191.342	202.111	100	UP_ Treatment_10dpi_DOWN_Control_10dpi
TRINITY_DN43243_c0_g1_i1	587.77	12.934	1162.61	89.8879	6.49006	1.05373e-18	2.90586e-15	12	11	2751	15	8	26	15.0025	12.2302	3460.59	12.7474	6.29933	19.7552	100	DOWN_ Treatment_10dpi_UP_Control_10dpi
TRINITY_DN61551_c0_g1_i2	768.343	204.708	1331.98	6.50672	2.70193	1.74947e-18	4.54071e-15	720	508	2012	259	236	274	900.148	564.813	2530.97	220.104	185.83	208.189	100	DOWN_ Treatment_10dpi_UP_Control_10dpi
TRINITY_DN51750_c0_g1_i3	100.866	201.733	0	0	#NAME?	3.05033e-18	7.4772e-15	0	0	0	218	239	305	0	0	0	185.262	188.192	231.744	100	UP_ Treatment_10dpi_DOWN_Control_10dpi
TRINITY_DN71760_c0_g1_i1	98.0218	196.044	0	0	#NAME?	6.95873e-18	1.616e-14	0	0	0	252	198	287	0	0	0	214.156	155.908	218.067	100	UP_ Treatment_10dpi_DOWN_Control_10dpi
TRINITY_DN63730_c0_g1_i2	123.686	245.798	1.57469	0.00640645	-7.28626	2.1767e-17	4.80212e-14	2	2	0	223	415	291	2.50041	2.22367	0	189.511	326.778	221.106	100	UP_ Treatment_10dpi_DOWN_Control_10dpi
TRINITY_DN58457_c0_g1_i5	41.2242	0	82.4485	Inf	Inf	3.74529e-17	7.86922e-14	50	35	116	0	0	0	62.5103	38.9143	145.921	0	0	0	100	DOWN_ Treatment_10dpi_UP_Control_10dpi
TRINITY_DN63860_c0_g1_i2	813.8	232.586	1395.01	5.99784	2.58444	4.23284e-17	8.48935e-14	279	296	2788	290	247	338	348.807	329.104	3507.13	246.449	194.492	256.818	100	DOWN_ Treatment_10dpi_UP_Control_10dpi
TRINITY_DN63912_c0_g1_i2	1111.59	323.81	1899.38	5.86571	2.55231	4.95732e-17	9.51008e-14	3044	1632	62	405	345	468	3805.63	1814.52	77.9922	344.179	271.659	355.594	100	DOWN_ Treatment_10dpi_UP_Control_10dpi
TRINITY_DN58536_c0_g1_i1	266.621	58.2991	474.942	8.14665	3.02621	5.19389e-17	9.54876e-14	610	513	73	82	68	68	762.625	570.372	91.8295	69.6856	53.5443	51.6674	100	DOWN_ Treatment_10dpi_UP_Control_10dpi
TRINITY_DN52196_c0_g1_i1	944.77	274.214	1615.33	5.89075	2.55845	5.44973e-17	9.61833e-14	160	161	3551	325	363	343	200.033	179.006	4466.94	276.193	285.832	260.617	100	DOWN_ Treatment_10dpi_UP_Control_10dpi
TRINITY_DN61567_c0_g1_i6	287.17	65.4335	508.906	7.77745	2.9593	1.19525e-16	2.02839e-13	71	68	1083	73	102	71	88.7646	75.6049	1362.35	62.0372	80.3164	53.9469	100	DOWN_ Treatment_10dpi_UP_Control_10dpi
TRINITY_DN59433_c1_g1_i1	91.1205	7.79012	174.451	22.3939	4.48503	1.3144e-16	2.14797e-13	70	39	312	13	6	10	87.5144	43.3616	392.477	11.0477	4.7245	7.59815	100	DOWN_ Treatment_10dpi_UP_Control_10dpi
TRINITY_DN71151_c0_g1_i1	86.9921	173.984	0	0	#NAME?	1.51699e-16	2.39051e-13	0	0	0	257	179	214	0	0	0	218.405	140.947	162.6	100	UP_ Treatment_10dpi_DOWN_Control_10dpi
TRINITY_DN70511_c0_g1_i1	827.87	244.698	1411.04	5.76647	2.52769	1.99586e-16	3.03666e-13	597	415	2405	254	387	281	746.373	461.412	3025.34	215.855	304.73	213.508	100	DOWN_ Treatment_10dpi_UP_Control_10dpi
TRINITY_DN53147_c0_g1_i1	1343.36	2589.69	97.0335	0.0374691	-4.73815	2.14779e-16	3.11044e-13	124	76	41	2984	3564	3194	155.025	84.4996	51.5755	2535.88	2806.35	2426.85	100	UP_ Treatment_10dpi_DOWN_Control_10dpi
TRINITY_DN62510_c0_g1_i4	38.2168	0	76.4336	Inf	Inf	2.18534e-16	3.11044e-13	66	106	23	0	0	0	82.5136	117.855	28.9326	0	0	0	100	DOWN_ Treatment_10dpi_UP_Control_10dpi
TRINITY_DN68087_c0_g1_i1	84.9963	169.993	0	0	#NAME?	2.37813e-16	3.27907e-13	0	0	0	207	211	221	0	0	0	175.914	166.145	167.919	100	UP_ Treatment_10dpi_DOWN_Control_10dpi
TRINITY_DN54193_c0_g1_i3	952.405	1801.21	103.6	0.0575169	-4.11987	2.46757e-16	3.29929e-13	89	98	72	1957	2531	2300	111.268	108.96	90.5716	1663.11	1992.95	1747.57	100	UP_ Treatment_10dpi_DOWN_Control_10dpi
TRINITY_DN37248_c0_g1_i1	868.626	1668.98	68.2734	0.0409073	-4.6115	2.98392e-16	3.87234e-13	76	75	21	1890	1976	2428	95.0156	83.3878	26.4167	1606.17	1555.93	1844.83	100	UP_ Treatment_10dpi_DOWN_Control_10dpi
TRINITY_DN82743_c0_g1_i1	99.836	199.672	0	0	#NAME?	3.59035e-16	4.5262e-13	0	0	0	333	108	304	0	0	0	282.991	85.0409	230.984	100	UP_ Treatment_10dpi_DOWN_Control_10dpi
TRINITY_DN7301_c0_g1_i1	103.758	207.516	0	0	#NAME?	7.73802e-16	9.48402e-13	0	0	0	409	52	308	0	0	0	347.578	40.9456	234.023	100	UP_ Treatment_10dpi_DOWN_Control_10dpi
TRINITY_DN39851_c0_g1_i1	1996.06	604.075	3388.04	5.60864	2.48765	1.47672e-15	1.76101e-12	584	572	6994	771	764	731	730.12	635.971	8798.02	655.214	601.586	555.425	100	DOWN_ Treatment_10dpi_UP_Control_10dpi
TRINITY_DN53819_c0_g1_i1	286.315	71.1106	501.52	7.05267	2.81817	1.93883e-15	2.25123e-12	648	611	12	92	79	96	810.133	679.332	15.0953	78.1838	62.2059	72.9423	100	DOWN_ Treatment_10dpi_UP_Control_10dpi
TRINITY_DN52657_c0_g1_i1	36.1755	0	72.351	Inf	Inf	2.29844e-15	2.60036e-12	124	49	6	0	0	0	155.025	54.48	7.54763	0	0	0	100	DOWN_ Treatment_10dpi_UP_Control_10dpi
TRINITY_DN56964_c0_g1_i8	73.0373	146.075	0	0	#NAME?	6.87766e-15	7.58657e-12	0	0	0	116	248	190	0	0	0	98.5796	195.279	144.365	100	UP_ Treatment_10dpi_DOWN_Control_10dpi
TRINITY_DN55981_c0_g1_i3	339.413	641.997	36.8298	0.0573676	-4.12362	8.30501e-15	8.93761e-12	28	43	22	677	1008	733	35.0058	47.809	27.6746	575.331	793.715	556.945	100	UP_ Treatment_10dpi_DOWN_Control_10dpi
TRINITY_DN48368_c0_g1_i1	179.078	36.4808	321.674	8.81764	3.14039	1.23382e-14	1.29619e-11	37	14	718	45	47	45	46.2576	15.5657	903.2	38.2421	37.0086	34.1917	100	DOWN_ Treatment_10dpi_UP_Control_10dpi
TRINITY_DN60061_c0_g1_i4	71.6799	143.36	0	0	#NAME?	1.33989e-14	1.37488e-11	0	0	0	204	189	142	0	0	0	173.364	148.822	107.894	100	UP_ Treatment_10dpi_DOWN_Control_10dpi
TRINITY_DN58782_c0_g1_i2	412.046	771.606	52.4869	0.068023	-3.87783	1.9582e-14	1.96367e-11	22	49	60	888	1056	959	27.5045	54.48	75.4763	754.644	831.511	728.663	100	UP_ Treatment_10dpi_DOWN_Control_10dpi
TRINITY_DN39233_c0_g1_i1	133.43	22.7182	244.141	10.7465	3.4258	2.67947e-14	2.62725e-11	10	6	567	32	25	28	12.5021	6.67102	713.251	27.1944	19.6854	21.2748	100	DOWN_ Treatment_10dpi_UP_Control_10dpi
TRINITY_DN55583_c0_g1_i1	119.935	235.455	4.41506	0.0187512	-5.73687	2.92466e-14	2.80533e-11	1	4	6	267	331	288	1.25021	4.44735	7.54763	226.903	260.635	218.827	100	UP_ Treatment_10dpi_DOWN_Control_10dpi
TRINITY_DN60105_c0_g1_i1	274.738	72.6795	476.797	6.56027	2.71375	3.7132e-14	3.41329e-11	644	542	18	76	109	89	805.132	602.616	22.6429	64.5866	85.8283	67.6236	100	DOWN_ Treatment_10dpi_UP_Control_10dpi
TRINITY_DN61155_c0_g1_i3	67.577	135.154	0	0	#NAME?	3.66224e-14	3.41329e-11	0	0	0	111	206	196	0	0	0	94.3305	162.208	148.924	100	UP_ Treatment_10dpi_DOWN_Control_10dpi
TRINITY_DN57517_c0_g1_i1	777.63	1540.02	15.2389	0.00989526	-6.65905	9.14433e-14	8.23419e-11	24	13	1	1741	1962	2100	30.0049	14.4539	1.25794	1479.54	1544.91	1595.61	100	UP_ Treatment_10dpi_DOWN_Control_10dpi
TRINITY_DN62443_c0_g1_i3	83.566	9.56302	157.569	16.4769	4.04237	9.8432e-14	8.68623e-11	114	280	15	13	6	17	142.523	311.314	18.8691	11.0477	4.7245	12.9169	100	DOWN_ Treatment_10dpi_UP_Control_10dpi
TRINITY_DN97003_c0_g1_i1	63.4734	126.947	0	0	#NAME?	1.5405e-13	1.33278e-10	0	0	0	153	168	156	0	0	0	130.023	132.286	118.531	100	UP_ Treatment_10dpi_DOWN_Control_10dpi
TRINITY_DN58407_c0_g1_i1	28.9753	0	57.9506	Inf	Inf	3.46453e-13	2.93972e-10	77	20	44	0	0	0	96.2658	22.2367	55.3493	0	0	0	100	DOWN_ Treatment_10dpi_UP_Control_10dpi
TRINITY_DN56964_c0_g1_i10	60.3315	120.663	0	0	#NAME?	4.1037e-13	3.41637e-10	0	0	0	123	216	115	0	0	0	104.528	170.082	87.3787	100	UP_ Treatment_10dpi_DOWN_Control_10dpi
TRINITY_DN46028_c0_g1_i1	60.0074	120.015	0	0	#NAME?	4.3627e-13	3.56473e-10	0	0	0	108	222	123	0	0	0	91.781	174.806	93.4573	100	UP_ Treatment_10dpi_DOWN_Control_10dpi
TRINITY_DN57384_c0_g1_i2	583.058	1064.86	101.255	0.095088	-3.39459	6.76296e-13	5.42549e-10	117	93	43	1252	1572	1175	146.274	103.401	54.0913	1063.98	1237.82	892.783	100	UP_ Treatment_10dpi_DOWN_Control_10dpi
TRINITY_DN48548_c0_g1_i1	543.708	186.544	900.873	4.82928	2.27181	7.04122e-13	5.54785e-10	508	460	1237	200	271	232	635.104	511.445	1556.07	169.965	213.39	176.277	100	DOWN_ Treatment_10dpi_UP_Control_10dpi
TRINITY_DN57248_c0_g1_i1	117.412	228.56	6.26297	0.0274018	-5.18958	8.63109e-13	6.61373e-10	3	9	4	226	376	260	3.75062	10.0065	5.03175	192.06	296.068	197.552	100	UP_ Treatment_10dpi_DOWN_Control_10dpi
TRINITY_DN58235_c0_g1_i1	220.216	60.1157	380.317	6.32641	2.66139	8.6938e-13	6.61373e-10	296	389	269	52	88	88	370.061	432.505	338.385	44.1909	69.2926	66.8637	100	DOWN_ Treatment_10dpi_UP_Control_10dpi
TRINITY_DN57855_c0_g1_i1	158.598	309.118	8.07859	0.0261343	-5.25791	1.24792e-12	9.33254e-10	6	6	8	271	589	307	7.50123	6.67102	10.0635	230.302	463.788	233.263	100	UP_ Treatment_10dpi_DOWN_Control_10dpi
TRINITY_DN57044_c0_g1_i3	275.067	80.0032	470.13	5.87639	2.55493	1.2789e-12	9.40484e-10	174	213	760	71	123	109	217.536	236.821	956.033	60.3375	96.8522	82.8199	100	DOWN_ Treatment_10dpi_UP_Control_10dpi
TRINITY_DN53577_c0_g1_i1	239.683	67.282	412.084	6.12473	2.61465	1.37365e-12	9.93596e-10	571	454	14	95	66	91	713.867	504.774	17.6111	80.7333	51.9695	69.1432	100	DOWN_ Treatment_10dpi_UP_Control_10dpi
TRINITY_DN66527_c0_g1_i6	67.7353	135.471	0	0	#NAME?	1.48675e-12	1.05806e-09	0	0	0	275	91	133	0	0	0	233.702	71.6549	101.055	100	UP_ Treatment_10dpi_DOWN_Control_10dpi
TRINITY_DN37248_c0_g1_i2	185.811	352.34	19.2824	0.0547268	-4.19161	1.8959e-12	1.31107e-09	18	25	6	375	433	523	22.5037	27.7959	7.54763	318.684	340.951	397.383	100	UP_ Treatment_10dpi_DOWN_Control_10dpi
TRINITY_DN65461_c0_g1_i5	55.3108	110.622	0	0	#NAME?	1.9017e-12	1.31107e-09	0	0	0	106	116	198	0	0	0	90.0814	91.3403	150.443	100	UP_ Treatment_10dpi_DOWN_Control_10dpi
TRINITY_DN83459_c0_g1_i1	389.882	747.138	32.6272	0.0436696	-4.51723	2.66861e-12	1.81149e-09	16	18	46	777	1181	857	20.0033	20.0131	57.8652	660.313	929.938	651.162	100	UP_ Treatment_10dpi_DOWN_Control_10dpi
TRINITY_DN25623_c0_g1_i4	65.8569	131.714	0	0	#NAME?	4.43312e-12	2.96368e-09	0	0	0	277	34	175	0	0	0	235.401	26.7721	132.968	100	UP_ Treatment_10dpi_DOWN_Control_10dpi
TRINITY_DN61155_c0_g1_i4	199.917	380.046	19.7875	0.052066	-4.26351	5.73262e-12	3.77523e-09	11	15	23	414	647	367	13.7523	16.6776	28.9326	351.827	509.458	278.852	100	UP_ Treatment_10dpi_DOWN_Control_10dpi
TRINITY_DN65890_c0_g1_i9	24.9617	0	49.9233	Inf	Inf	6.04879e-12	3.92486e-09	29	41	54	0	0	0	36.256	45.5853	67.9287	0	0	0	100	DOWN_ Treatment_10dpi_UP_Control_10dpi
TRINITY_DN42182_c0_g2_i1	940.112	1688.09	192.134	0.113817	-3.13521	6.48676e-12	4.14805e-09	193	186	102	1843	2500	2013	241.29	206.802	128.31	1566.23	1968.54	1529.51	100	UP_ Treatment_10dpi_DOWN_Control_10dpi
TRINITY_DN65176_c0_g1_i3	58.4433	116.887	0	0	#NAME?	6.70967e-12	4.2293e-09	0	0	0	55	220	172	0	0	0	46.7403	173.232	130.688	100	UP_ Treatment_10dpi_DOWN_Control_10dpi
TRINITY_DN51711_c0_g1_i1	4987.81	25.0404	9950.59	397.381	8.63438	7.15386e-12	4.44577e-09	15	19	23699	48	5	40	18.7531	21.1249	29811.9	40.7916	3.93708	30.3926	100	DOWN_ Treatment_10dpi_UP_Control_10dpi
TRINITY_DN58950_c0_g1_i1	194.223	51.5714	336.874	6.53219	2.70757	7.35029e-12	4.5044e-09	50	37	721	51	71	73	62.5103	41.138	906.974	43.341	55.9065	55.4665	100	DOWN_ Treatment_10dpi_UP_Control_10dpi
TRINITY_DN65306_c0_g1_i3	24.5933	0	49.1866	Inf	Inf	9.19887e-12	5.56003e-09	42	21	57	0	0	0	52.5086	23.3486	71.7025	0	0	0	100	DOWN_ Treatment_10dpi_UP_Control_10dpi
TRINITY_DN51598_c0_g2_i3	81.205	159.575	2.83521	0.0177673	-5.81463	9.4801e-12	5.65258e-09	1	2	4	164	265	172	1.25021	2.22367	5.03175	139.371	208.665	130.688	100	UP_ Treatment_10dpi_DOWN_Control_10dpi
TRINITY_DN59433_c1_g1_i3	928.285	203.647	1652.92	8.11662	3.02088	1.00404e-11	5.90683e-09	158	164	3640	252	171	345	197.532	182.341	4578.9	214.156	134.648	262.136	100	DOWN_ Treatment_10dpi_UP_Control_10dpi
TRINITY_DN61864_c0_g1_i4	361.239	125.132	597.346	4.77373	2.25512	1.03527e-11	6.01044e-09	409	378	684	143	141	188	511.334	420.274	860.43	121.525	111.026	142.845	100	DOWN_ Treatment_10dpi_UP_Control_10dpi
TRINITY_DN36498_c0_g1_i1	56.1097	111.803	0.416735	0.00372742	-8.06761	1.50897e-11	8.36683e-09	1	0	0	163	86	170	1.25021	0	0	138.521	67.7178	129.169	100	UP_ Treatment_10dpi_DOWN_Control_10dpi
TRINITY_DN39717_c0_g2_i1	100.676	18.4626	182.89	9.90598	3.3083	1.46679e-11	8.36683e-09	261	200	0	24	29	16	326.304	222.367	0	20.3958	22.8351	12.157	100	DOWN_ Treatment_10dpi_UP_Control_10dpi
TRINITY_DN54437_c0_g1_i2	185.84	348.722	22.9588	0.0658372	-3.92495	1.48219e-11	8.36683e-09	18	27	13	349	565	401	22.5037	30.0196	16.3532	296.589	444.89	304.686	100	UP_ Treatment_10dpi_DOWN_Control_10dpi
TRINITY_DN63924_c0_g1_i1	3082.48	5751.75	413.197	0.0718385	-3.7991	1.517e-11	8.36683e-09	494	418	125	6118	8866	6679	617.602	464.748	157.242	5199.22	6981.23	5074.81	100	UP_ Treatment_10dpi_DOWN_Control_10dpi
TRINITY_DN59589_c0_g1_i8	306.698	93.4002	519.996	5.56739	2.477	1.65386e-11	9.00904e-09	62	56	1129	124	140	85	77.5127	62.2629	1420.21	105.378	110.238	64.5843	100	DOWN_ Treatment_10dpi_UP_Control_10dpi
TRINITY_DN58958_c0_g1_i1	140.996	17.5757	264.416	15.0445	3.91116	2.27721e-11	1.22533e-08	338	330	3	15	17	35	422.569	366.906	3.77381	12.7474	13.3861	26.5935	100	DOWN_ Treatment_10dpi_UP_Control_10dpi
TRINITY_DN61654_c0_g1_i1	880.132	1623.37	136.898	0.08433	-3.56781	2.34955e-11	1.24903e-08	152	160	34	1808	2351	1951	190.031	177.894	42.7699	1536.48	1851.21	1482.4	100	UP_ Treatment_10dpi_DOWN_Control_10dpi
TRINITY_DN64775_c1_g1_i1	638.601	1232.55	44.6491	0.0362249	-4.78687	2.41087e-11	1.26636e-08	59	53	1	1637	1393	1592	73.7621	58.9274	1.25794	1391.16	1096.87	1209.63	100	UP_ Treatment_10dpi_DOWN_Control_10dpi
TRINITY_DN58049_c0_g1_i5	23.1284	0	46.2568	Inf	Inf	2.76226e-11	1.43387e-08	21	22	70	0	0	0	26.2543	24.4604	88.0557	0	0	0	100	DOWN_ Treatment_10dpi_UP_Control_10dpi
TRINITY_DN64490_c0_g1_i8	220.48	68.4123	372.548	5.44562	2.4451	3.32668e-11	1.70678e-08	229	311	386	94	82	80	286.297	345.781	485.564	79.8835	64.5681	60.7852	100	DOWN_ Treatment_10dpi_UP_Control_10dpi
TRINITY_DN50451_c0_g1_i1	2525.56	946.739	4104.38	4.33529	2.11613	3.57477e-11	1.81299e-08	1534	1345	7075	1285	1096	1165	1917.82	1495.42	8899.91	1092.02	863.008	885.185	100	DOWN_ Treatment_10dpi_UP_Control_10dpi
TRINITY_DN45996_c0_g1_i1	111.418	214.12	8.71468	0.0406999	-4.61883	3.8749e-11	1.94287e-08	9	10	3	203	313	294	11.2518	11.1184	3.77381	172.514	246.461	223.386	100	UP_ Treatment_10dpi_DOWN_Control_10dpi
TRINITY_DN60359_c0_g1_i4	22.2795	0	44.5589	Inf	Inf	5.0587e-11	2.50792e-08	29	22	58	0	0	0	36.256	24.4604	72.9604	0	0	0	100	DOWN_ Treatment_10dpi_UP_Control_10dpi
TRINITY_DN53888_c0_g1_i1	105.784	21.762	189.805	8.72188	3.12464	6.24169e-11	3.06002e-08	242	214	23	23	33	26	302.55	237.933	28.9326	19.546	25.9847	19.7552	100	DOWN_ Treatment_10dpi_UP_Control_10dpi
TRINITY_DN61109_c0_g1_i1	691.624	1304.98	78.2723	0.0599799	-4.05938	7.57228e-11	3.67156e-08	78	59	57	1140	2572	1212	97.516	65.5984	71.7025	968.8	2025.23	920.896	100	UP_ Treatment_10dpi_DOWN_Control_10dpi
TRINITY_DN62125_c0_g1_i3	53.6256	107.251	0	0	#NAME?	8.0407e-11	3.8563e-08	0	0	0	97	247	59	0	0	0	82.4329	194.492	44.8291	100	UP_ Treatment_10dpi_DOWN_Control_10dpi
TRINITY_DN58944_c0_g1_i1	322.429	75.0033	569.854	7.59772	2.92557	9.25805e-11	4.3924e-08	536	600	296	110	58	113	670.11	667.102	372.35	93.4807	45.6701	85.8591	100	DOWN_ Treatment_10dpi_UP_Control_10dpi
TRINITY_DN60878_c0_g1_i13	21.3281	0	42.6562	Inf	Inf	9.59186e-11	4.50236e-08	22	27	56	0	0	0	27.5045	30.0196	70.4445	0	0	0	100	DOWN_ Treatment_10dpi_UP_Control_10dpi
TRINITY_DN28697_c0_g1_i1	44.2499	88.4998	0	0	#NAME?	1.03059e-10	4.74928e-08	0	0	0	110	121	101	0	0	0	93.4807	95.2773	76.7413	100	UP_ Treatment_10dpi_DOWN_Control_10dpi
TRINITY_DN64645_c0_g1_i1	192.564	356.315	28.8137	0.0808659	-3.62832	1.03332e-10	4.74928e-08	24	27	21	382	567	392	30.0049	30.0196	26.4167	324.633	446.465	297.848	100	UP_ Treatment_10dpi_DOWN_Control_10dpi
TRINITY_DN66645_c1_g1_i3	591.074	1143.85	38.2985	0.0334821	-4.90046	1.20275e-10	5.47103e-08	25	13	55	1279	1866	1152	31.2551	14.4539	69.1866	1086.93	1469.32	875.307	100	UP_ Treatment_10dpi_DOWN_Control_10dpi
TRINITY_DN40911_c0_g1_i2	179.228	332.345	26.1117	0.0785682	-3.66991	1.50009e-10	6.75393e-08	28	22	15	329	557	367	35.0058	24.4604	18.8691	279.592	438.591	278.852	100	UP_ Treatment_10dpi_DOWN_Control_10dpi
TRINITY_DN41900_c0_g1_i1	342.557	112.648	572.467	5.08192	2.34537	1.60381e-10	7.14795e-08	40	56	1276	135	104	186	50.0082	62.2629	1605.13	114.726	81.8913	141.326	100	DOWN_ Treatment_10dpi_UP_Control_10dpi
TRINITY_DN57248_c0_g1_i2	42.0278	84.0557	0	0	#NAME?	2.48668e-10	1.0972e-07	0	0	0	133	86	94	0	0	0	113.027	67.7178	71.4226	100	UP_ Treatment_10dpi_DOWN_Control_10dpi
TRINITY_DN58457_c0_g1_i1	321.436	116.28	526.591	4.52866	2.17908	3.08323e-10	1.34694e-07	107	99	1062	127	167	144	133.772	110.072	1335.93	107.928	131.498	109.413	100	DOWN_ Treatment_10dpi_UP_Control_10dpi
TRINITY_DN64570_c0_g1_i1	862.378	1516.3	208.458	0.137478	-2.86273	3.5129e-10	1.5196e-07	155	180	184	2017	1429	2250	193.782	200.131	231.461	1714.1	1125.22	1709.58	100	UP_ Treatment_10dpi_DOWN_Control_10dpi
TRINITY_DN66076_c0_g1_i15	19.3989	0	38.7979	Inf	Inf	3.60073e-10	1.54248e-07	17	29	50	0	0	0	21.2535	32.2433	62.8969	0	0	0	100	DOWN_ Treatment_10dpi_UP_Control_10dpi
TRINITY_DN62913_c0_g1_i5	18.7091	0	37.4181	Inf	Inf	5.23506e-10	2.22102e-07	38	39	17	0	0	0	47.5078	43.3616	21.385	0	0	0	100	DOWN_ Treatment_10dpi_UP_Control_10dpi
TRINITY_DN64247_c0_g1_i1	337.231	597.777	76.685	0.128284	-2.96259	5.29704e-10	2.22592e-07	62	58	70	779	714	749	77.5127	64.4865	88.0557	662.013	562.215	569.102	100	UP_ Treatment_10dpi_DOWN_Control_10dpi
TRINITY_DN10491_c0_g1_i1	39.5702	79.1405	0	0	#NAME?	5.46919e-10	2.27658e-07	0	0	0	82	131	85	0	0	0	69.6856	103.151	64.5843	100	UP_ Treatment_10dpi_DOWN_Control_10dpi
TRINITY_DN56473_c0_g1_i7	18.5832	0	37.1665	Inf	Inf	6.3438e-10	2.61596e-07	37	27	28	0	0	0	46.2576	30.0196	35.2223	0	0	0	100	DOWN_ Treatment_10dpi_UP_Control_10dpi
TRINITY_DN42383_c0_g1_i1	64.7777	126.679	2.87618	0.0227044	-5.46088	7.47478e-10	3.0538e-07	4	1	2	118	198	163	5.00082	1.11184	2.51588	100.279	155.908	123.85	100	UP_ Treatment_10dpi_DOWN_Control_10dpi
TRINITY_DN83079_c0_g1_i1	37.5857	75.1714	0	0	#NAME?	1.14618e-09	4.59754e-07	0	0	0	84	106	93	0	0	0	71.3852	83.4661	70.6628	100	UP_ Treatment_10dpi_DOWN_Control_10dpi
TRINITY_DN65353_c0_g2_i2	17.7593	0	35.5185	Inf	Inf	1.21411e-09	4.82616e-07	33	18	36	0	0	0	41.2568	20.0131	45.2858	0	0	0	100	DOWN_ Treatment_10dpi_UP_Control_10dpi
TRINITY_DN49083_c0_g1_i1	124.25	32.1472	216.353	6.73008	2.75062	1.25419e-09	4.89722e-07	78	65	381	39	36	46	97.516	72.2694	479.274	33.1431	28.347	34.9515	100	DOWN_ Treatment_10dpi_UP_Control_10dpi
TRINITY_DN62415_c0_g1_i3	448.983	147.336	750.63	5.09467	2.34899	1.25101e-09	4.89722e-07	637	430	777	178	238	136	796.381	478.09	977.418	151.269	187.405	103.335	100	DOWN_ Treatment_10dpi_UP_Control_10dpi
TRINITY_DN61143_c0_g1_i1	118.021	221.524	14.5183	0.0655383	-3.93152	1.37554e-09	5.32395e-07	16	11	9	259	357	215	20.0033	12.2302	11.3214	220.104	281.108	163.36	100	UP_ Treatment_10dpi_DOWN_Control_10dpi
TRINITY_DN48143_c1_g1_i3	148.961	282.334	15.5876	0.0552096	-4.17894	1.39995e-09	5.37129e-07	21	6	11	239	480	350	26.2543	6.67102	13.8373	203.108	377.96	265.935	100	UP_ Treatment_10dpi_DOWN_Control_10dpi
TRINITY_DN58782_c0_g1_i1	97.1854	190.48	3.89061	0.0204253	-5.6135	1.51097e-09	5.74728e-07	4	6	0	192	312	214	5.00082	6.67102	0	163.166	245.674	162.6	100	UP_ Treatment_10dpi_DOWN_Control_10dpi
TRINITY_DN58782_c0_g1_i3	151.601	279.645	23.5575	0.0842406	-3.56934	1.58361e-09	5.97212e-07	24	23	12	376	264	410	30.0049	25.5723	15.0953	319.534	207.878	311.524	100	UP_ Treatment_10dpi_DOWN_Control_10dpi
TRINITY_DN61311_c0_g1_i4	17.1163	0	34.2327	Inf	Inf	1.60358e-09	5.99618e-07	7	63	19	0	0	0	8.75144	70.0457	23.9008	0	0	0	100	DOWN_ Treatment_10dpi_UP_Control_10dpi
TRINITY_DN66645_c1_g1_i2	996.673	1866.04	127.308	0.0682238	-3.87358	1.69546e-09	6.28644e-07	149	116	53	1446	3921	1687	186.281	128.973	66.6707	1228.85	3087.46	1281.81	100	UP_ Treatment_10dpi_DOWN_Control_10dpi
TRINITY_DN65281_c0_g1_i2	190.915	354.812	27.0185	0.0761487	-3.71504	1.75659e-09	6.45885e-07	32	29	7	431	409	495	40.0066	32.2433	8.80557	366.274	322.053	376.109	100	UP_ Treatment_10dpi_DOWN_Control_10dpi
TRINITY_DN60125_c0_g1_i1	298.071	564.175	31.9669	0.0566613	-4.14149	1.80107e-09	6.56766e-07	15	23	41	875	355	881	18.7531	25.5723	51.5755	743.596	279.533	669.397	100	UP_ Treatment_10dpi_DOWN_Control_10dpi
TRINITY_DN58927_c0_g1_i1	1898.51	3311.19	485.838	0.146726	-2.7688	1.90761e-09	6.89913e-07	540	491	188	3556	5104	3807	675.111	545.912	236.492	3021.97	4018.97	2892.62	100	UP_ Treatment_10dpi_DOWN_Control_10dpi
TRINITY_DN39919_c0_g1_i1	2088.15	3716.27	460.035	0.123789	-3.01404	1.99031e-09	7.13973e-07	511	523	127	4440	5013	4512	638.855	581.491	159.758	3773.22	3947.32	3428.29	100	UP_ Treatment_10dpi_DOWN_Control_10dpi
TRINITY_DN66267_c2_g2_i2	2216.67	4197.57	235.777	0.0561698	-4.15406	2.01113e-09	7.15621e-07	274	181	130	3746	8221	3864	342.556	201.242	163.532	3183.44	6473.35	2935.93	100	UP_ Treatment_10dpi_DOWN_Control_10dpi
TRINITY_DN13242_c0_g1_i1	137.378	254.206	20.549	0.0808362	-3.62886	2.16623e-09	7.58574e-07	22	16	13	271	374	313	27.5045	17.7894	16.3532	230.302	294.494	237.822	100	UP_ Treatment_10dpi_DOWN_Control_10dpi
TRINITY_DN64045_c0_g1_i10	35.774	71.548	0	0	#NAME?	2.29018e-09	7.95667e-07	0	0	0	90	78	101	0	0	0	76.4842	61.4184	76.7413	100	UP_ Treatment_10dpi_DOWN_Control_10dpi
TRINITY_DN66267_c2_g2_i1	565.055	1050.01	80.0954	0.0762803	-3.71255	2.43438e-09	8.39158e-07	97	55	46	913	2165	881	121.27	61.151	57.8652	775.889	1704.76	669.397	100	UP_ Treatment_10dpi_DOWN_Control_10dpi
TRINITY_DN46854_c0_g1_i2	224.982	78.217	371.748	4.75277	2.24877	2.57352e-09	8.80244e-07	141	91	666	79	123	93	176.279	101.177	837.787	67.1361	96.8522	70.6628	100	DOWN_ Treatment_10dpi_UP_Control_10dpi
TRINITY_DN54000_c0_g1_i1	35.5947	71.1893	0	0	#NAME?	2.77778e-09	9.35605e-07	0	0	0	127	56	81	0	0	0	107.928	44.0953	61.545	100	UP_ Treatment_10dpi_DOWN_Control_10dpi
TRINITY_DN65550_c0_g1_i2	49.2636	98.1105	0.416735	0.00424761	-7.87913	2.87904e-09	9.62363e-07	1	0	0	64	242	65	1.25021	0	0	54.3887	190.555	49.388	100	UP_ Treatment_10dpi_DOWN_Control_10dpi
TRINITY_DN58896_c1_g1_i2	857.552	1461.63	253.479	0.173423	-2.52763	3.34425e-09	1.10118e-06	247	215	169	1597	2114	1794	308.801	239.045	212.592	1357.17	1664.6	1363.11	100	UP_ Treatment_10dpi_DOWN_Control_10dpi
TRINITY_DN66201_c0_g2_i1	352.706	614.472	90.9396	0.147996	-2.75637	3.34042e-09	1.10118e-06	90	91	47	761	798	748	112.518	101.177	59.1231	646.716	628.358	568.342	100	UP_ Treatment_10dpi_DOWN_Control_10dpi
TRINITY_DN62443_c0_g1_i8	65.5082	11.5295	119.487	10.3635	3.37345	3.98665e-09	1.30298e-06	87	211	12	17	14	12	108.768	234.598	15.0953	14.447	11.0238	9.11778	100	DOWN_ Treatment_10dpi_UP_Control_10dpi
TRINITY_DN60925_c0_g1_i3	15.7329	0	31.4658	Inf	Inf	4.02532e-09	1.30595e-06	32	41	7	0	0	0	40.0066	45.5853	8.80557	0	0	0	100	DOWN_ Treatment_10dpi_UP_Control_10dpi
TRINITY_DN63242_c0_g1_i1	446.35	775.925	116.775	0.150498	-2.73219	4.09216e-09	1.31794e-06	92	77	119	784	1259	882	115.019	85.6114	149.695	666.262	991.357	670.157	100	UP_ Treatment_10dpi_DOWN_Control_10dpi
TRINITY_DN69485_c0_g1_i1	79.588	16.3761	142.8	8.72002	3.12433	5.34257e-09	1.70819e-06	8	12	322	16	21	25	10.0016	13.342	405.056	13.5972	16.5357	18.9954	100	DOWN_ Treatment_10dpi_UP_Control_10dpi
TRINITY_DN59349_c0_g1_i4	364.18	629.777	98.5834	0.156537	-2.67543	5.43313e-09	1.72465e-06	102	97	48	662	940	772	127.521	107.848	60.381	562.584	740.171	586.577	100	UP_ Treatment_10dpi_DOWN_Control_10dpi
TRINITY_DN61285_c0_g2_i1	1112.91	1943.38	282.451	0.14534	-2.7825	5.67737e-09	1.77661e-06	343	278	87	2262	2674	2372	428.82	309.091	109.441	1922.3	2105.55	1802.28	100	UP_ Treatment_10dpi_DOWN_Control_10dpi
TRINITY_DN64581_c0_g1_i1	462.549	789.583	135.515	0.171628	-2.54264	6.85343e-09	2.12953e-06	97	88	149	867	1179	926	121.27	97.8417	187.433	736.798	928.363	703.589	100	UP_ Treatment_10dpi_DOWN_Control_10dpi
TRINITY_DN12318_c0_g1_i1	33.0104	66.0208	0	0	#NAME?	7.04965e-09	2.16008e-06	0	0	0	103	68	75	0	0	0	87.5319	53.5443	56.9861	100	UP_ Treatment_10dpi_DOWN_Control_10dpi
TRINITY_DN49231_c0_g2_i1	1537.68	2775.45	299.907	0.108057	-3.21013	7.00236e-09	2.16008e-06	340	333	83	2834	4533	3091	425.07	370.242	104.409	2408.4	3569.36	2348.59	100	UP_ Treatment_10dpi_DOWN_Control_10dpi
TRINITY_DN39983_c0_g1_i1	37.8129	75.209	0.416735	0.00554103	-7.49563	7.52968e-09	2.26303e-06	1	0	0	67	138	79	1.25021	0	0	56.9382	108.663	60.0254	100	UP_ Treatment_10dpi_DOWN_Control_10dpi
TRINITY_DN56517_c0_g1_i2	82.3277	17.9353	146.72	8.18053	3.03219	7.47277e-09	2.26303e-06	54	41	260	23	30	14	67.5111	45.5853	327.064	19.546	23.6225	10.6374	100	DOWN_ Treatment_10dpi_UP_Control_10dpi
TRINITY_DN58980_c0_g1_i1	615.009	1132.39	97.6273	0.0862134	-3.53594	7.53949e-09	2.26303e-06	113	73	56	942	2270	1065	141.273	81.1641	70.4445	800.534	1787.43	809.203	100	UP_ Treatment_10dpi_DOWN_Control_10dpi
TRINITY_DN61155_c0_g1_i2	35.4062	70.8124	0	0	#NAME?	7.87257e-09	2.34704e-06	0	0	0	135	44	83	0	0	0	114.726	34.6463	63.0647	100	UP_ Treatment_10dpi_DOWN_Control_10dpi
TRINITY_DN53813_c0_g1_i1	166.248	54.905	277.591	5.05583	2.33795	8.85537e-09	2.60484e-06	375	290	33	76	49	81	468.827	322.433	41.512	64.5866	38.5834	61.545	100	DOWN_ Treatment_10dpi_UP_Control_10dpi
TRINITY_DN62750_c0_g1_i2	14.568	0	29.1359	Inf	Inf	1.07136e-08	3.10997e-06	5	30	38	0	0	0	6.25103	33.3551	47.8017	0	0	0	100	DOWN_ Treatment_10dpi_UP_Control_10dpi
TRINITY_DN67779_c0_g1_i1	31.6059	63.2117	0	0	#NAME?	1.10097e-08	3.17505e-06	0	0	0	72	84	82	0	0	0	61.1873	66.1429	62.3048	100	UP_ Treatment_10dpi_DOWN_Control_10dpi
TRINITY_DN58267_c0_g1_i3	129.554	247.648	11.4602	0.0462762	-4.43358	1.14061e-08	3.26801e-06	7	14	8	194	573	167	8.75144	15.5657	10.0635	164.866	451.189	126.889	100	UP_ Treatment_10dpi_DOWN_Control_10dpi
TRINITY_DN60144_c0_g1_i2	112.943	31.1886	194.698	6.24261	2.64215	1.15284e-08	3.28174e-06	82	122	275	29	47	42	102.517	135.644	345.933	24.6449	37.0086	31.9122	100	DOWN_ Treatment_10dpi_UP_Control_10dpi
TRINITY_DN42910_c0_g2_i1	31.4212	62.8424	0	0	#NAME?	1.16531e-08	3.29597e-06	0	0	0	62	104	71	0	0	0	52.6891	81.8913	53.9469	100	UP_ Treatment_10dpi_DOWN_Control_10dpi
TRINITY_DN58893_c0_g1_i1	350.091	601.389	98.7931	0.164275	-2.60582	1.1929e-08	3.35252e-06	69	60	114	730	826	702	86.2642	66.7102	143.405	620.372	650.406	533.39	100	UP_ Treatment_10dpi_DOWN_Control_10dpi
TRINITY_DN46719_c0_g1_i1	83.0844	14.1239	152.045	10.7651	3.42829	1.28441e-08	3.58684e-06	38	10	316	10	16	28	47.5078	11.1184	397.509	8.49824	12.5987	21.2748	100	DOWN_ Treatment_10dpi_UP_Control_10dpi
TRINITY_DN51817_c0_g1_i1	151.4	50.3678	252.432	5.01177	2.32532	1.44726e-08	4.0162e-06	305	199	123	60	76	53	381.313	221.256	154.726	50.9895	59.8436	40.2702	100	DOWN_ Treatment_10dpi_UP_Control_10dpi
TRINITY_DN47040_c0_g1_i4	210.583	77.4571	343.709	4.43741	2.14972	1.47798e-08	4.0505e-06	481	356	27	106	90	94	601.349	395.814	33.9643	90.0814	70.8674	71.4226	100	DOWN_ Treatment_10dpi_UP_Control_10dpi
TRINITY_DN48795_c0_g1_i1	14.1537	0	28.3073	Inf	Inf	1.4756e-08	4.0505e-06	20	29	22	0	0	0	25.0041	32.2433	27.6746	0	0	0	100	DOWN_ Treatment_10dpi_UP_Control_10dpi
TRINITY_DN63366_c0_g2_i2	302.25	523.123	81.3767	0.155559	-2.68446	1.52284e-08	4.14768e-06	70	99	37	630	601	738	87.5144	110.072	46.5437	535.389	473.237	560.744	100	UP_ Treatment_10dpi_DOWN_Control_10dpi
TRINITY_DN50808_c0_g1_i1	131.79	240.994	22.5856	0.0937185	-3.41552	1.54841e-08	4.19144e-06	19	26	12	263	313	333	23.7539	28.9078	15.0953	223.504	246.461	253.018	100	UP_ Treatment_10dpi_DOWN_Control_10dpi
TRINITY_DN81763_c0_g1_i1	95.4954	178.756	12.2347	0.0684435	-3.86894	1.59506e-08	4.26539e-06	13	15	3	151	245	283	16.2527	16.6776	3.77381	128.323	192.917	215.028	100	UP_ Treatment_10dpi_DOWN_Control_10dpi
TRINITY_DN82108_c0_g1_i1	32.0608	64.1215	0	0	#NAME?	1.6985e-08	4.51463e-06	0	0	0	102	30	108	0	0	0	86.6821	23.6225	82.06	100	UP_ Treatment_10dpi_DOWN_Control_10dpi
TRINITY_DN28140_c0_g1_i1	1812.66	3083.82	541.502	0.175595	-2.50968	1.7093e-08	4.51614e-06	627	523	206	3261	4587	3775	783.879	581.491	259.135	2771.28	3611.88	2868.3	100	UP_ Treatment_10dpi_DOWN_Control_10dpi
TRINITY_DN65011_c1_g1_i2	30.2687	60.5374	0	0	#NAME?	1.76838e-08	4.60771e-06	0	0	0	57	90	82	0	0	0	48.44	70.8674	62.3048	100	UP_ Treatment_10dpi_DOWN_Control_10dpi
TRINITY_DN65874_c0_g1_i3	228.616	409.585	47.6459	0.116327	-3.10374	1.7567e-08	4.60771e-06	54	52	14	485	598	455	67.5111	57.8155	17.6111	412.165	470.875	345.716	100	UP_ Treatment_10dpi_DOWN_Control_10dpi
TRINITY_DN34071_c0_g1_i1	341.022	647.818	34.2249	0.0528311	-4.24247	1.83776e-08	4.74195e-06	51	35	0	629	1054	762	63.7605	38.9143	0	534.539	829.936	578.979	100	UP_ Treatment_10dpi_DOWN_Control_10dpi
TRINITY_DN53274_c0_g1_i1	30.36	60.72	0	0	#NAME?	1.86193e-08	4.76745e-06	0	0	0	60	45	126	0	0	0	50.9895	35.4337	95.7367	100	UP_ Treatment_10dpi_DOWN_Control_10dpi
TRINITY_DN58980_c0_g1_i2	278.948	510.253	47.6429	0.0933711	-3.42088	1.86925e-08	4.76745e-06	51	35	32	463	958	504	63.7605	38.9143	40.254	393.469	754.345	382.947	100	UP_ Treatment_10dpi_DOWN_Control_10dpi
TRINITY_DN63940_c0_g1_i2	16.7161	0.253272	33.1789	131.001	7.03344	1.89852e-08	4.81428e-06	37	40	7	0	0	1	46.2576	44.4735	8.80557	0	0	0.759815	100	DOWN_ Treatment_10dpi_UP_Control_10dpi
TRINITY_DN49737_c0_g1_i2	30.143	60.2861	0	0	#NAME?	1.99764e-08	5.00806e-06	0	0	0	81	67	78	0	0	0	68.8358	52.7569	59.2656	100	UP_ Treatment_10dpi_DOWN_Control_10dpi
TRINITY_DN5282_c0_g2_i1	65.5543	12.545	118.563	9.45103	3.24047	1.99381e-08	5.00806e-06	29	35	223	18	11	18	36.256	38.9143	280.52	15.2968	8.66158	13.6767	100	DOWN_ Treatment_10dpi_UP_Control_10dpi
TRINITY_DN66001_c0_g2_i3	121.182	222.252	20.112	0.0904918	-3.46607	2.14979e-08	5.35904e-06	10	17	23	278	264	293	12.5021	18.9012	28.9326	236.251	207.878	222.626	100	UP_ Treatment_10dpi_DOWN_Control_10dpi
TRINITY_DN61609_c0_g1_i5	132.736	241.126	24.3461	0.100968	-3.30803	2.28042e-08	5.65274e-06	13	16	31	214	377	322	16.2527	17.7894	38.9961	181.862	296.856	244.66	100	UP_ Treatment_10dpi_DOWN_Control_10dpi
TRINITY_DN53135_c0_g1_i1	322.97	7.59006	638.349	84.1034	6.39409	2.47086e-08	6.0906e-06	8	5	1510	16	2	10	10.0016	5.55919	1899.49	13.5972	1.57483	7.59815	100	DOWN_ Treatment_10dpi_UP_Control_10dpi
TRINITY_DN25623_c0_g1_i3	35.6907	71.3814	0	0	#NAME?	2.60527e-08	6.38624e-06	0	0	0	70	15	188	0	0	0	59.4877	11.8112	142.845	100	UP_ Treatment_10dpi_DOWN_Control_10dpi
TRINITY_DN106751_c0_g1_i1	141.746	45.3832	238.109	5.24664	2.39139	2.6901e-08	6.55775e-06	82	83	413	61	54	55	102.517	92.2825	519.529	51.8393	42.5205	41.7898	100	DOWN_ Treatment_10dpi_UP_Control_10dpi
TRINITY_DN48076_c0_g1_i1	588.689	1030.1	147.279	0.142976	-2.80616	2.92718e-08	7.09648e-06	69	89	204	1195	1338	1344	86.2642	98.9535	256.619	1015.54	1053.56	1021.19	100	UP_ Treatment_10dpi_DOWN_Control_10dpi
TRINITY_DN66491_c0_g1_i7	28.9173	57.8346	0	0	#NAME?	3.05766e-08	7.3723e-06	0	0	0	61	86	71	0	0	0	51.8393	67.7178	53.9469	100	UP_ Treatment_10dpi_DOWN_Control_10dpi
TRINITY_DN46719_c1_g1_i1	150.129	49.7468	250.512	5.03574	2.3322	3.11925e-08	7.47992e-06	51	28	522	68	65	53	63.7605	31.1314	656.644	57.788	51.182	40.2702	100	DOWN_ Treatment_10dpi_UP_Control_10dpi
TRINITY_DN53157_c0_g1_i1	104.019	28.8775	179.161	6.20418	2.63324	3.18959e-08	7.60726e-06	251	191	9	35	24	50	313.802	212.361	11.3214	29.7438	18.898	37.9908	100	DOWN_ Treatment_10dpi_UP_Control_10dpi
TRINITY_DN59882_c0_g1_i2	636.44	205.501	1067.38	5.19402	2.37685	3.31466e-08	7.83819e-06	730	723	1181	161	339	280	912.65	803.858	1485.63	136.822	266.934	212.748	100	DOWN_ Treatment_10dpi_UP_Control_10dpi
TRINITY_DN64810_c0_g1_i1	28.8249	57.6497	0	0	#NAME?	3.32195e-08	7.83819e-06	0	0	0	80	59	77	0	0	0	67.9859	46.4575	58.5058	100	UP_ Treatment_10dpi_DOWN_Control_10dpi
TRINITY_DN58826_c0_g1_i1	1609.59	2708.42	510.768	0.188585	-2.40671	3.45546e-08	8.10985e-06	522	445	306	3330	3613	3225	652.607	494.767	384.929	2829.91	2844.93	2450.4	100	UP_ Treatment_10dpi_DOWN_Control_10dpi
TRINITY_DN61632_c0_g1_i2	238.645	93.6204	383.669	4.09813	2.03497	3.96546e-08	9.25755e-06	70	48	803	110	127	115	87.5144	53.3682	1010.12	93.4807	100.002	87.3787	100	DOWN_ Treatment_10dpi_UP_Control_10dpi
TRINITY_DN64487_c0_g1_i2	190.483	71.8037	309.163	4.30567	2.10624	4.19109e-08	9.7328e-06	308	291	174	64	108	100	385.063	323.545	218.881	54.3887	85.0409	75.9815	100	DOWN_ Treatment_10dpi_UP_Control_10dpi
TRINITY_DN59211_c0_g1_i3	27.9635	55.927	0	0	#NAME?	4.37241e-08	1.01007e-05	0	0	0	70	42	99	0	0	0	59.4877	33.0715	75.2217	100	UP_ Treatment_10dpi_DOWN_Control_10dpi
TRINITY_DN44698_c0_g1_i1	503.562	843.873	163.252	0.193456	-2.36992	4.68909e-08	1.07759e-05	147	196	70	1098	1041	1025	183.78	217.92	88.0557	933.107	819.7	778.811	100	UP_ Treatment_10dpi_DOWN_Control_10dpi
TRINITY_DN54193_c0_g1_i1	147.134	264.044	30.2243	0.114467	-3.127	4.85871e-08	1.11078e-05	33	32	11	295	374	325	41.2568	35.5788	13.8373	250.698	294.494	246.94	100	UP_ Treatment_10dpi_DOWN_Control_10dpi
TRINITY_DN48036_c0_g1_i1	154.039	275.212	32.8659	0.11942	-3.06588	4.98429e-08	1.13362e-05	22	30	30	290	448	298	27.5045	33.3551	37.7381	246.449	352.762	226.425	100	UP_ Treatment_10dpi_DOWN_Control_10dpi
TRINITY_DN51750_c0_g1_i1	130.71	252.714	8.70695	0.0344538	-4.8592	5.27739e-08	1.18803e-05	12	10	0	271	377	304	15.0025	11.1184	0	230.302	296.856	230.984	100	UP_ Treatment_10dpi_DOWN_Control_10dpi
TRINITY_DN36694_c0_g2_i1	139.551	272.294	6.80776	0.0250015	-5.32184	5.36102e-08	1.20073e-05	11	6	0	288	330	411	13.7523	6.67102	0	244.749	259.847	312.284	100	UP_ Treatment_10dpi_DOWN_Control_10dpi
TRINITY_DN46369_c0_g1_i1	122.843	36.4012	209.285	5.74939	2.52341	5.52867e-08	1.23203e-05	12	7	481	29	63	46	15.0025	7.78286	605.068	24.6449	49.6072	34.9515	100	DOWN_ Treatment_10dpi_UP_Control_10dpi
TRINITY_DN41384_c0_g1_i1	27.3299	54.6597	0	0	#NAME?	5.82599e-08	1.28912e-05	0	0	0	64	89	52	0	0	0	54.3887	70.08	39.5104	100	UP_ Treatment_10dpi_DOWN_Control_10dpi
TRINITY_DN59980_c0_g1_i1	69.5293	15.2414	123.817	8.12377	3.02215	5.8433e-08	1.28912e-05	53	55	194	21	19	17	66.2609	61.151	244.04	17.8463	14.9609	12.9169	100	DOWN_ Treatment_10dpi_UP_Control_10dpi
TRINITY_DN50067_c0_g1_i1	27.145	54.2901	0	0	#NAME?	5.93645e-08	1.30091e-05	0	0	0	48	101	56	0	0	0	40.7916	79.529	42.5497	100	UP_ Treatment_10dpi_DOWN_Control_10dpi
TRINITY_DN64618_c0_g1_i3	584.83	1039.61	130.053	0.125098	-2.99887	5.95569e-08	1.30091e-05	185	118	22	1375	1179	1345	231.288	131.197	27.6746	1168.51	928.363	1021.95	100	UP_ Treatment_10dpi_DOWN_Control_10dpi
TRINITY_DN52389_c0_g1_i3	12.5333	0	25.0667	Inf	Inf	6.35176e-08	1.38059e-05	21	18	23	0	0	0	26.2543	20.0131	28.9326	0	0	0	100	DOWN_ Treatment_10dpi_UP_Control_10dpi
TRINITY_DN51775_c0_g1_i1	1571.27	2674.05	468.491	0.175199	-2.51293	6.41698e-08	1.38115e-05	541	365	257	2877	4300	2884	676.361	405.821	323.29	2444.94	3385.89	2191.31	100	UP_ Treatment_10dpi_DOWN_Control_10dpi
TRINITY_DN57021_c0_g1_i1	103.626	190.514	16.7368	0.0878508	-3.5088	6.54456e-08	1.40177e-05	18	17	7	210	257	251	22.5037	18.9012	8.80557	178.463	202.366	190.714	100	UP_ Treatment_10dpi_DOWN_Control_10dpi
TRINITY_DN52006_c0_g1_i1	104.507	195.97	13.0436	0.0665591	-3.90922	6.89522e-08	1.46975e-05	13	7	12	179	373	187	16.2527	7.78286	15.0953	152.119	293.706	142.085	100	UP_ Treatment_10dpi_DOWN_Control_10dpi
TRINITY_DN92136_c0_g1_i1	29.0089	58.0178	0	0	#NAME?	7.33443e-08	1.55585e-05	0	0	0	103	24	89	0	0	0	87.5319	18.898	67.6236	100	UP_ Treatment_10dpi_DOWN_Control_10dpi
TRINITY_DN65714_c2_g1_i9	439.474	732.328	146.62	0.200211	-2.32041	7.59766e-08	1.60398e-05	143	90	128	875	931	948	178.779	100.065	161.016	743.596	733.084	720.305	100	UP_ Treatment_10dpi_DOWN_Control_10dpi
TRINITY_DN59368_c0_g1_i1	334.857	565.004	104.71	0.185326	-2.43187	8.15469e-08	1.71338e-05	93	75	91	698	747	676	116.269	83.3878	114.472	593.177	588.2	513.635	100	UP_ Treatment_10dpi_DOWN_Control_10dpi
TRINITY_DN45023_c1_g1_i1	211.123	82.8207	339.425	4.09831	2.03503	8.31346e-08	1.73846e-05	327	521	24	92	113	107	408.817	579.267	30.1905	78.1838	88.978	81.3002	100	DOWN_ Treatment_10dpi_UP_Control_10dpi
TRINITY_DN58433_c0_g1_i4	166.023	59.7044	272.342	4.56152	2.18951	8.42139e-08	1.74702e-05	175	107	381	63	90	72	218.786	118.967	479.274	53.5389	70.8674	54.7067	100	DOWN_ Treatment_10dpi_UP_Control_10dpi
TRINITY_DN64102_c0_g1_i3	521.043	865.092	176.994	0.204595	-2.28916	8.60329e-08	1.7656e-05	114	105	216	911	1342	1006	142.523	116.743	271.715	774.19	1056.71	764.374	100	UP_ Treatment_10dpi_DOWN_Control_10dpi
TRINITY_DN65546_c0_g1_i1	338.97	602.071	75.8682	0.126012	-2.98837	8.60242e-08	1.7656e-05	66	109	19	597	976	698	82.5136	121.19	23.9008	507.345	768.518	530.351	100	UP_ Treatment_10dpi_DOWN_Control_10dpi
TRINITY_DN58090_c0_g1_i1	120.849	38.3713	203.327	5.29894	2.4057	8.79618e-08	1.78854e-05	274	236	4	48	50	46	342.556	262.394	5.03175	40.7916	39.3708	34.9515	100	DOWN_ Treatment_10dpi_UP_Control_10dpi
TRINITY_DN41433_c0_g1_i1	79.8582	20.0379	139.678	6.97072	2.80131	8.87504e-08	1.7963e-05	208	143	0	28	22	25	260.043	158.993	0	23.7951	17.3232	18.9954	100	DOWN_ Treatment_10dpi_UP_Control_10dpi
TRINITY_DN105515_c0_g1_i1	26.1333	52.2666	0	0	#NAME?	9.54307e-08	1.92269e-05	0	0	0	80	52	63	0	0	0	67.9859	40.9456	47.8684	100	UP_ Treatment_10dpi_DOWN_Control_10dpi
TRINITY_DN55626_c0_g1_i3	89.2241	175.762	2.68653	0.0152851	-6.03173	9.79848e-08	1.96518e-05	2	5	0	178	327	156	2.50041	5.55919	0	151.269	257.485	118.531	100	UP_ Treatment_10dpi_DOWN_Control_10dpi
TRINITY_DN56291_c0_g1_i1	127.25	41.1285	213.372	5.18792	2.37516	1.04169e-07	2.07976e-05	97	108	317	34	65	57	121.27	120.078	398.766	28.894	51.182	43.3095	100	DOWN_ Treatment_10dpi_UP_Control_10dpi
TRINITY_DN61609_c0_g1_i3	403.142	743.062	63.2222	0.0850834	-3.55498	1.08757e-07	2.16157e-05	7	36	112	834	965	1001	8.75144	40.0261	140.889	708.753	759.856	760.575	100	UP_ Treatment_10dpi_DOWN_Control_10dpi
TRINITY_DN72437_c0_g1_i1	38.7141	5.05898	72.3692	14.3051	3.83846	1.12896e-07	2.23378e-05	10	3	160	7	4	8	12.5021	3.33551	201.27	5.94877	3.14966	6.07852	100	DOWN_ Treatment_10dpi_UP_Control_10dpi
TRINITY_DN105058_c0_g1_i1	25.2991	50.5982	0	0	#NAME?	1.24955e-07	2.46133e-05	0	0	0	62	67	61	0	0	0	52.6891	52.7569	46.3487	100	UP_ Treatment_10dpi_DOWN_Control_10dpi
TRINITY_DN46902_c0_g1_i1	45.1411	87.9176	2.36462	0.0268959	-5.21647	1.26932e-07	2.48917e-05	2	3	1	115	124	90	2.50041	3.33551	1.25794	97.7298	97.6396	68.3834	100	UP_ Treatment_10dpi_DOWN_Control_10dpi
TRINITY_DN60991_c0_g1_i5	27.8386	55.6771	0	0	#NAME?	1.28356e-07	2.50595e-05	0	0	0	64	117	27	0	0	0	54.3887	92.1277	20.515	100	UP_ Treatment_10dpi_DOWN_Control_10dpi
TRINITY_DN63997_c0_g1_i2	11.6599	0	23.3198	Inf	Inf	1.31439e-07	2.55484e-05	7	46	8	0	0	0	8.75144	51.1445	10.0635	0	0	0	100	DOWN_ Treatment_10dpi_UP_Control_10dpi
TRINITY_DN52703_c0_g1_i2	112.282	34.7859	189.779	5.45562	2.44774	1.38471e-07	2.67972e-05	6	29	421	41	41	49	7.50123	32.2433	529.592	34.8428	32.2841	37.2309	100	DOWN_ Treatment_10dpi_UP_Control_10dpi
TRINITY_DN65377_c0_g1_i6	292.847	61.1932	524.5	8.57123	3.0995	1.46154e-07	2.81605e-05	157	234	888	54	116	61	196.282	260.17	1117.05	45.8905	91.3403	46.3487	100	DOWN_ Treatment_10dpi_UP_Control_10dpi
TRINITY_DN364_c0_g2_i1	56.1499	107.519	4.78052	0.044462	-4.49128	1.51182e-07	2.90026e-05	3	5	4	95	145	168	3.75062	5.55919	5.03175	80.7333	114.175	127.649	100	UP_ Treatment_10dpi_DOWN_Control_10dpi
TRINITY_DN48321_c0_g2_i1	24.6187	49.2375	0	0	#NAME?	1.61235e-07	3.04555e-05	0	0	0	61	60	64	0	0	0	51.8393	47.245	48.6282	100	UP_ Treatment_10dpi_DOWN_Control_10dpi
TRINITY_DN62415_c0_g1_i5	1250.71	445.143	2056.28	4.61938	2.2077	1.60419e-07	3.04555e-05	1633	1197	2223	454	765	457	2041.59	1330.87	2796.4	385.82	602.373	347.236	100	DOWN_ Treatment_10dpi_UP_Control_10dpi
TRINITY_DN60891_c0_g1_i2	24.6135	49.227	0	0	#NAME?	1.67649e-07	3.14774e-05	0	0	0	74	44	66	0	0	0	62.887	34.6463	50.1478	100	UP_ Treatment_10dpi_DOWN_Control_10dpi
TRINITY_DN55417_c0_g1_i1	333.806	604.706	62.9064	0.104028	-3.26495	1.7759e-07	3.32025e-05	77	56	24	522	1094	670	96.2658	62.2629	30.1905	443.608	861.433	509.076	100	UP_ Treatment_10dpi_DOWN_Control_10dpi
TRINITY_DN50542_c0_g1_i1	11.3069	0	22.6137	Inf	Inf	1.85482e-07	3.43867e-05	27	25	5	0	0	0	33.7555	27.7959	6.28969	0	0	0	100	DOWN_ Treatment_10dpi_UP_Control_10dpi
TRINITY_DN66242_c0_g1_i2	11.4766	0	22.9533	Inf	Inf	1.88567e-07	3.48124e-05	16	10	30	0	0	0	20.0033	11.1184	37.7381	0	0	0	100	DOWN_ Treatment_10dpi_UP_Control_10dpi
TRINITY_DN58880_c0_g1_i1	32.4557	64.5408	0.370612	0.00574229	-7.44416	2.0416e-07	3.7098e-05	0	1	0	56	143	44	0	1.11184	0	47.5902	112.6	33.4319	100	UP_ Treatment_10dpi_DOWN_Control_10dpi
TRINITY_DN61146_c0_g1_i2	24.1232	48.2464	0	0	#NAME?	2.04703e-07	3.7098e-05	0	0	0	76	41	63	0	0	0	64.5866	32.2841	47.8684	100	UP_ Treatment_10dpi_DOWN_Control_10dpi
TRINITY_DN66736_c0_g1_i1	77.5051	20.0207	134.99	6.7425	2.75328	2.05152e-07	3.7098e-05	181	146	13	15	35	26	226.287	162.328	16.3532	12.7474	27.5596	19.7552	100	DOWN_ Treatment_10dpi_UP_Control_10dpi
TRINITY_DN60991_c0_g1_i1	24.249	48.4979	0	0	#NAME?	2.10447e-07	3.79003e-05	0	0	0	87	60	32	0	0	0	73.9347	47.245	24.3141	100	UP_ Treatment_10dpi_DOWN_Control_10dpi
TRINITY_DN66144_c0_g1_i3	23.7139	47.4278	0	0	#NAME?	2.12401e-07	3.79424e-05	0	0	0	34	89	57	0	0	0	28.894	70.08	43.3095	100	UP_ Treatment_10dpi_DOWN_Control_10dpi
TRINITY_DN57339_c0_g1_i1	1088.2	1869.66	306.733	0.164058	-2.60772	2.1966e-07	3.90809e-05	349	399	32	1914	2926	2209	436.322	443.623	40.254	1626.56	2303.98	1678.43	100	UP_ Treatment_10dpi_DOWN_Control_10dpi
TRINITY_DN63366_c0_g2_i1	88.6981	163.571	13.8248	0.0845187	-3.56459	2.24069e-07	3.95463e-05	9	17	9	239	152	221	11.2518	18.9012	11.3214	203.108	119.687	167.919	100	UP_ Treatment_10dpi_DOWN_Control_10dpi
TRINITY_DN65617_c0_g1_i6	23.8659	47.7318	0	0	#NAME?	2.26491e-07	3.98146e-05	0	0	0	65	76	37	0	0	0	55.2386	59.8436	28.1132	100	UP_ Treatment_10dpi_DOWN_Control_10dpi
TRINITY_DN64780_c1_g2_i3	593.73	968.618	218.842	0.225933	-2.14604	2.33294e-07	4.08477e-05	212	179	153	1054	1447	1146	265.044	199.019	192.465	895.715	1139.39	870.748	100	UP_ Treatment_10dpi_DOWN_Control_10dpi
TRINITY_DN93745_c0_g1_i1	28.8661	2.97281	54.7594	18.4201	4.20321	2.41558e-07	4.21275e-05	86	42	8	5	4	2	107.518	46.6972	10.0635	4.24912	3.14966	1.51963	100	DOWN_ Treatment_10dpi_UP_Control_10dpi
TRINITY_DN61567_c0_g1_i5	169.092	64.1915	273.993	4.26837	2.09368	2.4409e-07	4.24015e-05	48	54	558	89	80	71	60.0099	60.0392	701.93	75.6344	62.9933	53.9469	100	DOWN_ Treatment_10dpi_UP_Control_10dpi
TRINITY_DN61720_c0_g1_i1	909.346	363.143	1455.55	4.0082	2.00296	2.47723e-07	4.26963e-05	1074	974	1543	335	609	428	1342.72	1082.93	1941	284.691	479.536	325.201	100	DOWN_ Treatment_10dpi_UP_Control_10dpi
TRINITY_DN63740_c0_g1_i2	179.318	60.128	298.508	4.96454	2.31166	2.47021e-07	4.26963e-05	339	379	40	90	48	87	423.82	421.386	50.3175	76.4842	37.796	66.1039	100	DOWN_ Treatment_10dpi_UP_Control_10dpi
TRINITY_DN60880_c0_g1_i10	11.1209	0	22.2418	Inf	Inf	2.51406e-07	4.31626e-05	16	16	23	0	0	0	20.0033	17.7894	28.9326	0	0	0	100	DOWN_ Treatment_10dpi_UP_Control_10dpi
TRINITY_DN60061_c0_g1_i2	75.6031	147.998	3.2084	0.0216787	-5.52758	2.61904e-07	4.47907e-05	0	3	5	88	218	260	0	3.33551	6.28969	74.7845	171.657	197.552	100	UP_ Treatment_10dpi_DOWN_Control_10dpi
TRINITY_DN59179_c0_g1_i1	171.398	309.206	33.5891	0.10863	-3.2025	2.66108e-07	4.53339e-05	29	32	23	281	566	320	36.256	35.5788	28.9326	238.801	445.677	243.141	100	UP_ Treatment_10dpi_DOWN_Control_10dpi
TRINITY_DN35454_c0_g1_i1	50.8816	9.53501	92.2282	9.67258	3.2739	2.714e-07	4.60576e-05	8	0	212	9	16	11	10.0016	0	266.683	7.64842	12.5987	8.35797	100	DOWN_ Treatment_10dpi_UP_Control_10dpi
TRINITY_DN50833_c0_g1_i2	81.0016	150.021	11.9821	0.0798694	-3.64621	2.74626e-07	4.63828e-05	5	12	13	176	206	182	6.25103	13.342	16.3532	149.569	162.208	138.286	100	UP_ Treatment_10dpi_DOWN_Control_10dpi
TRINITY_DN63515_c0_g1_i2	11.1034	0	22.2069	Inf	Inf	2.8199e-07	4.73089e-05	18	8	28	0	0	0	22.5037	8.8947	35.2223	0	0	0	100	DOWN_ Treatment_10dpi_UP_Control_10dpi
TRINITY_DN64249_c2_g5_i1	10.9972	0	21.9943	Inf	Inf	2.98571e-07	4.99009e-05	6	13	35	0	0	0	7.50123	14.4539	44.0278	0	0	0	100	DOWN_ Treatment_10dpi_UP_Control_10dpi
TRINITY_DN65617_c0_g1_i3	10.9215	0	21.8431	Inf	Inf	3.11147e-07	5.16118e-05	8	16	30	0	0	0	10.0016	17.7894	37.7381	0	0	0	99.99	DOWN_ Treatment_10dpi_UP_Control_10dpi
TRINITY_DN54683_c0_g1_i1	22.8946	45.7893	0	0	#NAME?	3.2497e-07	5.37029e-05	0	0	0	71	38	62	0	0	0	60.3375	29.9218	47.1085	99.99	UP_ Treatment_10dpi_DOWN_Control_10dpi
TRINITY_DN59655_c0_g1_i2	191.888	40.1226	343.652	8.56507	3.09846	3.62843e-07	5.97378e-05	444	428	0	39	77	35	555.091	475.866	0	33.1431	60.631	26.5935	99.99	DOWN_ Treatment_10dpi_UP_Control_10dpi
TRINITY_DN55626_c0_g1_i2	22.2833	44.5666	0	0	#NAME?	4.01251e-07	6.58156e-05	0	0	0	68	25	74	0	0	0	57.788	19.6854	56.2263	99.99	UP_ Treatment_10dpi_DOWN_Control_10dpi
TRINITY_DN30326_c0_g1_i1	567.04	921.762	212.318	0.23034	-2.11817	4.14214e-07	6.76902e-05	220	192	118	1181	1308	963	275.045	213.473	148.437	1003.64	1029.94	731.702	99.99	UP_ Treatment_10dpi_DOWN_Control_10dpi
TRINITY_DN61537_c0_g1_i2	22.4839	44.9678	0	0	#NAME?	4.61882e-07	7.52016e-05	0	0	0	53	90	25	0	0	0	45.0407	70.8674	18.9954	99.99	UP_ Treatment_10dpi_DOWN_Control_10dpi
TRINITY_DN64795_c0_g1_i3	10.2697	0	20.5394	Inf	Inf	4.99403e-07	8.04202e-05	11	34	8	0	0	0	13.7523	37.8025	10.0635	0	0	0	99.99	DOWN_ Treatment_10dpi_UP_Control_10dpi
TRINITY_DN60636_c0_g1_i4	23.9847	47.9694	0	0	#NAME?	5.09658e-07	8.17732e-05	0	0	0	97	25	55	0	0	0	82.4329	19.6854	41.7898	99.99	UP_ Treatment_10dpi_DOWN_Control_10dpi
TRINITY_DN55886_c0_g4_i1	107.1	20.6725	193.527	9.36159	3.22675	5.28377e-07	8.38827e-05	240	241	10	18	41	19	300.049	267.953	12.5794	15.2968	32.2841	14.4365	99.99	DOWN_ Treatment_10dpi_UP_Control_10dpi
TRINITY_DN59009_c0_g2_i4	80.9566	22.9895	138.924	6.04291	2.59524	5.44404e-07	8.55108e-05	57	89	196	26	19	42	71.2617	98.9535	246.556	22.0954	14.9609	31.9122	99.99	DOWN_ Treatment_10dpi_UP_Control_10dpi
TRINITY_DN59718_c0_g1_i1	649.365	1049.88	248.851	0.237029	-2.07687	5.44581e-07	8.55108e-05	258	275	94	1407	1145	1385	322.553	305.755	118.246	1195.7	901.591	1052.34	99.99	UP_ Treatment_10dpi_DOWN_Control_10dpi
TRINITY_DN66645_c1_g1_i4	5497.91	10472.8	523.025	0.0499413	-4.32362	5.44577e-07	8.55108e-05	649	531	133	9041	21115	9356	811.383	590.385	167.306	7683.26	16626.3	7108.83	99.99	UP_ Treatment_10dpi_DOWN_Control_10dpi
TRINITY_DN39066_c0_g1_i1	21.2282	42.4565	0	0	#NAME?	5.5632e-07	8.67368e-05	0	0	0	29	88	44	0	0	0	24.6449	69.2926	33.4319	99.99	UP_ Treatment_10dpi_DOWN_Control_10dpi
TRINITY_DN59949_c0_g1_i1	130.821	46.4099	215.232	4.63763	2.21339	5.5617e-07	8.67368e-05	47	38	433	57	41	77	58.7597	42.2498	544.687	48.44	32.2841	58.5058	99.99	DOWN_ Treatment_10dpi_UP_Control_10dpi
TRINITY_DN61297_c0_g1_i2	10.4142	0	20.8284	Inf	Inf	5.69209e-07	8.81236e-05	27	10	14	0	0	0	33.7555	11.1184	17.6111	0	0	0	99.99	DOWN_ Treatment_10dpi_UP_Control_10dpi
TRINITY_DN66500_c0_g1_i6	122.707	217.254	28.1587	0.129611	-2.94774	5.68012e-07	8.81236e-05	21	32	18	183	361	279	26.2543	35.5788	22.6429	155.518	284.257	211.988	99.99	UP_ Treatment_10dpi_DOWN_Control_10dpi
TRINITY_DN4022_c0_g1_i1	52.9533	11.1863	94.7203	8.46756	3.08195	6.03166e-07	9.20882e-05	144	88	5	14	14	14	180.03	97.8417	6.28969	11.8975	11.0238	10.6374	99.99	DOWN_ Treatment_10dpi_UP_Control_10dpi
TRINITY_DN48013_c0_g1_i1	280.388	82.895	477.881	5.7649	2.5273	6.1902e-07	9.41828e-05	46	52	1048	127	62	121	57.5095	57.8155	1318.32	107.928	48.8198	91.9376	99.99	DOWN_ Treatment_10dpi_UP_Control_10dpi
TRINITY_DN91391_c0_g1_i1	25.8285	51.6569	0	0	#NAME?	6.32051e-07	9.58349e-05	0	0	0	33	139	23	0	0	0	28.0442	109.451	17.4757	99.99	UP_ Treatment_10dpi_DOWN_Control_10dpi
TRINITY_DN60431_c0_g1_i3	53.0823	11.0987	95.066	8.56554	3.09854	6.56657e-07	9.85499e-05	8	2	217	12	11	19	10.0016	2.22367	272.973	10.1979	8.66158	14.4365	99.99	DOWN_ Treatment_10dpi_UP_Control_10dpi
TRINITY_DN60871_c0_g1_i1	152.433	60.1841	244.682	4.06557	2.02346	6.83966e-07	0.000102301	232	207	170	73	82	71	290.048	230.15	213.85	62.0372	64.5681	53.9469	99.99	DOWN_ Treatment_10dpi_UP_Control_10dpi
TRINITY_DN66975_c0_g1_i1	20.8889	41.7778	0	0	#NAME?	7.01174e-07	0.00010452	0	0	0	63	41	52	0	0	0	53.5389	32.2841	39.5104	99.99	UP_ Treatment_10dpi_DOWN_Control_10dpi
TRINITY_DN64780_c1_g2_i2	672.77	1082.1	263.442	0.243454	-2.03828	7.8263e-07	0.000116269	223	270	168	1498	1212	1341	278.796	300.196	211.334	1273.04	954.348	1018.91	99.99	UP_ Treatment_10dpi_DOWN_Control_10dpi
TRINITY_DN56865_c0_g1_i1	1761.84	2857.45	666.228	0.233154	-2.10064	8.13937e-07	0.000120515	613	494	543	3945	2886	3879	766.376	549.247	683.061	3352.56	2272.48	2947.32	99.99	UP_ Treatment_10dpi_DOWN_Control_10dpi
TRINITY_DN64609_c0_g1_i2	20.4514	40.9028	0	0	#NAME?	8.20951e-07	0.000121147	0	0	0	61	35	57	0	0	0	51.8393	27.5596	43.3095	99.99	UP_ Treatment_10dpi_DOWN_Control_10dpi
TRINITY_DN53619_c0_g1_i1	149.938	57.7093	242.167	4.19632	2.06912	8.39727e-07	0.000123504	12	12	555	78	72	66	15.0025	13.342	698.156	66.2863	56.694	50.1478	99.99	DOWN_ Treatment_10dpi_UP_Control_10dpi
TRINITY_DN52816_c0_g1_i1	1901.11	3625.52	176.703	0.0487385	-4.3588	8.87084e-07	0.000130036	250	121	66	3273	7186	3207	312.551	134.532	83.0239	2781.47	5658.37	2436.73	99.99	UP_ Treatment_10dpi_DOWN_Control_10dpi
TRINITY_DN58898_c0_g1_i1	151.318	59.9168	242.72	4.05095	2.01826	9.0492e-07	0.000131814	287	253	70	71	87	67	358.809	281.295	88.0557	60.3375	68.5052	50.9076	99.99	DOWN_ Treatment_10dpi_UP_Control_10dpi
TRINITY_DN60252_c0_g1_i3	20.2441	40.4882	0	0	#NAME?	9.06643e-07	0.000131814	0	0	0	61	45	45	0	0	0	51.8393	35.4337	34.1917	99.99	UP_ Treatment_10dpi_DOWN_Control_10dpi
TRINITY_DN64780_c0_g1_i1	314.096	517.712	110.481	0.213402	-2.22835	9.08173e-07	0.000131814	121	110	46	744	577	614	151.275	122.302	57.8652	632.269	454.339	466.527	99.99	UP_ Treatment_10dpi_DOWN_Control_10dpi
TRINITY_DN61968_c0_g1_i1	21.2558	42.5115	0	0	#NAME?	9.17571e-07	0.000132741	0	0	0	58	82	18	0	0	0	49.2898	64.5681	13.6767	99.99	UP_ Treatment_10dpi_DOWN_Control_10dpi
TRINITY_DN56964_c0_g1_i15	19.9727	39.9454	0	0	#NAME?	9.24794e-07	0.000133349	0	0	0	38	61	52	0	0	0	32.2933	48.0324	39.5104	99.99	UP_ Treatment_10dpi_DOWN_Control_10dpi
TRINITY_DN66777_c0_g6_i4	9.73556	0	19.4711	Inf	Inf	9.4149e-07	0.000135314	13	30	7	0	0	0	16.2527	33.3551	8.80557	0	0	0	99.99	DOWN_ Treatment_10dpi_UP_Control_10dpi
TRINITY_DN40626_c0_g1_i1	140.636	250.686	30.5868	0.122012	-3.0349	9.74138e-07	0.0001391	32	16	27	257	450	236	40.0066	17.7894	33.9643	218.405	354.337	179.316	99.99	UP_ Treatment_10dpi_DOWN_Control_10dpi
TRINITY_DN61875_c0_g1_i1	70.6888	19.1264	122.251	6.39176	2.67621	9.74054e-07	0.0001391	55	44	198	32	20	19	68.7613	48.9208	249.072	27.1944	15.7483	14.4365	99.99	DOWN_ Treatment_10dpi_UP_Control_10dpi
TRINITY_DN55626_c0_g1_i4	19.688	39.3761	0	0	#NAME?	9.84722e-07	0.000140158	0	0	0	29	56	65	0	0	0	24.6449	44.0953	49.388	99.99	UP_ Treatment_10dpi_DOWN_Control_10dpi
TRINITY_DN37237_c0_g1_i1	91.0919	29.4508	152.733	5.18604	2.37463	1.01723e-06	0.000144319	113	78	183	38	49	23	141.273	86.7233	230.203	32.2933	38.5834	17.4757	99.99	DOWN_ Treatment_10dpi_UP_Control_10dpi
TRINITY_DN51215_c0_g1_i1	647.089	1083.43	210.75	0.194521	-2.362	1.08005e-06	0.00015274	269	213	47	1497	1112	1451	336.305	236.821	59.1231	1272.19	875.607	1102.49	99.98	UP_ Treatment_10dpi_DOWN_Control_10dpi
TRINITY_DN59865_c0_g1_i2	103.512	34.6111	172.412	4.98142	2.31656	1.09522e-06	0.0001539	13	15	385	43	43	44	16.2527	16.6776	484.306	36.5424	33.8589	33.4319	99.98	DOWN_ Treatment_10dpi_UP_Control_10dpi
TRINITY_DN65779_c0_g1_i7	23.3519	46.7038	0	0	#NAME?	1.14784e-06	0.000160781	0	0	0	107	20	44	0	0	0	90.9312	15.7483	33.4319	99.98	UP_ Treatment_10dpi_DOWN_Control_10dpi
TRINITY_DN63645_c0_g1_i3	19.2973	38.5946	0	0	#NAME?	1.25335e-06	0.000175005	0	0	0	47	50	48	0	0	0	39.9417	39.3708	36.4711	99.98	UP_ Treatment_10dpi_DOWN_Control_10dpi
TRINITY_DN56913_c0_g1_i2	1030.18	1668.1	392.258	0.235153	-2.08833	1.32006e-06	0.000183739	486	349	144	1825	2533	1920	607.6	388.031	181.143	1550.93	1994.52	1458.85	99.98	UP_ Treatment_10dpi_DOWN_Control_10dpi
TRINITY_DN64179_c0_g1_i25	80.37	24.2934	136.447	5.6166	2.4897	1.36712e-06	0.00018969	154	195	0	36	18	37	192.532	216.808	0	30.5937	14.1735	28.1132	99.98	DOWN_ Treatment_10dpi_UP_Control_10dpi
TRINITY_DN57080_c0_g1_i1	18.662	37.3239	0	0	#NAME?	1.42904e-06	0.00019766	0	0	0	20	55	68	0	0	0	16.9965	43.3079	51.6674	99.98	UP_ Treatment_10dpi_DOWN_Control_10dpi
TRINITY_DN63726_c0_g1_i1	9.56924	0	19.1385	Inf	Inf	1.44942e-06	0.000198611	13	11	23	0	0	0	16.2527	12.2302	28.9326	0	0	0	99.98	DOWN_ Treatment_10dpi_UP_Control_10dpi
TRINITY_DN63102_c0_g1_i3	18.8948	37.7896	0	0	#NAME?	1.46845e-06	0.000200595	0	0	0	55	19	68	0	0	0	46.7403	14.9609	51.6674	99.98	UP_ Treatment_10dpi_DOWN_Control_10dpi
TRINITY_DN65046_c0_g2_i2	125.583	224.289	26.8775	0.119834	-3.06089	1.48254e-06	0.000201895	30	32	6	229	370	246	37.5062	35.5788	7.54763	194.61	291.344	186.915	99.98	UP_ Treatment_10dpi_DOWN_Control_10dpi
TRINITY_DN64004_c0_g1_i1	754.797	1260.79	248.805	0.197341	-2.34124	1.50336e-06	0.0002041	321	264	41	1632	1395	1707	401.316	293.525	51.5755	1386.91	1098.45	1297	99.98	UP_ Treatment_10dpi_DOWN_Control_10dpi
TRINITY_DN12104_c0_g1_i1	23.457	46.4947	0.419313	0.0090185	-6.7929	1.53914e-06	0.000208317	0	0	1	54	60	61	0	0	1.25794	45.8905	47.245	46.3487	99.98	UP_ Treatment_10dpi_DOWN_Control_10dpi
TRINITY_DN50305_c0_g1_i1	97.4389	31.8584	163.019	5.11701	2.3553	1.56784e-06	0.000211553	56	42	296	26	47	48	70.0115	46.6972	372.35	22.0954	37.0086	36.4711	99.98	DOWN_ Treatment_10dpi_UP_Control_10dpi
TRINITY_DN60951_c0_g1_i1	56.7782	13.9034	99.6529	7.16753	2.84148	1.58937e-06	0.000213805	71	180	8	18	21	13	88.7646	200.131	10.0635	15.2968	16.5357	9.8776	99.98	DOWN_ Treatment_10dpi_UP_Control_10dpi
TRINITY_DN65829_c0_g1_i8	45.8943	87.3839	4.40475	0.0504069	-4.31024	1.82157e-06	0.000242088	5	4	2	117	87	124	6.25103	4.44735	2.51588	99.4294	68.5052	94.2171	99.98	UP_ Treatment_10dpi_DOWN_Control_10dpi
TRINITY_DN51750_c0_g1_i4	115.942	226.234	5.6498	0.0249732	-5.32348	1.8967e-06	0.000250806	10	4	0	193	396	267	12.5021	4.44735	0	164.016	311.817	202.871	99.97	UP_ Treatment_10dpi_DOWN_Control_10dpi
TRINITY_DN65353_c0_g2_i3	26.3786	51.9698	0.787347	0.0151501	-6.04453	1.89854e-06	0.000250806	1	1	0	54	77	65	1.25021	1.11184	0	45.8905	60.631	49.388	99.97	UP_ Treatment_10dpi_DOWN_Control_10dpi
TRINITY_DN60033_c0_g1_i1	18.2496	36.4992	0	0	#NAME?	1.91461e-06	0.000252174	0	0	0	45	49	43	0	0	0	38.2421	38.5834	32.6721	99.97	UP_ Treatment_10dpi_DOWN_Control_10dpi
TRINITY_DN7067_c0_g1_i1	18.2604	36.5207	0	0	#NAME?	2.00052e-06	0.000261926	0	0	0	56	43	37	0	0	0	47.5902	33.8589	28.1132	99.97	UP_ Treatment_10dpi_DOWN_Control_10dpi
TRINITY_DN65967_c0_g1_i3	17.9761	35.9523	0	0	#NAME?	2.0404e-06	0.000266356	0	0	0	30	66	40	0	0	0	25.4947	51.9695	30.3926	99.97	UP_ Treatment_10dpi_DOWN_Control_10dpi
TRINITY_DN50465_c0_g1_i2	342.775	553.546	132.004	0.238469	-2.06812	2.0917e-06	0.000272248	101	91	134	705	635	739	126.271	101.177	168.564	599.126	500.009	561.503	99.97	UP_ Treatment_10dpi_DOWN_Control_10dpi
TRINITY_DN3937_c0_g3_i1	109.375	194.922	23.8272	0.122239	-3.03222	2.19151e-06	0.000284385	18	35	8	228	292	212	22.5037	38.9143	10.0635	193.76	229.925	161.081	99.97	UP_ Treatment_10dpi_DOWN_Control_10dpi
TRINITY_DN64037_c0_g1_i8	9.25879	0	18.5176	Inf	Inf	2.19784e-06	0.000284385	23	6	16	0	0	0	28.7547	6.67102	20.127	0	0	0	99.97	DOWN_ Treatment_10dpi_UP_Control_10dpi
TRINITY_DN60631_c0_g1_i1	280.833	458.5	103.167	0.22501	-2.15194	2.33431e-06	0.00030116	109	80	67	613	487	620	136.272	88.947	84.2819	520.942	383.472	471.085	99.97	UP_ Treatment_10dpi_DOWN_Control_10dpi
TRINITY_DN53102_c0_g1_i1	48.2061	91.1637	5.24853	0.0575726	-4.11847	2.37812e-06	0.000305918	3	4	6	111	132	99	3.75062	4.44735	7.54763	94.3305	103.939	75.2217	99.97	UP_ Treatment_10dpi_DOWN_Control_10dpi
TRINITY_DN42910_c0_g2_i2	9.11025	0	18.2205	Inf	Inf	2.40558e-06	0.000307412	6	13	26	0	0	0	7.50123	14.4539	32.7064	0	0	0	99.97	DOWN_ Treatment_10dpi_UP_Control_10dpi
TRINITY_DN56781_c0_g1_i1	43.2263	9.00767	77.4449	8.59767	3.10395	2.41064e-06	0.000307412	81	50	60	8	17	9	101.267	55.5919	75.4763	6.79859	13.3861	6.83834	99.97	DOWN_ Treatment_10dpi_UP_Control_10dpi
TRINITY_DN65950_c0_g1_i4	248.858	409.304	88.4125	0.216007	-2.21085	2.40824e-06	0.000307412	87	100	36	438	528	579	108.768	111.184	45.2858	372.223	415.756	439.933	99.97	UP_ Treatment_10dpi_DOWN_Control_10dpi
TRINITY_DN59528_c0_g1_i1	9.28199	0	18.564	Inf	Inf	2.44518e-06	0.000310918	5	6	34	0	0	0	6.25103	6.67102	42.7699	0	0	0	99.97	DOWN_ Treatment_10dpi_UP_Control_10dpi
TRINITY_DN42431_c0_g1_i2	17.4952	34.9904	0	0	#NAME?	2.52737e-06	0.000320446	0	0	0	36	52	44	0	0	0	30.5937	40.9456	33.4319	99.97	UP_ Treatment_10dpi_DOWN_Control_10dpi
TRINITY_DN58032_c0_g1_i1	58.0234	9.9359	106.111	10.6796	3.41678	2.57792e-06	0.000324987	137	130	2	13	19	5	171.278	144.539	2.51588	11.0477	14.9609	3.79908	99.97	DOWN_ Treatment_10dpi_UP_Control_10dpi
TRINITY_DN50266_c0_g1_i1	44.3519	84.9941	3.70965	0.043646	-4.51801	2.60556e-06	0.000327536	6	1	2	92	129	99	7.50123	1.11184	2.51588	78.1838	101.577	75.2217	99.97	UP_ Treatment_10dpi_DOWN_Control_10dpi
TRINITY_DN55191_c0_g1_i1	485.054	807.418	162.69	0.201494	-2.31119	2.62508e-06	0.00032812	191	188	32	1091	928	1006	238.789	209.025	40.254	927.158	730.722	764.374	99.97	UP_ Treatment_10dpi_DOWN_Control_10dpi
TRINITY_DN56399_c0_g1_i1	102.704	35.979	169.429	4.70909	2.23545	2.63802e-06	0.000328806	82	64	266	47	41	47	102.517	71.1576	334.612	39.9417	32.2841	35.7113	99.97	DOWN_ Treatment_10dpi_UP_Control_10dpi
TRINITY_DN46346_c0_g1_i3	48.1093	10.6865	85.5321	8.00374	3.00067	2.66765e-06	0.000329705	3	0	201	13	18	9	3.75062	0	252.846	11.0477	14.1735	6.83834	99.97	DOWN_ Treatment_10dpi_UP_Control_10dpi
TRINITY_DN55981_c0_g1_i4	139.462	245.132	33.7914	0.13785	-2.85883	2.66096e-06	0.000329705	45	27	12	266	340	318	56.2592	30.0196	15.0953	226.053	267.721	241.621	99.97	UP_ Treatment_10dpi_DOWN_Control_10dpi
TRINITY_DN59349_c0_g1_i3	57.8601	107.69	8.02989	0.0745647	-3.74536	2.65823e-06	0.000329705	6	7	7	136	140	128	7.50123	7.78286	8.80557	115.576	110.238	97.2563	99.97	UP_ Treatment_10dpi_DOWN_Control_10dpi
TRINITY_DN61666_c0_g1_i1	45.2277	9.8739	80.5816	8.16107	3.02876	2.67902e-06	0.000330185	113	70	18	14	9	14	141.273	77.8286	22.6429	11.8975	7.08674	10.6374	99.97	DOWN_ Treatment_10dpi_UP_Control_10dpi
TRINITY_DN51929_c0_g1_i1	369.984	594.197	145.772	0.245325	-2.02723	2.71025e-06	0.000333104	152	150	64	682	889	662	190.031	166.776	80.5081	579.58	700.013	502.998	99.97	UP_ Treatment_10dpi_DOWN_Control_10dpi
TRINITY_DN60144_c0_g1_i1	45.9462	8.37191	83.5206	9.97628	3.3185	2.71809e-06	0.000333139	35	31	137	4	16	12	43.7572	34.4669	172.338	3.3993	12.5987	9.11778	99.97	DOWN_ Treatment_10dpi_UP_Control_10dpi
TRINITY_DN54911_c0_g1_i2	2236.27	4032.48	440.063	0.10913	-3.19589	2.82603e-06	0.000343507	364	364	366	6449	1916	6723	455.075	404.709	460.405	5480.52	1508.69	5108.24	99.97	UP_ Treatment_10dpi_DOWN_Control_10dpi
TRINITY_DN65686_c0_g1_i2	84.2233	154.773	13.6736	0.0883461	-3.50069	2.81067e-06	0.000343507	11	20	4	255	107	215	13.7523	22.2367	5.03175	216.705	84.2535	163.36	99.97	UP_ Treatment_10dpi_DOWN_Control_10dpi
TRINITY_DN19435_c0_g1_i1	139.176	49.8309	228.521	4.58592	2.19721	2.84115e-06	0.000344395	48	32	469	51	47	91	60.0099	35.5788	589.973	43.341	37.0086	69.1432	99.97	DOWN_ Treatment_10dpi_UP_Control_10dpi
TRINITY_DN51101_c0_g1_i1	90.1047	29.9234	150.286	5.02237	2.32837	3.00164e-06	0.000361862	36	29	297	43	29	40	45.0074	32.2433	373.608	36.5424	22.8351	30.3926	99.96	DOWN_ Treatment_10dpi_UP_Control_10dpi
TRINITY_DN52408_c0_g1_i2	8.87109	0	17.7422	Inf	Inf	3.13287e-06	0.000375629	10	14	20	0	0	0	12.5021	15.5657	25.1588	0	0	0	99.96	DOWN_ Treatment_10dpi_UP_Control_10dpi
TRINITY_DN49920_c0_g1_i2	90.6701	162.568	18.7718	0.11547	-3.11441	3.18208e-06	0.000380496	23	18	6	172	289	150	28.7547	20.0131	7.54763	146.17	227.563	113.972	99.96	UP_ Treatment_10dpi_DOWN_Control_10dpi
TRINITY_DN58551_c0_g1_i1	165.87	280.288	51.452	0.183569	-2.44561	3.29941e-06	0.000393459	53	60	17	323	369	363	66.2609	66.7102	21.385	274.493	290.556	275.813	99.96	UP_ Treatment_10dpi_DOWN_Control_10dpi
TRINITY_DN58896_c1_g2_i3	639.169	11.71	1266.63	108.167	6.75711	3.35435e-06	0.00039786	11	19	2993	27	1	15	13.7523	21.1249	3765.01	22.9453	0.787416	11.3972	99.96	DOWN_ Treatment_10dpi_UP_Control_10dpi
TRINITY_DN66645_c1_g1_i6	9391.89	18036.6	747.164	0.0414249	-4.59336	3.3513e-06	0.00039786	882	669	314	16270	34799	16954	1102.68	743.819	394.993	13826.6	27401.3	12881.9	99.96	UP_ Treatment_10dpi_DOWN_Control_10dpi
TRINITY_DN66456_c0_g1_i1	20.2004	40.4008	0	0	#NAME?	3.50421e-06	0.000414521	0	0	0	94	38	15	0	0	0	79.8835	29.9218	11.3972	99.96	UP_ Treatment_10dpi_DOWN_Control_10dpi
TRINITY_DN46854_c0_g1_i1	90.6133	30.3647	150.862	4.96833	2.31276	3.53433e-06	0.000416966	55	42	268	35	48	31	68.7613	46.6972	337.127	29.7438	37.796	23.5543	99.96	DOWN_ Treatment_10dpi_UP_Control_10dpi
TRINITY_DN51843_c0_g1_i2	177.563	297.957	57.1688	0.191869	-2.38181	3.59283e-06	0.000422738	37	64	43	318	489	314	46.2576	71.1576	54.0913	270.244	385.046	238.582	99.96	UP_ Treatment_10dpi_DOWN_Control_10dpi
TRINITY_DN58588_c0_g1_i2	1785.41	2982.07	588.748	0.197429	-2.34059	3.61346e-06	0.000423122	734	589	154	3169	4812	3243	917.651	654.872	193.723	2693.09	3789.05	2464.08	99.96	UP_ Treatment_10dpi_DOWN_Control_10dpi
TRINITY_DN65890_c0_g1_i7	16.8408	33.6815	0	0	#NAME?	3.66021e-06	0.000424999	0	0	0	53	47	25	0	0	0	45.0407	37.0086	18.9954	99.96	UP_ Treatment_10dpi_DOWN_Control_10dpi
TRINITY_DN54505_c0_g1_i1	798.557	1300.53	296.581	0.228045	-2.13261	3.70453e-06	0.000427893	248	432	79	1531	1805	1552	310.051	480.314	99.3771	1301.08	1421.29	1179.23	99.96	UP_ Treatment_10dpi_DOWN_Control_10dpi
TRINITY_DN58431_c0_g1_i3	8.85481	0	17.7096	Inf	Inf	3.69786e-06	0.000427893	30	5	8	0	0	0	37.5062	5.55919	10.0635	0	0	0	99.96	DOWN_ Treatment_10dpi_UP_Control_10dpi
TRINITY_DN40793_c0_g1_i1	135.036	53.5419	216.53	4.04412	2.01583	3.7405e-06	0.000430919	62	45	415	74	45	82	77.5127	50.0327	522.044	62.887	35.4337	62.3048	99.96	DOWN_ Treatment_10dpi_UP_Control_10dpi
TRINITY_DN62357_c0_g3_i5	22.5753	44.7339	0.416735	0.00931588	-6.74609	3.90603e-06	0.000447651	1	0	0	34	99	36	1.25021	0	0	28.894	77.9542	27.3533	99.96	UP_ Treatment_10dpi_DOWN_Control_10dpi
TRINITY_DN57044_c0_g1_i4	60.0812	16.2612	103.901	6.3895	2.6757	3.93878e-06	0.000450236	32	69	155	20	23	18	40.0066	76.7168	194.98	16.9965	18.1106	13.6767	99.95	DOWN_ Treatment_10dpi_UP_Control_10dpi
TRINITY_DN52631_c0_g1_i1	178.162	54.374	301.95	5.5532	2.47332	4.01322e-06	0.000455207	210	186	347	87	38	78	262.543	206.802	436.505	73.9347	29.9218	59.2656	99.95	DOWN_ Treatment_10dpi_UP_Control_10dpi
TRINITY_DN58630_c0_g1_i17	16.2409	32.4818	0	0	#NAME?	4.00737e-06	0.000455207	0	0	0	19	55	50	0	0	0	16.1467	43.3079	37.9908	99.95	UP_ Treatment_10dpi_DOWN_Control_10dpi
TRINITY_DN66524_c0_g1_i5	16.1649	32.3298	0	0	#NAME?	4.02991e-06	0.000455927	0	0	0	17	45	62	0	0	0	14.447	35.4337	47.1085	99.95	UP_ Treatment_10dpi_DOWN_Control_10dpi
TRINITY_DN65465_c0_g1_i5	16.6271	33.2542	0	0	#NAME?	4.08573e-06	0.000459885	0	0	0	63	23	37	0	0	0	53.5389	18.1106	28.1132	99.95	UP_ Treatment_10dpi_DOWN_Control_10dpi
TRINITY_DN16944_c0_g1_i1	16.3381	32.6761	0	0	#NAME?	4.17228e-06	0.000467242	0	0	0	33	58	32	0	0	0	28.0442	45.6701	24.3141	99.95	UP_ Treatment_10dpi_DOWN_Control_10dpi
TRINITY_DN61164_c0_g1_i1	17.6156	35.2312	0	0	#NAME?	4.32476e-06	0.000480658	0	0	0	27	80	26	0	0	0	22.9453	62.9933	19.7552	99.95	UP_ Treatment_10dpi_DOWN_Control_10dpi
TRINITY_DN62676_c0_g1_i2	16.6523	33.3047	0	0	#NAME?	4.31894e-06	0.000480658	0	0	0	59	14	51	0	0	0	50.1396	11.0238	38.7506	99.95	UP_ Treatment_10dpi_DOWN_Control_10dpi
TRINITY_DN64868_c0_g1_i3	79.2604	25.6735	132.847	5.1745	2.37142	4.31632e-06	0.000480658	118	90	120	18	34	46	147.524	100.065	150.953	15.2968	26.7721	34.9515	99.95	DOWN_ Treatment_10dpi_UP_Control_10dpi
TRINITY_DN30000_c0_g2_i1	19.7418	39.4836	0	0	#NAME?	4.35044e-06	0.000482297	0	0	0	26	105	18	0	0	0	22.0954	82.6787	13.6767	99.95	UP_ Treatment_10dpi_DOWN_Control_10dpi
TRINITY_DN53572_c0_g1_i3	36.9602	2.42946	71.4909	29.4266	4.87905	4.42172e-06	0.000488971	84	86	11	5	0	4	105.017	95.618	13.8373	4.24912	0	3.03926	99.95	DOWN_ Treatment_10dpi_UP_Control_10dpi
TRINITY_DN65394_c0_g1_i4	77.7069	139.781	15.6327	0.111837	-3.16053	4.43394e-06	0.000489096	15	14	10	159	167	201	18.7531	15.5657	12.5794	135.122	131.498	152.723	99.95	UP_ Treatment_10dpi_DOWN_Control_10dpi
TRINITY_DN38782_c0_g1_i1	482.992	798.112	167.873	0.210338	-2.24922	4.51095e-06	0.000493887	233	131	53	997	1159	835	291.298	145.651	66.6707	847.275	912.615	634.446	99.95	UP_ Treatment_10dpi_DOWN_Control_10dpi
TRINITY_DN56309_c0_g1_i1	62.5054	18.0209	106.99	5.937	2.56973	4.85718e-06	0.000530479	89	37	134	28	23	16	111.268	41.138	168.564	23.7951	18.1106	12.157	99.95	DOWN_ Treatment_10dpi_UP_Control_10dpi
TRINITY_DN57467_c0_g1_i1	56.9243	108.383	5.46531	0.0504258	-4.30969	4.97026e-06	0.000541489	6	8	0	135	136	136	7.50123	8.8947	0	114.726	107.089	103.335	99.95	UP_ Treatment_10dpi_DOWN_Control_10dpi
TRINITY_DN58936_c0_g1_i1	266.959	467.548	66.3694	0.141952	-2.81652	5.09866e-06	0.000554109	81	88	0	565	636	555	101.267	97.8417	0	480.151	500.797	421.697	99.94	UP_ Treatment_10dpi_DOWN_Control_10dpi
TRINITY_DN57066_c0_g1_i1	570.557	916.59	224.525	0.244957	-2.0294	5.22094e-06	0.00056474	136	118	296	1099	1206	1140	170.028	131.197	372.35	933.957	949.624	866.189	99.94	UP_ Treatment_10dpi_DOWN_Control_10dpi
TRINITY_DN59904_c0_g1_i4	15.6965	31.393	0	0	#NAME?	5.30562e-06	0.000572371	0	0	0	24	58	37	0	0	0	20.3958	45.6701	28.1132	99.94	UP_ Treatment_10dpi_DOWN_Control_10dpi
TRINITY_DN61167_c0_g1_i2	8.40437	0	16.8087	Inf	Inf	5.33336e-06	0.000572564	9	16	17	0	0	0	11.2518	17.7894	21.385	0	0	0	99.94	DOWN_ Treatment_10dpi_UP_Control_10dpi
TRINITY_DN62164_c0_g1_i7	68.1431	20.7285	115.558	5.57482	2.47893	5.32691e-06	0.000572564	91	59	133	26	21	31	113.769	65.5984	167.306	22.0954	16.5357	23.5543	99.94	DOWN_ Treatment_10dpi_UP_Control_10dpi
TRINITY_DN48143_c1_g1_i4	67.4469	122.505	12.3885	0.101126	-3.30577	5.41101e-06	0.00057949	10	12	9	92	187	187	12.5021	13.342	11.3214	78.1838	147.247	142.085	99.94	UP_ Treatment_10dpi_DOWN_Control_10dpi
TRINITY_DN57139_c0_g1_i1	208.907	359.753	58.0608	0.161391	-2.63137	5.83133e-06	0.00061999	73	61	12	437	431	485	91.265	67.8221	15.0953	371.373	339.376	368.51	99.94	UP_ Treatment_10dpi_DOWN_Control_10dpi
TRINITY_DN58871_c0_g1_i1	561.138	1067.43	54.8472	0.0513826	-4.28258	5.91568e-06	0.000627446	75	58	5	923	1988	1122	93.7654	64.4865	6.28969	784.388	1565.38	852.513	99.94	UP_ Treatment_10dpi_DOWN_Control_10dpi
TRINITY_DN46147_c0_g1_i1	90.1274	32.3852	147.87	4.56595	2.19092	6.02636e-06	0.000637652	139	99	127	50	26	45	173.779	110.072	159.758	42.4912	20.4728	34.1917	99.94	DOWN_ Treatment_10dpi_UP_Control_10dpi
TRINITY_DN60571_c0_g3_i1	87.0401	170.003	4.07768	0.023986	-5.38166	6.12337e-06	0.000646367	7	2	1	140	348	154	8.75144	2.22367	1.25794	118.975	274.021	117.012	99.94	UP_ Treatment_10dpi_DOWN_Control_10dpi
TRINITY_DN56624_c0_g1_i2	16.651	33.3019	0	0	#NAME?	6.36131e-06	0.000668585	0	0	0	52	9	64	0	0	0	44.1909	7.08674	48.6282	99.93	UP_ Treatment_10dpi_DOWN_Control_10dpi
TRINITY_DN63629_c0_g1_i4	8.31646	0	16.6329	Inf	Inf	6.36415e-06	0.000668585	9	11	21	0	0	0	11.2518	12.2302	26.4167	0	0	0	99.93	DOWN_ Treatment_10dpi_UP_Control_10dpi
TRINITY_DN55302_c0_g1_i1	2232	3621.28	842.729	0.232716	-2.10336	6.54025e-06	0.000685452	1056	850	209	3870	5686	4077	1320.22	945.061	262.909	3288.82	4477.25	3097.77	99.93	UP_ Treatment_10dpi_DOWN_Control_10dpi
TRINITY_DN45105_c0_g1_i1	56.1768	103.682	8.67113	0.0836316	-3.57981	6.7042e-06	0.000700971	7	11	4	89	188	115	8.75144	12.2302	5.03175	75.6344	148.034	87.3787	99.93	UP_ Treatment_10dpi_DOWN_Control_10dpi
TRINITY_DN64704_c0_g1_i2	399.254	765.347	33.1608	0.0433278	-4.52856	6.90508e-06	0.000720266	44	40	0	730	1414	740	55.009	44.4735	0	620.372	1113.41	562.263	99.93	UP_ Treatment_10dpi_DOWN_Control_10dpi
TRINITY_DN62443_c0_g1_i7	37.5666	7.73932	67.3939	8.70799	3.12234	6.95991e-06	0.000724274	55	120	0	11	7	11	68.7613	133.42	0	9.34807	5.51191	8.35797	99.93	DOWN_ Treatment_10dpi_UP_Control_10dpi
TRINITY_DN49174_c0_g1_i1	450.044	779.487	120.601	0.154719	-2.69228	7.23219e-06	0.00074732	33	36	223	777	1256	907	41.2568	40.0261	280.52	660.313	988.994	689.152	99.93	UP_ Treatment_10dpi_DOWN_Control_10dpi
TRINITY_DN51015_c0_g1_i2	25.2542	49.3504	1.15796	0.023464	-5.4134	7.30707e-06	0.000752283	1	2	0	33	81	74	1.25021	2.22367	0	28.0442	63.7807	56.2263	99.92	UP_ Treatment_10dpi_DOWN_Control_10dpi
TRINITY_DN59510_c0_g1_i1	104.054	183.962	24.1461	0.131256	-2.92955	7.31431e-06	0.000752283	15	20	25	170	336	188	18.7531	22.2367	31.4485	144.47	264.572	142.845	99.92	UP_ Treatment_10dpi_DOWN_Control_10dpi
TRINITY_DN55711_c0_g1_i1	108.435	187.53	29.3408	0.156459	-2.67614	7.54306e-06	0.00077221	20	25	28	237	230	237	25.0041	27.7959	35.2223	201.408	181.106	180.076	99.92	UP_ Treatment_10dpi_DOWN_Control_10dpi
TRINITY_DN66141_c0_g1_i2	18.1545	36.3089	0	0	#NAME?	7.52557e-06	0.00077221	0	0	0	87	29	16	0	0	0	73.9347	22.8351	12.157	99.92	UP_ Treatment_10dpi_DOWN_Control_10dpi
TRINITY_DN58586_c0_g1_i2	76.6489	139.4	13.8977	0.0996964	-3.32631	7.58454e-06	0.000774659	7	7	20	202	123	197	8.75144	7.78286	25.1588	171.664	96.8522	149.684	99.92	UP_ Treatment_10dpi_DOWN_Control_10dpi
TRINITY_DN66306_c0_g1_i2	144.92	269.413	20.4265	0.0758187	-3.7213	7.66019e-06	0.00077878	17	36	0	405	241	361	21.2535	40.0261	0	344.179	189.767	274.293	99.92	UP_ Treatment_10dpi_DOWN_Control_10dpi
TRINITY_DN64191_c0_g2_i3	15.0975	30.195	0	0	#NAME?	7.8665e-06	0.000796087	0	0	0	45	52	15	0	0	0	38.2421	40.9456	11.3972	99.92	UP_ Treatment_10dpi_DOWN_Control_10dpi
TRINITY_DN66754_c0_g1_i7	49.4514	94.4007	4.50215	0.0476919	-4.39011	8.07294e-06	0.000815108	5	2	4	55	226	77	6.25103	2.22367	5.03175	46.7403	177.956	58.5058	99.92	UP_ Treatment_10dpi_DOWN_Control_10dpi
TRINITY_DN61968_c0_g1_i4	47.8339	89.0256	6.64226	0.0746107	-3.74447	8.19089e-06	0.000824348	7	1	8	91	130	115	8.75144	1.11184	10.0635	77.334	102.364	87.3787	99.92	UP_ Treatment_10dpi_DOWN_Control_10dpi
TRINITY_DN64724_c0_g1_i10	16.0008	32.0015	0	0	#NAME?	8.30251e-06	0.000830684	0	0	0	59	10	50	0	0	0	50.1396	7.87416	37.9908	99.92	UP_ Treatment_10dpi_DOWN_Control_10dpi
TRINITY_DN61631_c0_g1_i1	243.079	94.2763	391.882	4.15674	2.05545	8.38381e-06	0.00083692	334	227	402	78	165	114	417.569	252.387	505.691	66.2863	129.924	86.6189	99.92	DOWN_ Treatment_10dpi_UP_Control_10dpi
TRINITY_DN53729_c0_g1_i2	44.4053	84.2137	4.59697	0.054587	-4.1953	8.45611e-06	0.000842232	6	0	5	124	105	85	7.50123	0	6.28969	105.378	82.6787	64.5843	99.92	UP_ Treatment_10dpi_DOWN_Control_10dpi
TRINITY_DN65358_c0_g1_i1	14.6684	29.3368	0	0	#NAME?	8.57933e-06	0.000852581	0	0	0	23	58	30	0	0	0	19.546	45.6701	22.7945	99.91	UP_ Treatment_10dpi_DOWN_Control_10dpi
TRINITY_DN66736_c0_g1_i10	15.6637	1.31476	30.0125	22.8274	4.51269	8.82797e-06	0.000875318	5	12	56	1	2	2	6.25103	13.342	70.4445	0.849824	1.57483	1.51963	99.91	DOWN_ Treatment_10dpi_UP_Control_10dpi
TRINITY_DN54699_c0_g1_i4	14.8112	29.6225	0	0	#NAME?	8.91654e-06	0.000880144	0	0	0	52	22	36	0	0	0	44.1909	17.3232	27.3533	99.91	UP_ Treatment_10dpi_DOWN_Control_10dpi
TRINITY_DN11176_c0_g2_i1	18.5981	37.1962	0	0	#NAME?	9.28298e-06	0.000912234	0	0	0	13	119	9	0	0	0	11.0477	93.7025	6.83834	99.91	UP_ Treatment_10dpi_DOWN_Control_10dpi
TRINITY_DN46909_c0_g1_i1	146.412	263.595	29.2293	0.110887	-3.17284	9.69606e-06	0.000946502	37	35	2	406	266	311	46.2576	38.9143	2.51588	345.029	209.453	236.303	99.91	UP_ Treatment_10dpi_DOWN_Control_10dpi
TRINITY_DN47169_c0_g1_i1	80.3566	27.9536	132.76	4.74928	2.24771	9.75101e-06	0.000949765	129	74	123	30	50	25	161.277	82.2759	154.726	25.4947	39.3708	18.9954	99.91	DOWN_ Treatment_10dpi_UP_Control_10dpi
TRINITY_DN62955_c0_g1_i6	14.5948	29.1895	0	0	#NAME?	1.00656e-05	0.000973961	0	0	0	52	30	26	0	0	0	44.1909	23.6225	19.7552	99.9	UP_ Treatment_10dpi_DOWN_Control_10dpi
TRINITY_DN63062_c0_g1_i6	14.3727	28.7454	0	0	#NAME?	1.02671e-05	0.000991282	0	0	0	28	60	20	0	0	0	23.7951	47.245	15.1963	99.9	UP_ Treatment_10dpi_DOWN_Control_10dpi
TRINITY_DN49505_c0_g1_i3	29.3539	57.0332	1.67467	0.0293631	-5.08985	1.03242e-05	0.000993411	1	0	3	59	88	68	1.25021	0	3.77381	50.1396	69.2926	51.6674	99.9	UP_ Treatment_10dpi_DOWN_Control_10dpi
TRINITY_DN61885_c0_g1_i2	7.951	0	15.902	Inf	Inf	1.03342e-05	0.000993411	5	9	25	0	0	0	6.25103	10.0065	31.4485	0	0	0	99.9	DOWN_ Treatment_10dpi_UP_Control_10dpi
TRINITY_DN58576_c0_g1_i1	14.0487	28.0974	0	0	#NAME?	1.05771e-05	0.00101235	0	0	0	11	45	52	0	0	0	9.34807	35.4337	39.5104	99.9	UP_ Treatment_10dpi_DOWN_Control_10dpi
TRINITY_DN50871_c0_g1_i3	33.6459	6.57381	60.718	9.23635	3.20732	1.07677e-05	0.00102439	79	75	0	5	10	10	98.7662	83.3878	0	4.24912	7.87416	7.59815	99.9	DOWN_ Treatment_10dpi_UP_Control_10dpi
TRINITY_DN65668_c0_g1_i1	17.7159	35.4319	0	0	#NAME?	1.07725e-05	0.00102439	0	0	0	22	8	107	0	0	0	18.6961	6.29933	81.3002	99.9	UP_ Treatment_10dpi_DOWN_Control_10dpi
TRINITY_DN63311_c0_g1_i3	14.1739	28.3478	0	0	#NAME?	1.10101e-05	0.00104249	0	0	0	33	28	46	0	0	0	28.0442	22.0476	34.9515	99.9	UP_ Treatment_10dpi_DOWN_Control_10dpi
TRINITY_DN1090_c0_g1_i1	14.0963	28.1926	0	0	#NAME?	1.1089e-05	0.00104771	0	0	0	22	47	38	0	0	0	18.6961	37.0086	28.873	99.9	UP_ Treatment_10dpi_DOWN_Control_10dpi
TRINITY_DN61585_c0_g1_i7	156.92	42.2904	271.549	6.42106	2.68281	1.11623e-05	0.00105238	310	340	39	50	29	81	387.564	378.025	49.0596	42.4912	22.8351	61.545	99.89	DOWN_ Treatment_10dpi_UP_Control_10dpi
TRINITY_DN40911_c0_g1_i1	13.9985	27.9969	0	0	#NAME?	1.11896e-05	0.0010527	0	0	0	21	29	57	0	0	0	17.8463	22.8351	43.3095	99.89	UP_ Treatment_10dpi_DOWN_Control_10dpi
TRINITY_DN53697_c0_g1_i1	572.201	978.011	166.391	0.170132	-2.55527	1.13555e-05	0.00106604	177	173	68	807	1897	993	221.286	192.348	85.5398	685.808	1493.73	754.497	99.89	UP_ Treatment_10dpi_DOWN_Control_10dpi
TRINITY_DN62873_c0_g1_i6	14.3137	28.6274	0	0	#NAME?	1.14499e-05	0.00107262	0	0	0	48	37	21	0	0	0	40.7916	29.1344	15.9561	99.89	UP_ Treatment_10dpi_DOWN_Control_10dpi
TRINITY_DN13242_c0_g2_i1	39.3178	74.1744	4.46118	0.0601446	-4.05542	1.15848e-05	0.00107838	2	3	6	81	90	109	2.50041	3.33551	7.54763	68.8358	70.8674	82.8199	99.89	UP_ Treatment_10dpi_DOWN_Control_10dpi
TRINITY_DN66168_c0_g1_i9	13.9709	27.9417	0	0	#NAME?	1.19718e-05	0.00110973	0	0	0	21	23	63	0	0	0	17.8463	18.1106	47.8684	99.89	UP_ Treatment_10dpi_DOWN_Control_10dpi
TRINITY_DN65394_c0_g1_i5	14.6446	29.2891	0	0	#NAME?	1.21687e-05	0.00112562	0	0	0	59	18	31	0	0	0	50.1396	14.1735	23.5543	99.89	UP_ Treatment_10dpi_DOWN_Control_10dpi
TRINITY_DN44643_c0_g1_i1	188.985	310.098	67.8711	0.21887	-2.19185	1.27612e-05	0.0011755	62	84	26	446	290	425	77.5127	93.3943	32.7064	379.022	228.351	322.921	99.88	UP_ Treatment_10dpi_DOWN_Control_10dpi
TRINITY_DN59245_c3_g1_i1	239.989	399.542	80.4364	0.201321	-2.31243	1.28358e-05	0.0011799	55	33	108	487	546	467	68.7613	36.6906	135.857	413.864	429.929	354.834	99.88	UP_ Treatment_10dpi_DOWN_Control_10dpi
TRINITY_DN61302_c0_g1_i3	7.78991	0	15.5798	Inf	Inf	1.30416e-05	0.00119633	24	6	8	0	0	0	30.0049	6.67102	10.0635	0	0	0	99.88	DOWN_ Treatment_10dpi_UP_Control_10dpi
TRINITY_DN65242_c0_g1_i3	15.6178	31.2355	0	0	#NAME?	1.30779e-05	0.00119717	0	0	0	8	38	75	0	0	0	6.79859	29.9218	56.9861	99.88	UP_ Treatment_10dpi_DOWN_Control_10dpi
TRINITY_DN59433_c1_g1_i2	81.7584	3.15927	160.357	50.7577	5.66556	1.36831e-05	0.00124482	56	45	287	4	0	8	70.0115	50.0327	361.028	3.3993	0	6.07852	99.88	DOWN_ Treatment_10dpi_UP_Control_10dpi
TRINITY_DN50520_c0_g1_i1	102.161	176.097	28.2251	0.160281	-2.64132	1.40897e-05	0.00127918	33	30	8	220	199	243	41.2568	33.3551	10.0635	186.961	156.696	184.635	99.87	UP_ Treatment_10dpi_DOWN_Control_10dpi
TRINITY_DN50903_c0_g1_i1	158.137	261.829	54.4458	0.207944	-2.26573	1.43959e-05	0.00130429	45	42	48	353	302	326	56.2592	46.6972	60.381	299.988	237.8	247.7	99.87	UP_ Treatment_10dpi_DOWN_Control_10dpi
TRINITY_DN53582_c0_g1_i1	83.65	31.0909	136.209	4.381	2.13126	1.44997e-05	0.00130832	136	175	35	46	36	34	170.028	194.571	44.0278	39.0919	28.347	25.8337	99.87	DOWN_ Treatment_10dpi_UP_Control_10dpi
TRINITY_DN57727_c0_g1_i1	58.9703	107.14	10.8009	0.100812	-3.31027	1.44843e-05	0.00130832	13	10	4	106	178	120	16.2527	11.1184	5.03175	90.0814	140.16	91.1778	99.87	UP_ Treatment_10dpi_DOWN_Control_10dpi
TRINITY_DN3822_c0_g1_i1	71.7523	138.272	5.23307	0.0378463	-4.7237	1.47332e-05	0.00132397	9	4	0	142	196	184	11.2518	4.44735	0	120.675	154.334	139.806	99.87	UP_ Treatment_10dpi_DOWN_Control_10dpi
TRINITY_DN45455_c0_g1_i1	95.3988	36.6665	154.131	4.2036	2.07162	1.5126e-05	0.00135232	131	100	149	34	48	57	163.777	111.184	187.433	28.894	37.796	43.3095	99.86	DOWN_ Treatment_10dpi_UP_Control_10dpi
TRINITY_DN52044_c0_g1_i1	148.013	246.381	49.6451	0.201497	-2.31117	1.56144e-05	0.00139183	54	54	17	284	362	280	67.5111	60.0392	21.385	241.35	285.045	212.748	99.86	UP_ Treatment_10dpi_DOWN_Control_10dpi
TRINITY_DN56964_c0_g1_i4	13.4197	26.8393	0	0	#NAME?	1.62051e-05	0.00144157	0	0	0	30	39	32	0	0	0	25.4947	30.7092	24.3141	99.86	UP_ Treatment_10dpi_DOWN_Control_10dpi
TRINITY_DN55249_c0_g1_i1	384.111	146.706	621.516	4.23649	2.08287	1.69852e-05	0.00149905	264	251	998	118	255	183	330.054	279.071	1255.42	100.279	200.791	139.046	99.85	DOWN_ Treatment_10dpi_UP_Control_10dpi
TRINITY_DN62044_c0_g2_i9	9.18811	0.262472	18.1137	69.0121	6.10878	1.69871e-05	0.00149905	17	6	21	0	1	0	21.2535	6.67102	26.4167	0	0.787416	0	99.85	DOWN_ Treatment_10dpi_UP_Control_10dpi
TRINITY_DN48021_c0_g1_i1	109.621	186.841	32.4005	0.173412	-2.52772	1.70785e-05	0.0015011	21	31	29	199	279	226	26.2543	34.4669	36.4802	169.115	219.689	171.718	99.85	UP_ Treatment_10dpi_DOWN_Control_10dpi
TRINITY_DN50143_c0_g1_i1	144.958	9.25613	280.661	30.3216	4.92227	1.72746e-05	0.00151532	395	312	1	6	23	6	493.831	346.893	1.25794	5.09895	18.1106	4.55889	99.85	DOWN_ Treatment_10dpi_UP_Control_10dpi
TRINITY_DN56964_c0_g1_i13	13.2928	26.5857	0	0	#NAME?	1.73091e-05	0.00151533	0	0	0	26	52	22	0	0	0	22.0954	40.9456	16.7159	99.85	UP_ Treatment_10dpi_DOWN_Control_10dpi
TRINITY_DN55126_c0_g1_i2	17.1017	33.784	0.419313	0.0124116	-6.33217	1.73696e-05	0.00151762	0	0	1	38	52	37	0	0	1.25794	32.2933	40.9456	28.1132	99.85	UP_ Treatment_10dpi_DOWN_Control_10dpi
TRINITY_DN56996_c0_g1_i2	7.37094	0	14.7419	Inf	Inf	1.74963e-05	0.00152266	9	24	5	0	0	0	11.2518	26.6841	6.28969	0	0	0	99.85	DOWN_ Treatment_10dpi_UP_Control_10dpi
TRINITY_DN55626_c0_g1_i1	94.5367	187.396	1.67725	0.0089503	-6.80385	1.76943e-05	0.00153686	0	0	4	231	235	238	0	0	5.03175	196.309	185.043	180.836	99.85	UP_ Treatment_10dpi_DOWN_Control_10dpi
TRINITY_DN60222_c0_g1_i2	352.174	590.592	113.755	0.192612	-2.37623	1.80672e-05	0.00156616	171	109	5	657	854	712	213.785	121.19	6.28969	558.334	672.453	540.988	99.84	UP_ Treatment_10dpi_DOWN_Control_10dpi
TRINITY_DN41245_c0_g1_i1	48.8859	90.2202	7.55156	0.0837014	-3.5786	1.83728e-05	0.00158953	10	8	1	117	120	101	12.5021	8.8947	1.25794	99.4294	94.4899	76.7413	99.84	UP_ Treatment_10dpi_DOWN_Control_10dpi
TRINITY_DN58147_c0_g1_i4	7.47139	0	14.9428	Inf	Inf	1.84174e-05	0.00158954	14	11	12	0	0	0	17.5029	12.2302	15.0953	0	0	0	99.84	DOWN_ Treatment_10dpi_UP_Control_10dpi
TRINITY_DN61609_c0_g1_i1	1494.91	2626.1	363.713	0.138499	-2.85205	1.84449e-05	0.00158954	142	144	599	2533	4367	3010	177.529	160.105	753.505	2152.6	3438.65	2287.04	99.84	UP_ Treatment_10dpi_DOWN_Control_10dpi
TRINITY_DN66568_c0_g1_i2	70.4215	23.6477	117.195	4.9559	2.30915	1.85135e-05	0.00159234	146	143	8	24	42	23	182.53	158.993	10.0635	20.3958	33.0715	17.4757	99.84	DOWN_ Treatment_10dpi_UP_Control_10dpi
TRINITY_DN1187_c0_g1_i1	261.695	449.254	74.1355	0.165019	-2.5993	1.86821e-05	0.00160372	76	101	12	469	750	472	95.0156	112.296	15.0953	398.568	590.562	358.633	99.84	UP_ Treatment_10dpi_DOWN_Control_10dpi
TRINITY_DN75768_c0_g1_i1	88.0675	162.232	13.9028	0.0856972	-3.54461	2.0057e-05	0.00170845	5	7	22	160	209	245	6.25103	7.78286	27.6746	135.972	164.57	186.155	99.83	UP_ Treatment_10dpi_DOWN_Control_10dpi
TRINITY_DN49782_c0_g1_i2	54.7856	16.3761	93.1951	5.69092	2.50866	2.00959e-05	0.00170846	85	88	60	16	21	25	106.267	97.8417	75.4763	13.5972	16.5357	18.9954	99.83	DOWN_ Treatment_10dpi_UP_Control_10dpi
TRINITY_DN444_c0_g1_i1	13.0323	26.0647	0	0	#NAME?	2.0898e-05	0.00177323	0	0	0	45	16	36	0	0	0	38.2421	12.5987	27.3533	99.82	UP_ Treatment_10dpi_DOWN_Control_10dpi
TRINITY_DN45953_c0_g1_i4	13.7112	27.4224	0	0	#NAME?	2.15551e-05	0.00181666	0	0	0	33	10	61	0	0	0	28.0442	7.87416	46.3487	99.82	UP_ Treatment_10dpi_DOWN_Control_10dpi
TRINITY_DN65578_c0_g1_i7	82.6333	29.8958	135.371	4.52809	2.1789	2.1829e-05	0.0018311	27	43	258	43	26	43	33.7555	47.809	324.548	36.5424	20.4728	32.6721	99.82	DOWN_ Treatment_10dpi_UP_Control_10dpi
TRINITY_DN62194_c0_g1_i1	78.3231	137.301	19.345	0.140894	-2.82732	2.22452e-05	0.00185895	20	15	13	133	230	155	25.0041	16.6776	16.3532	113.027	181.106	117.771	99.81	UP_ Treatment_10dpi_DOWN_Control_10dpi
TRINITY_DN58650_c0_g1_i1	68.7943	15.8207	121.768	7.69672	2.94424	2.23398e-05	0.00186099	191	107	6	11	32	17	238.789	118.967	7.54763	9.34807	25.1973	12.9169	99.81	DOWN_ Treatment_10dpi_UP_Control_10dpi
TRINITY_DN66001_c1_g1_i4	111.156	218.977	3.33551	0.0152323	-6.03672	2.2354e-05	0.00186099	0	9	0	181	362	287	0	10.0065	0	153.818	285.045	218.067	99.81	UP_ Treatment_10dpi_DOWN_Control_10dpi
TRINITY_DN33595_c0_g1_i1	214.386	343.125	85.6467	0.249608	-2.00227	2.30122e-05	0.00190859	77	54	80	395	550	343	96.2658	60.0392	100.635	335.681	433.079	260.617	99.81	UP_ Treatment_10dpi_DOWN_Control_10dpi
TRINITY_DN51299_c0_g1_i1	7.30786	0	14.6157	Inf	Inf	2.34692e-05	0.00193558	16	9	11	0	0	0	20.0033	10.0065	13.8373	0	0	0	99.81	DOWN_ Treatment_10dpi_UP_Control_10dpi
TRINITY_DN64775_c0_g1_i1	139.565	267.183	11.947	0.0447146	-4.48311	2.37623e-05	0.00195245	26	3	0	331	350	322	32.5053	3.33551	0	281.292	275.596	244.66	99.8	UP_ Treatment_10dpi_DOWN_Control_10dpi
TRINITY_DN66712_c0_g1_i5	191.846	308.759	74.9331	0.242691	-2.04281	2.45362e-05	0.00200483	49	43	92	352	396	415	61.2601	47.809	115.73	299.138	311.817	315.323	99.8	UP_ Treatment_10dpi_DOWN_Control_10dpi
TRINITY_DN29891_c0_g1_i1	70.6388	125.702	15.5753	0.123907	-3.01267	2.50638e-05	0.00204416	11	24	5	131	132	213	13.7523	26.6841	6.28969	111.327	103.939	161.841	99.8	UP_ Treatment_10dpi_DOWN_Control_10dpi
TRINITY_DN52471_c0_g1_i1	7.20917	0	14.4183	Inf	Inf	2.52057e-05	0.00205194	17	13	6	0	0	0	21.2535	14.4539	7.54763	0	0	0	99.79	DOWN_ Treatment_10dpi_UP_Control_10dpi
TRINITY_DN60299_c0_g1_i2	12.6628	25.3257	0	0	#NAME?	2.56037e-05	0.0020805	0	0	0	46	15	33	0	0	0	39.0919	11.8112	25.0739	99.79	UP_ Treatment_10dpi_DOWN_Control_10dpi
TRINITY_DN90239_c0_g1_i1	12.5874	25.1749	0	0	#NAME?	2.58057e-05	0.00209306	0	0	0	33	41	20	0	0	0	28.0442	32.2841	15.1963	99.79	UP_ Treatment_10dpi_DOWN_Control_10dpi
TRINITY_DN52143_c0_g2_i4	43.1641	4.44403	81.8841	18.4256	4.20364	2.60977e-05	0.00211286	104	104	0	4	2	11	130.021	115.631	0	3.3993	1.57483	8.35797	99.79	DOWN_ Treatment_10dpi_UP_Control_10dpi
TRINITY_DN55353_c0_g1_i1	7.12208	0	14.2442	Inf	Inf	2.68762e-05	0.00216793	9	17	10	0	0	0	11.2518	18.9012	12.5794	0	0	0	99.78	DOWN_ Treatment_10dpi_UP_Control_10dpi
TRINITY_DN50215_c0_g1_i1	8.76888	0.283275	17.2545	60.9108	5.92863	2.7053e-05	0.00217821	25	6	11	1	0	0	31.2551	6.67102	13.8373	0.849824	0	0	99.78	DOWN_ Treatment_10dpi_UP_Control_10dpi
TRINITY_DN58223_c0_g1_i1	180.499	55.7212	305.277	5.47865	2.45382	2.74695e-05	0.00220772	406	357	9	90	37	81	507.583	396.926	11.3214	76.4842	29.1344	61.545	99.78	DOWN_ Treatment_10dpi_UP_Control_10dpi
TRINITY_DN60558_c0_g1_i1	12.409	24.818	0	0	#NAME?	2.78094e-05	0.00223097	0	0	0	32	33	28	0	0	0	27.1944	25.9847	21.2748	99.78	UP_ Treatment_10dpi_DOWN_Control_10dpi
TRINITY_DN64636_c0_g1_i1	100.413	39.8517	160.974	4.03932	2.01411	2.79913e-05	0.00224149	74	40	275	47	49	54	92.5152	44.4735	345.933	39.9417	38.5834	41.03	99.78	DOWN_ Treatment_10dpi_UP_Control_10dpi
TRINITY_DN44869_c0_g1_i1	13.3306	1.31476	25.3464	19.2783	4.26891	2.81406e-05	0.00224936	30	29	5	1	2	2	37.5062	32.2433	6.28969	0.849824	1.57483	1.51963	99.78	DOWN_ Treatment_10dpi_UP_Control_10dpi
TRINITY_DN60973_c0_g1_i1	12.1876	24.3751	0	0	#NAME?	2.84994e-05	0.00227392	0	0	0	20	24	49	0	0	0	16.9965	18.898	37.2309	99.77	UP_ Treatment_10dpi_DOWN_Control_10dpi
TRINITY_DN52298_c0_g1_i2	304.627	488.663	120.591	0.246778	-2.01872	2.85765e-05	0.00227596	130	143	32	554	682	603	162.527	158.993	40.254	470.803	537.018	458.169	99.77	UP_ Treatment_10dpi_DOWN_Control_10dpi
TRINITY_DN59344_c0_g1_i2	92.0316	36.3884	147.675	4.0583	2.02088	2.90387e-05	0.00230364	145	206	26	41	50	46	181.28	229.038	32.7064	34.8428	39.3708	34.9515	99.77	DOWN_ Treatment_10dpi_UP_Control_10dpi
TRINITY_DN58433_c0_g1_i5	90.9531	35.7986	146.108	4.08138	2.02906	2.92577e-05	0.00231351	111	85	163	37	54	44	138.773	94.5061	205.044	31.4435	42.5205	33.4319	99.77	DOWN_ Treatment_10dpi_UP_Control_10dpi
TRINITY_DN37120_c0_g1_i1	305.86	501.731	109.99	0.219221	-2.18954	2.94447e-05	0.00232413	134	128	16	590	581	719	167.528	142.315	20.127	501.396	457.489	546.307	99.77	UP_ Treatment_10dpi_DOWN_Control_10dpi
TRINITY_DN61569_c0_g1_i5	150.683	247.227	54.1388	0.218984	-2.1911	2.9652e-05	0.00233215	36	66	35	233	345	358	45.0074	73.3812	44.0278	198.009	271.659	272.014	99.77	UP_ Treatment_10dpi_DOWN_Control_10dpi
TRINITY_DN63490_c1_g1_i6	62.7037	18.8784	106.529	5.6429	2.49644	3.02879e-05	0.0023737	85	150	37	11	34	27	106.267	166.776	46.5437	9.34807	26.7721	20.515	99.76	DOWN_ Treatment_10dpi_UP_Control_10dpi
TRINITY_DN66403_c0_g1_i3	192.353	309.184	75.5221	0.244263	-2.03349	3.07672e-05	0.00240273	44	57	86	422	324	413	55.009	63.3747	108.183	358.626	255.123	313.804	99.76	UP_ Treatment_10dpi_DOWN_Control_10dpi
TRINITY_DN55440_c0_g1_i3	196.421	360.554	32.2871	0.0895485	-3.48119	3.08843e-05	0.00240761	0	0	77	342	470	554	0	0	96.8613	290.64	370.086	420.938	99.76	UP_ Treatment_10dpi_DOWN_Control_10dpi
TRINITY_DN57636_c0_g1_i1	185.331	326.153	44.5081	0.136464	-2.87341	3.14938e-05	0.00245079	34	40	37	197	810	228	42.507	44.4735	46.5437	167.415	637.807	173.238	99.75	UP_ Treatment_10dpi_DOWN_Control_10dpi
TRINITY_DN57405_c0_g1_i1	121.437	203.113	39.7615	0.19576	-2.35284	3.17296e-05	0.0024648	22	52	27	208	284	275	27.5045	57.8155	33.9643	176.763	223.626	208.949	99.75	UP_ Treatment_10dpi_DOWN_Control_10dpi
TRINITY_DN59435_c0_g1_i10	12.1615	24.323	0	0	#NAME?	3.19791e-05	0.00247981	0	0	0	33	31	27	0	0	0	28.0442	24.4099	20.515	99.75	UP_ Treatment_10dpi_DOWN_Control_10dpi
TRINITY_DN64550_c0_g1_i5	12.1049	24.2098	0	0	#NAME?	3.2185e-05	0.0024914	0	0	0	28	35	28	0	0	0	23.7951	27.5596	21.2748	99.75	UP_ Treatment_10dpi_DOWN_Control_10dpi
TRINITY_DN57915_c0_g1_i2	44.784	83.0795	6.48843	0.078099	-3.67855	3.2987e-05	0.00254456	10	4	2	79	156	78	12.5021	4.44735	2.51588	67.1361	122.837	59.2656	99.75	UP_ Treatment_10dpi_DOWN_Control_10dpi
TRINITY_DN50606_c0_g1_i1	118.071	43.1202	193.022	4.47636	2.16233	3.38305e-05	0.00260507	243	234	12	37	79	47	303.8	260.17	15.0953	31.4435	62.2059	35.7113	99.74	DOWN_ Treatment_10dpi_UP_Control_10dpi
TRINITY_DN41564_c0_g1_i1	64.9131	22.2737	107.553	4.82869	2.27163	3.39598e-05	0.00261047	68	61	135	31	35	17	85.014	67.8221	169.822	26.3445	27.5596	12.9169	99.74	DOWN_ Treatment_10dpi_UP_Control_10dpi
TRINITY_DN55323_c0_g2_i2	11.9947	23.9894	0	0	#NAME?	3.44947e-05	0.00264698	0	0	0	34	19	37	0	0	0	28.894	14.9609	28.1132	99.74	UP_ Treatment_10dpi_DOWN_Control_10dpi
TRINITY_DN43313_c0_g1_i2	11.9365	23.8729	0	0	#NAME?	3.4731e-05	0.00266048	0	0	0	20	52	18	0	0	0	16.9965	40.9456	13.6767	99.73	UP_ Treatment_10dpi_DOWN_Control_10dpi
TRINITY_DN58950_c0_g1_i4	40.2987	10.09	70.5075	6.98789	2.80486	3.58724e-05	0.00273841	6	7	156	10	18	10	7.50123	7.78286	196.238	8.49824	14.1735	7.59815	99.73	DOWN_ Treatment_10dpi_UP_Control_10dpi
TRINITY_DN55656_c0_g1_i1	49.082	5.07258	93.0915	18.3519	4.19786	3.60918e-05	0.0027504	122	114	0	5	12	2	152.525	126.749	0	4.24912	9.44899	1.51963	99.72	DOWN_ Treatment_10dpi_UP_Control_10dpi
TRINITY_DN51598_c0_g2_i1	21.0322	40.8551	1.20924	0.0295982	-5.07835	3.6372e-05	0.00276697	0	1	2	45	82	26	0	1.11184	2.51588	38.2421	64.5681	19.7552	99.72	UP_ Treatment_10dpi_DOWN_Control_10dpi
TRINITY_DN26827_c0_g1_i1	11.7488	23.4977	0	0	#NAME?	3.76028e-05	0.00284588	0	0	0	19	42	28	0	0	0	16.1467	33.0715	21.2748	99.72	UP_ Treatment_10dpi_DOWN_Control_10dpi
TRINITY_DN61979_c0_g1_i7	13.5147	27.0294	0	0	#NAME?	3.80313e-05	0.00287339	0	0	0	19	68	15	0	0	0	16.1467	53.5443	11.3972	99.71	UP_ Treatment_10dpi_DOWN_Control_10dpi
TRINITY_DN32414_c0_g1_i1	6.91547	0	13.8309	Inf	Inf	4.04575e-05	0.00304169	14	8	12	0	0	0	17.5029	8.8947	15.0953	0	0	0	99.7	DOWN_ Treatment_10dpi_UP_Control_10dpi
TRINITY_DN61680_c0_g1_i2	45.5716	83.3456	7.79764	0.0935579	-3.418	4.04657e-05	0.00304169	9	3	7	92	115	107	11.2518	3.33551	8.80557	78.1838	90.5528	81.3002	99.7	UP_ Treatment_10dpi_DOWN_Control_10dpi
TRINITY_DN60839_c0_g1_i2	11.568	23.136	0	0	#NAME?	4.0726e-05	0.00305604	0	0	0	16	40	32	0	0	0	13.5972	31.4966	24.3141	99.69	UP_ Treatment_10dpi_DOWN_Control_10dpi
TRINITY_DN31947_c0_g1_i1	36.333	67.9854	4.68054	0.0688462	-3.86048	4.08237e-05	0.00305817	4	7	1	56	132	69	5.00082	7.78286	1.25794	47.5902	103.939	52.4272	99.69	UP_ Treatment_10dpi_DOWN_Control_10dpi
TRINITY_DN62284_c0_g1_i1	89.4081	25.9799	152.836	5.88286	2.55652	4.11764e-05	0.00307936	185	184	18	23	51	24	231.288	204.578	22.6429	19.546	40.1582	18.2356	99.69	DOWN_ Treatment_10dpi_UP_Control_10dpi
TRINITY_DN59994_c0_g1_i3	88.8233	175.563	2.08368	0.0118685	-6.39671	4.20545e-05	0.00313971	5	0	0	191	263	207	6.25103	0	0	162.316	207.09	157.282	99.69	UP_ Treatment_10dpi_DOWN_Control_10dpi
TRINITY_DN104881_c0_g1_i1	10.6972	0.819821	20.5745	25.0964	4.64941	4.23831e-05	0.00315486	31	15	5	2	0	1	38.7564	16.6776	6.28969	1.69965	0	0.759815	99.68	DOWN_ Treatment_10dpi_UP_Control_10dpi
TRINITY_DN57010_c0_g1_i3	77.6311	134.559	20.7029	0.153857	-2.70034	4.2403e-05	0.00315486	19	13	19	157	129	222	23.7539	14.4539	23.9008	133.422	101.577	168.679	99.68	UP_ Treatment_10dpi_DOWN_Control_10dpi
TRINITY_DN58896_c1_g1_i1	112.322	188.548	36.0954	0.191439	-2.38505	4.24719e-05	0.00315486	18	50	24	214	278	217	22.5037	55.5919	30.1905	181.862	218.902	164.88	99.68	UP_ Treatment_10dpi_DOWN_Control_10dpi
TRINITY_DN62096_c0_g2_i2	6.84113	0	13.6823	Inf	Inf	4.28038e-05	0.00316885	15	11	8	0	0	0	18.7531	12.2302	10.0635	0	0	0	99.68	DOWN_ Treatment_10dpi_UP_Control_10dpi
TRINITY_DN60643_c0_g1_i8	11.5718	23.1435	0	0	#NAME?	4.31079e-05	0.00318601	0	0	0	25	39	23	0	0	0	21.2456	30.7092	17.4757	99.68	UP_ Treatment_10dpi_DOWN_Control_10dpi
TRINITY_DN52854_c0_g1_i1	64.009	127.277	0.741225	0.00582372	-7.42384	4.32263e-05	0.00318942	0	2	0	112	255	113	0	2.22367	0	95.1803	200.791	85.8591	99.68	UP_ Treatment_10dpi_DOWN_Control_10dpi
TRINITY_DN59805_c0_g1_i1	6.81549	0	13.631	Inf	Inf	4.36514e-05	0.00321541	16	12	6	0	0	0	20.0033	13.342	7.54763	0	0	0	99.68	DOWN_ Treatment_10dpi_UP_Control_10dpi
TRINITY_DN64570_c0_g1_i2	120.679	208.15	33.2089	0.159543	-2.64798	4.46915e-05	0.00328107	18	49	18	275	145	364	22.5037	54.48	22.6429	233.702	114.175	276.573	99.67	UP_ Treatment_10dpi_DOWN_Control_10dpi
TRINITY_DN44356_c0_g1_i1	78.7854	22.7038	134.867	5.94029	2.57053	4.57734e-05	0.00335492	176	166	0	26	43	16	220.036	184.565	0	22.0954	33.8589	12.157	99.66	DOWN_ Treatment_10dpi_UP_Control_10dpi
TRINITY_DN63490_c1_g1_i9	60.1055	20.6508	99.5601	4.82112	2.26937	4.65376e-05	0.00340527	83	121	48	34	14	29	103.767	134.532	60.381	28.894	11.0238	22.0346	99.66	DOWN_ Treatment_10dpi_UP_Control_10dpi
TRINITY_DN19566_c0_g1_i1	6.72583	0	13.4517	Inf	Inf	4.67817e-05	0.00341182	10	16	8	0	0	0	12.5021	17.7894	10.0635	0	0	0	99.66	DOWN_ Treatment_10dpi_UP_Control_10dpi
TRINITY_DN41767_c0_g1_i1	11.3935	22.7871	0	0	#NAME?	4.67376e-05	0.00341182	0	0	0	28	18	40	0	0	0	23.7951	14.1735	30.3926	99.66	UP_ Treatment_10dpi_DOWN_Control_10dpi
TRINITY_DN51015_c0_g1_i3	79.2005	141.66	16.741	0.118178	-3.08097	4.82704e-05	0.00350302	9	26	8	111	280	145	11.2518	28.9078	10.0635	94.3305	220.476	110.173	99.65	UP_ Treatment_10dpi_DOWN_Control_10dpi
TRINITY_DN45624_c0_g3_i1	11.4507	22.9014	0	0	#NAME?	4.88249e-05	0.00353577	0	0	0	22	50	14	0	0	0	18.6961	39.3708	10.6374	99.65	UP_ Treatment_10dpi_DOWN_Control_10dpi
TRINITY_DN56003_c0_g1_i1	115.013	201.353	28.6728	0.142401	-2.81197	4.8882e-05	0.00353577	22	30	20	181	401	177	27.5045	33.3551	25.1588	153.818	315.754	134.487	99.65	UP_ Treatment_10dpi_DOWN_Control_10dpi
TRINITY_DN56015_c0_g1_i1	59.8283	106.627	13.0298	0.1222	-3.03269	4.94739e-05	0.00356107	11	16	6	136	107	158	13.7523	17.7894	7.54763	115.576	84.2535	120.051	99.64	UP_ Treatment_10dpi_DOWN_Control_10dpi
TRINITY_DN64118_c0_g1_i3	34.2045	8.04779	60.3612	7.50035	2.90696	4.94378e-05	0.00356107	16	34	98	11	13	6	20.0033	37.8025	123.278	9.34807	10.2364	4.55889	99.64	DOWN_ Treatment_10dpi_UP_Control_10dpi
TRINITY_DN66751_c0_g1_i2	11.4099	22.8198	0	0	#NAME?	4.94192e-05	0.00356107	0	0	0	36	23	26	0	0	0	30.5937	18.1106	19.7552	99.64	UP_ Treatment_10dpi_DOWN_Control_10dpi
TRINITY_DN63692_c0_g2_i1	380.997	614.348	147.647	0.24033	-2.05691	5.06483e-05	0.00363375	156	206	15	740	798	771	195.032	229.038	18.8691	628.87	628.358	585.818	99.64	UP_ Treatment_10dpi_DOWN_Control_10dpi
TRINITY_DN65461_c0_g2_i4	100.086	34.1374	166.035	4.86372	2.28206	5.11173e-05	0.00366144	102	279	48	22	60	48	127.521	310.203	60.381	18.6961	47.245	36.4711	99.63	DOWN_ Treatment_10dpi_UP_Control_10dpi
TRINITY_DN31886_c0_g1_i1	464.568	819.067	110.069	0.134383	-2.89558	5.22258e-05	0.00372271	156	108	12	844	1403	836	195.032	120.078	15.0953	717.252	1104.74	635.206	99.63	UP_ Treatment_10dpi_DOWN_Control_10dpi
TRINITY_DN20043_c0_g2_i1	39.4509	10.0116	68.8903	6.88108	2.78264	5.31798e-05	0.00377851	32	13	121	8	16	14	40.0066	14.4539	152.211	6.79859	12.5987	10.6374	99.62	DOWN_ Treatment_10dpi_UP_Control_10dpi
TRINITY_DN48888_c0_g1_i3	6.72372	0	13.4474	Inf	Inf	5.33075e-05	0.00378149	19	7	7	0	0	0	23.7539	7.78286	8.80557	0	0	0	99.62	DOWN_ Treatment_10dpi_UP_Control_10dpi
TRINITY_DN43511_c0_g1_i2	6.69306	0	13.3861	Inf	Inf	5.45781e-05	0.00385304	5	9	19	0	0	0	6.25103	10.0065	23.9008	0	0	0	99.61	DOWN_ Treatment_10dpi_UP_Control_10dpi
TRINITY_DN65840_c0_g1_i5	6.68791	0	13.3758	Inf	Inf	5.47954e-05	0.0038622	9	9	15	0	0	0	11.2518	10.0065	18.8691	0	0	0	99.61	DOWN_ Treatment_10dpi_UP_Control_10dpi
TRINITY_DN64648_c0_g1_i1	117.9	204.468	31.331	0.153232	-2.70621	5.50524e-05	0.00387412	35	35	9	145	389	242	43.7572	38.9143	11.3214	123.225	306.305	183.875	99.61	UP_ Treatment_10dpi_DOWN_Control_10dpi
TRINITY_DN54601_c0_g1_i4	6.6405	0	13.281	Inf	Inf	5.68448e-05	0.00398754	8	11	14	0	0	0	10.0016	12.2302	17.6111	0	0	0	99.6	DOWN_ Treatment_10dpi_UP_Control_10dpi
TRINITY_DN64179_c0_g1_i1	43.4925	4.12595	82.8591	20.0824	4.32786	6.00962e-05	0.00420226	70	103	37	0	8	8	87.5144	114.519	46.5437	0	6.29933	6.07852	99.58	DOWN_ Treatment_10dpi_UP_Control_10dpi
TRINITY_DN58464_c0_g1_i2	83.0878	33.1131	133.062	4.01842	2.00663	6.02858e-05	0.00420884	130	128	75	25	49	52	162.527	142.315	94.3454	21.2456	38.5834	39.5104	99.58	DOWN_ Treatment_10dpi_UP_Control_10dpi
TRINITY_DN64557_c0_g1_i1	33.9502	8.34026	59.56	7.14127	2.83618	6.04745e-05	0.00421535	78	73	0	12	14	5	97.516	81.1641	0	10.1979	11.0238	3.79908	99.58	DOWN_ Treatment_10dpi_UP_Control_10dpi
TRINITY_DN45697_c0_g1_i1	14.779	1.07069	28.4874	26.6065	4.73371	6.16772e-05	0.00427891	11	43	19	1	3	0	13.7523	47.809	23.9008	0.849824	2.36225	0	99.57	DOWN_ Treatment_10dpi_UP_Control_10dpi
TRINITY_DN46083_c0_g1_i1	92.4192	155.916	28.9224	0.1855	-2.43051	6.15249e-05	0.00427891	27	16	28	128	260	203	33.7555	17.7894	35.2223	108.777	204.728	154.242	99.57	UP_ Treatment_10dpi_DOWN_Control_10dpi
TRINITY_DN65373_c0_g1_i6	11.074	22.148	0	0	#NAME?	6.16771e-05	0.00427891	0	0	0	42	13	27	0	0	0	35.6926	10.2364	20.515	99.57	UP_ Treatment_10dpi_DOWN_Control_10dpi
TRINITY_DN53551_c0_g1_i2	122.042	45.2824	198.801	4.39025	2.1343	6.22601e-05	0.00431256	251	201	47	40	84	47	313.802	223.479	59.1231	33.993	66.1429	35.7113	99.57	DOWN_ Treatment_10dpi_UP_Control_10dpi
TRINITY_DN53703_c0_g1_i4	6.4944	0	12.9888	Inf	Inf	6.37858e-05	0.00440442	8	17	8	0	0	0	10.0016	18.9012	10.0635	0	0	0	99.56	DOWN_ Treatment_10dpi_UP_Control_10dpi
TRINITY_DN54911_c0_g1_i1	158.77	255.001	62.5392	0.245251	-2.02767	6.44342e-05	0.00444223	60	30	63	332	289	336	75.0123	33.3551	79.2501	282.142	227.563	255.298	99.56	UP_ Treatment_10dpi_DOWN_Control_10dpi
TRINITY_DN30253_c1_g1_i1	43.4013	79.2434	7.5593	0.0953934	-3.38997	6.57791e-05	0.00452083	7	8	4	71	123	106	8.75144	8.8947	5.03175	60.3375	96.8522	80.5404	99.55	UP_ Treatment_10dpi_DOWN_Control_10dpi
TRINITY_DN63521_c0_g1_i1	209.807	349.277	70.3362	0.201376	-2.31204	6.75817e-05	0.00462311	67	102	11	468	375	467	83.7638	113.407	13.8373	397.718	295.281	354.834	99.54	UP_ Treatment_10dpi_DOWN_Control_10dpi
TRINITY_DN35454_c0_g2_i1	51.4337	15.9528	86.9145	5.44824	2.44579	6.80376e-05	0.00464709	4	6	198	20	17	23	5.00082	6.67102	249.072	16.9965	13.3861	17.4757	99.54	DOWN_ Treatment_10dpi_UP_Control_10dpi
TRINITY_DN37710_c0_g1_i2	82.7932	144.55	21.0364	0.145531	-2.78061	6.85e-05	0.0046529	26	23	4	143	242	160	32.5053	25.5723	5.03175	121.525	190.555	121.57	99.53	UP_ Treatment_10dpi_DOWN_Control_10dpi
TRINITY_DN44480_c0_g1_i1	45.5053	82.7587	8.25182	0.0997094	-3.32613	6.85322e-05	0.0046529	7	11	3	68	157	88	8.75144	12.2302	3.77381	57.788	123.624	66.8637	99.53	UP_ Treatment_10dpi_DOWN_Control_10dpi
TRINITY_DN60311_c0_g1_i1	10.7555	21.5111	0	0	#NAME?	6.85678e-05	0.0046529	0	0	0	24	30	27	0	0	0	20.3958	23.6225	20.515	99.53	UP_ Treatment_10dpi_DOWN_Control_10dpi
TRINITY_DN66645_c1_g1_i1	885.657	1657.84	113.473	0.0684461	-3.86889	6.87561e-05	0.00465295	163	98	22	1404	3369	1484	203.783	108.96	27.6746	1193.15	2652.8	1127.57	99.53	UP_ Treatment_10dpi_DOWN_Control_10dpi
TRINITY_DN54908_c0_g1_i3	6.52824	0	13.0565	Inf	Inf	7.07184e-05	0.00477842	8	7	17	0	0	0	10.0016	7.78286	21.385	0	0	0	99.52	DOWN_ Treatment_10dpi_UP_Control_10dpi
TRINITY_DN85151_c0_g1_i1	148.738	21.0238	276.453	13.1496	3.71694	7.12405e-05	0.004799	35	30	598	32	6	41	43.7572	33.3551	752.247	27.1944	4.7245	31.1524	99.52	DOWN_ Treatment_10dpi_UP_Control_10dpi
TRINITY_DN27489_c0_g1_i1	93.0188	157.31	28.7276	0.182618	-2.4531	7.20583e-05	0.00484669	27	20	24	143	280	171	33.7555	22.2367	30.1905	121.525	220.476	129.928	99.52	UP_ Treatment_10dpi_DOWN_Control_10dpi
TRINITY_DN63990_c0_g1_i2	10.7237	21.4474	0	0	#NAME?	7.30992e-05	0.00490922	0	0	0	34	18	28	0	0	0	28.894	14.1735	21.2748	99.51	UP_ Treatment_10dpi_DOWN_Control_10dpi
TRINITY_DN61693_c0_g1_i3	54.7722	18.615	90.9294	4.88473	2.28828	7.69512e-05	0.00511443	52	76	98	30	26	13	65.0107	84.4996	123.278	25.4947	20.4728	9.8776	99.49	DOWN_ Treatment_10dpi_UP_Control_10dpi
TRINITY_DN39415_c0_g1_i2	74.4137	140.09	8.73788	0.0623735	-4.00292	7.74428e-05	0.00512848	0	10	12	250	124	145	0	11.1184	15.0953	212.456	97.6396	110.173	99.49	UP_ Treatment_10dpi_DOWN_Control_10dpi
TRINITY_DN60033_c0_g1_i3	88.4423	166.602	10.2829	0.0617213	-4.01809	7.75264e-05	0.00512848	2	4	19	210	163	254	2.50041	4.44735	23.9008	178.463	128.349	192.993	99.49	UP_ Treatment_10dpi_DOWN_Control_10dpi
TRINITY_DN64179_c0_g1_i7	123.947	24.3242	223.57	9.19127	3.20026	7.80602e-05	0.00514794	153	395	32	47	13	30	191.281	439.176	40.254	39.9417	10.2364	22.7945	99.49	DOWN_ Treatment_10dpi_UP_Control_10dpi
TRINITY_DN74851_c0_g1_i1	10.6743	21.3486	0	0	#NAME?	7.81705e-05	0.00514794	0	0	0	37	25	17	0	0	0	31.4435	19.6854	12.9169	99.49	UP_ Treatment_10dpi_DOWN_Control_10dpi
TRINITY_DN66754_c0_g1_i2	100.872	180.046	21.6993	0.120521	-3.05265	7.86914e-05	0.00517452	26	18	10	117	441	123	32.5053	20.0131	12.5794	99.4294	347.25	93.4573	99.48	UP_ Treatment_10dpi_DOWN_Control_10dpi
TRINITY_DN46734_c0_g1_i4	10.5253	21.0505	0	0	#NAME?	8.00048e-05	0.00525305	0	0	0	24	35	20	0	0	0	20.3958	27.5596	15.1963	99.47	UP_ Treatment_10dpi_DOWN_Control_10dpi
TRINITY_DN44699_c0_g1_i1	14.2655	1.86291	26.6681	14.3153	3.83948	8.17494e-05	0.00535962	20	11	34	3	0	4	25.0041	12.2302	42.7699	2.54947	0	3.03926	99.46	DOWN_ Treatment_10dpi_UP_Control_10dpi
TRINITY_DN53383_c0_g1_i1	141.439	276.811	6.06654	0.0219158	-5.51188	8.39524e-05	0.00548775	11	4	0	252	553	238	13.7523	4.44735	0	214.156	435.441	180.836	99.45	UP_ Treatment_10dpi_DOWN_Control_10dpi
TRINITY_DN57899_c0_g1_i2	129.451	233.475	25.4274	0.108908	-3.19882	8.59522e-05	0.00560187	29	36	0	254	406	217	36.256	40.0261	0	215.855	319.691	164.88	99.44	UP_ Treatment_10dpi_DOWN_Control_10dpi
TRINITY_DN43260_c0_g1_i1	10.3814	20.7629	0	0	#NAME?	8.69053e-05	0.00564007	0	0	0	25	28	25	0	0	0	21.2456	22.0476	18.9954	99.44	UP_ Treatment_10dpi_DOWN_Control_10dpi
TRINITY_DN49612_c0_g1_i1	85.4186	159.961	10.8764	0.0679938	-3.87845	8.67342e-05	0.00564007	10	0	16	158	299	145	12.5021	0	20.127	134.272	235.437	110.173	99.44	UP_ Treatment_10dpi_DOWN_Control_10dpi
TRINITY_DN60431_c0_g1_i2	51.2978	16.1184	86.4772	5.36511	2.42361	8.69217e-05	0.00564007	11	6	190	18	14	29	13.7523	6.67102	239.008	15.2968	11.0238	22.0346	99.44	DOWN_ Treatment_10dpi_UP_Control_10dpi
TRINITY_DN60219_c0_g1_i2	10.2938	20.5877	0	0	#NAME?	8.81748e-05	0.00571298	0	0	0	21	22	35	0	0	0	17.8463	17.3232	26.5935	99.43	UP_ Treatment_10dpi_DOWN_Control_10dpi
TRINITY_DN56886_c0_g1_i1	409.799	661.525	158.074	0.238954	-2.0652	9.05869e-05	0.00584352	142	139	113	642	1180	671	177.529	154.545	142.147	545.587	929.151	509.836	99.42	UP_ Treatment_10dpi_DOWN_Control_10dpi
TRINITY_DN66684_c1_g2_i4	93.5181	157.021	30.0153	0.191154	-2.38719	9.1464e-05	0.00589148	27	28	20	182	204	205	33.7555	31.1314	25.1588	154.668	160.633	155.762	99.41	UP_ Treatment_10dpi_DOWN_Control_10dpi
TRINITY_DN56261_c0_g1_i1	215.929	352.717	79.1408	0.224375	-2.15602	9.51207e-05	0.00607382	101	83	15	381	537	410	126.271	92.2825	18.8691	323.783	422.842	311.524	99.39	UP_ Treatment_10dpi_DOWN_Control_10dpi
TRINITY_DN62351_c0_g1_i2	152.74	295.837	9.64419	0.0325997	-4.939	9.55701e-05	0.00607614	0	0	23	409	237	465	0	0	28.9326	347.578	186.618	353.314	99.39	UP_ Treatment_10dpi_DOWN_Control_10dpi
TRINITY_DN64027_c0_g1_i3	10.1762	20.3524	0	0	#NAME?	9.54736e-05	0.00607614	0	0	0	17	37	23	0	0	0	14.447	29.1344	17.4757	99.39	UP_ Treatment_10dpi_DOWN_Control_10dpi
TRINITY_DN45398_c0_g1_i1	189.784	312.985	66.5842	0.212739	-2.23284	9.90786e-05	0.00627209	88	66	13	303	492	387	110.018	73.3812	16.3532	257.497	387.409	294.048	99.37	UP_ Treatment_10dpi_DOWN_Control_10dpi
TRINITY_DN59961_c0_g1_i3	10.1768	20.3535	0	0	#NAME?	0.000101365	0.00640762	0	0	0	31	19	26	0	0	0	26.3445	14.9609	19.7552	99.36	UP_ Treatment_10dpi_DOWN_Control_10dpi
TRINITY_DN44298_c0_g1_i1	15.6855	30.5836	0.787347	0.0257441	-5.27961	0.00010184	0.00642844	1	1	0	36	41	38	1.25021	1.11184	0	30.5937	32.2841	28.873	99.36	UP_ Treatment_10dpi_DOWN_Control_10dpi
TRINITY_DN47190_c0_g1_i1	110.041	181.113	38.9683	0.21516	-2.21652	0.00010357	0.00652829	38	33	26	205	215	263	47.5078	36.6906	32.7064	174.214	169.294	199.831	99.35	UP_ Treatment_10dpi_DOWN_Control_10dpi
TRINITY_DN25747_c0_g1_i1	62.9279	114.321	11.5344	0.100895	-3.30908	0.000104347	0.0065679	16	12	1	111	199	121	20.0033	13.342	1.25794	94.3305	156.696	91.9376	99.34	UP_ Treatment_10dpi_DOWN_Control_10dpi
TRINITY_DN56728_c0_g1_i2	128.078	208.972	47.1831	0.225786	-2.14697	0.000106172	0.00667325	52	53	14	265	267	252	65.0107	58.9274	17.6111	225.203	210.24	191.473	99.33	UP_ Treatment_10dpi_DOWN_Control_10dpi
TRINITY_DN53586_c0_g1_i1	37.6669	10.6637	64.6701	6.0645	2.60039	0.000107036	0.00670844	55	64	43	15	9	16	68.7613	71.1576	54.0913	12.7474	7.08674	12.157	99.33	DOWN_ Treatment_10dpi_UP_Control_10dpi
TRINITY_DN59613_c0_g1_i1	60.1254	21.0318	99.2189	4.71757	2.23804	0.000107281	0.0067143	143	99	7	18	25	37	178.779	110.072	8.80557	15.2968	19.6854	28.1132	99.33	DOWN_ Treatment_10dpi_UP_Control_10dpi
TRINITY_DN45505_c0_g1_i1	44.5665	81.9852	7.14772	0.087183	-3.51981	0.000108226	0.00675804	4	8	6	72	170	67	5.00082	8.8947	7.54763	61.1873	133.861	50.9076	99.32	UP_ Treatment_10dpi_DOWN_Control_10dpi
TRINITY_DN51799_c0_g1_i1	11393	20293.7	2492.37	0.122815	-3.02544	0.000108287	0.00675804	3025	2432	788	25558	27076	23481	3781.87	2703.99	991.255	21719.8	21320.1	17841.2	99.32	UP_ Treatment_10dpi_DOWN_Control_10dpi
TRINITY_DN55325_c0_g1_i1	171.397	329.131	13.6633	0.0415131	-4.59029	0.000108839	0.00678289	15	20	0	208	795	243	18.7531	22.2367	0	176.763	625.996	184.635	99.32	UP_ Treatment_10dpi_DOWN_Control_10dpi
TRINITY_DN102041_c0_g1_i1	69.3068	26.9342	111.679	4.14639	2.05186	0.000110835	0.00688784	102	95	81	35	33	33	127.521	105.625	101.893	29.7438	25.9847	25.0739	99.31	DOWN_ Treatment_10dpi_UP_Control_10dpi
TRINITY_DN62448_c0_g1_i2	32.4551	8.55673	56.3535	6.58587	2.71937	0.00011205	0.00692436	51	80	13	12	10	10	63.7605	88.947	16.3532	10.1979	7.87416	7.59815	99.31	DOWN_ Treatment_10dpi_UP_Control_10dpi
TRINITY_DN56389_c0_g1_i1	62.655	109.107	16.2033	0.148509	-2.75138	0.000113249	0.00698864	13	11	16	137	98	176	16.2527	12.2302	20.127	116.426	77.1668	133.727	99.3	UP_ Treatment_10dpi_DOWN_Control_10dpi
TRINITY_DN64746_c0_g1_i2	89.8392	150.767	28.9111	0.19176	-2.38263	0.000113706	0.00700703	24	25	23	178	198	191	30.0049	27.7959	28.9326	151.269	155.908	145.125	99.3	UP_ Treatment_10dpi_DOWN_Control_10dpi
TRINITY_DN64573_c0_g1_i5	9.83332	19.6666	0	0	#NAME?	0.000114385	0.00703909	0	0	0	19	11	45	0	0	0	16.1467	8.66158	34.1917	99.3	UP_ Treatment_10dpi_DOWN_Control_10dpi
TRINITY_DN53176_c0_g1_i1	309.683	612.003	7.36286	0.0120308	-6.37713	0.000115613	0.0071047	15	3	0	541	1192	576	18.7531	3.33551	0	459.755	938.6	437.654	99.29	UP_ Treatment_10dpi_DOWN_Control_10dpi
TRINITY_DN66417_c0_g1_i7	10.1542	20.3083	0	0	#NAME?	0.000119143	0.0072912	0	0	0	41	9	25	0	0	0	34.8428	7.08674	18.9954	99.27	UP_ Treatment_10dpi_DOWN_Control_10dpi
TRINITY_DN60431_c0_g1_i1	25.3873	5.27985	45.4948	8.61669	3.10713	0.000121396	0.00740849	6	4	99	5	7	8	7.50123	4.44735	124.536	4.24912	5.51191	6.07852	99.26	DOWN_ Treatment_10dpi_UP_Control_10dpi
TRINITY_DN61311_c0_g1_i5	9.75148	19.503	0	0	#NAME?	0.000123338	0.00750629	0	0	0	18	24	32	0	0	0	15.2968	18.898	24.3141	99.25	UP_ Treatment_10dpi_DOWN_Control_10dpi
TRINITY_DN45203_c0_g1_i1	9.87214	19.7443	0	0	#NAME?	0.00012904	0.00779948	0	0	0	11	18	47	0	0	0	9.34807	14.1735	35.7113	99.22	UP_ Treatment_10dpi_DOWN_Control_10dpi
TRINITY_DN55969_c0_g1_i1	47.9718	14.6168	81.3267	5.56392	2.4761	0.000128794	0.00779948	123	80	1	14	29	12	153.775	88.947	1.25794	11.8975	22.8351	9.11778	99.22	DOWN_ Treatment_10dpi_UP_Control_10dpi
TRINITY_DN60259_c0_g1_i1	9.82107	19.6421	0	0	#NAME?	0.000129384	0.00780961	0	0	0	32	21	20	0	0	0	27.1944	16.5357	15.1963	99.22	UP_ Treatment_10dpi_DOWN_Control_10dpi
TRINITY_DN56934_c0_g1_i4	9.59814	0.799018	18.3973	23.0248	4.52512	0.000129726	0.00781955	13	9	23	1	1	1	16.2527	10.0065	28.9326	0.849824	0.787416	0.759815	99.22	DOWN_ Treatment_10dpi_UP_Control_10dpi
TRINITY_DN63490_c1_g1_i8	38.8418	11.3543	66.3293	5.84176	2.5464	0.00013222	0.00794813	62	64	40	13	8	22	77.5127	71.1576	50.3175	11.0477	6.29933	16.7159	99.21	DOWN_ Treatment_10dpi_UP_Control_10dpi
TRINITY_DN50574_c0_g1_i2	29.7352	7.40043	52.0701	7.03609	2.81477	0.000133559	0.00799596	63	64	5	6	14	8	78.7629	71.1576	6.28969	5.09895	11.0238	6.07852	99.2	DOWN_ Treatment_10dpi_UP_Control_10dpi
TRINITY_DN64521_c0_g1_i1	10.6529	21.3057	0	0	#NAME?	0.000135105	0.00805544	0	0	0	48	12	18	0	0	0	40.7916	9.44899	13.6767	99.19	UP_ Treatment_10dpi_DOWN_Control_10dpi
TRINITY_DN65617_c0_g1_i1	9.58345	19.1669	0	0	#NAME?	0.000135283	0.00805544	0	0	0	18	15	40	0	0	0	15.2968	11.8112	30.3926	99.19	UP_ Treatment_10dpi_DOWN_Control_10dpi
TRINITY_DN20608_c0_g1_i1	21.6699	41.2484	2.09141	0.0507027	-4.30179	0.000135498	0.0080574	2	0	3	65	32	57	2.50041	0	3.77381	55.2386	25.1973	43.3095	99.19	UP_ Treatment_10dpi_DOWN_Control_10dpi
TRINITY_DN16294_c0_g1_i1	53.2744	18.1242	88.4247	4.87883	2.28654	0.000137147	0.00813353	73	23	118	23	23	22	91.265	25.5723	148.437	19.546	18.1106	16.7159	99.19	DOWN_ Treatment_10dpi_UP_Control_10dpi
TRINITY_DN65952_c4_g2_i3	103.95	180.822	27.0784	0.149752	-2.73935	0.000136975	0.00813353	35	19	13	145	379	159	43.7572	21.1249	16.3532	123.225	298.431	120.811	99.19	UP_ Treatment_10dpi_DOWN_Control_10dpi
TRINITY_DN48476_c0_g1_i1	37.9598	11.1723	64.7473	5.79536	2.5349	0.000138833	0.00818968	67	79	18	12	19	11	83.7638	87.8351	22.6429	10.1979	14.9609	8.35797	99.18	DOWN_ Treatment_10dpi_UP_Control_10dpi
TRINITY_DN50163_c0_g1_i2	26.5404	5.8164	47.2643	8.12605	3.02255	0.000138836	0.00818968	8	2	103	6	7	9	10.0016	2.22367	129.568	5.09895	5.51191	6.83834	99.18	DOWN_ Treatment_10dpi_UP_Control_10dpi
TRINITY_DN49193_c0_g2_i1	17.2527	33.3475	1.15796	0.034724	-4.84792	0.000141138	0.00828432	1	2	0	48	27	50	1.25021	2.22367	0	40.7916	21.2602	37.9908	99.17	UP_ Treatment_10dpi_DOWN_Control_10dpi
TRINITY_DN52771_c0_g1_i1	327.64	113.185	542.094	4.78944	2.25986	0.00014138	0.00828432	73	58	1169	179	74	170	91.265	64.4865	1470.53	152.119	58.2688	129.169	99.17	DOWN_ Treatment_10dpi_UP_Control_10dpi
TRINITY_DN59368_c0_g1_i2	9.56982	19.1396	0	0	#NAME?	0.000144125	0.00842282	0	0	0	24	20	28	0	0	0	20.3958	15.7483	21.2748	99.16	UP_ Treatment_10dpi_DOWN_Control_10dpi
TRINITY_DN104467_c0_g1_i1	9.52801	19.056	0	0	#NAME?	0.000145299	0.00848022	0	0	0	16	37	19	0	0	0	13.5972	29.1344	14.4365	99.15	UP_ Treatment_10dpi_DOWN_Control_10dpi
TRINITY_DN63249_c0_g1_i2	9.52001	19.04	0	0	#NAME?	0.000145527	0.00848229	0	0	0	17	32	23	0	0	0	14.447	25.1973	17.4757	99.15	UP_ Treatment_10dpi_DOWN_Control_10dpi
TRINITY_DN38680_c0_g1_i1	67.516	128.549	6.48327	0.0504343	-4.30945	0.000147786	0.00859125	12	4	0	147	169	168	15.0025	4.44735	0	124.924	133.073	127.649	99.14	UP_ Treatment_10dpi_DOWN_Control_10dpi
TRINITY_DN61968_c0_g1_i3	69.7394	119.495	19.9836	0.167234	-2.58006	0.000147746	0.00859125	22	19	9	112	180	160	27.5045	21.1249	11.3214	95.1803	141.735	121.57	99.14	UP_ Treatment_10dpi_DOWN_Control_10dpi
TRINITY_DN48281_c0_g1_i2	71.2992	122.421	20.1775	0.16482	-2.60103	0.000148167	0.00860205	15	24	12	167	181	109	18.7531	26.6841	15.0953	141.921	142.522	82.8199	99.14	UP_ Treatment_10dpi_DOWN_Control_10dpi
TRINITY_DN64065_c0_g1_i2	7.32739	0.253272	14.4015	56.8619	5.82939	0.000148628	0.00861749	12	5	18	0	0	1	15.0025	5.55919	22.6429	0	0	0.759815	99.14	DOWN_ Treatment_10dpi_UP_Control_10dpi
TRINITY_DN37935_c0_g1_i1	71.6222	122.663	20.5813	0.167787	-2.57529	0.000150853	0.00873504	21	24	7	141	182	138	26.2543	26.6841	8.80557	119.825	143.31	104.854	99.13	UP_ Treatment_10dpi_DOWN_Control_10dpi
TRINITY_DN53713_c0_g2_i2	32.0266	60.7988	3.25452	0.0535294	-4.22352	0.000151797	0.00875848	1	2	5	109	114	0	1.25021	2.22367	6.28969	92.6308	89.7654	0	99.12	UP_ Treatment_10dpi_DOWN_Control_10dpi
TRINITY_DN61246_c0_g1_i1	22.9686	44.4086	1.52857	0.0344207	-4.86058	0.000151637	0.00875848	1	3	0	27	114	27	1.25021	3.33551	0	22.9453	89.7654	20.515	99.12	UP_ Treatment_10dpi_DOWN_Control_10dpi
TRINITY_DN65612_c0_g1_i1	81.8415	153.958	9.72491	0.0631659	-3.98471	0.000151854	0.00875848	18	6	0	199	146	234	22.5037	6.67102	0	169.115	114.963	177.797	99.12	UP_ Treatment_10dpi_DOWN_Control_10dpi
TRINITY_DN47269_c0_g1_i1	10998.6	19324.6	2672.59	0.1383	-2.85413	0.000152654	0.0087817	3310	2410	954	23890	26697	21913	4138.18	2679.53	1200.07	20302.3	21021.6	16649.8	99.12	UP_ Treatment_10dpi_DOWN_Control_10dpi
TRINITY_DN60161_c0_g1_i12	9.5218	19.0436	0	0	#NAME?	0.000154642	0.0088729	0	0	0	32	11	28	0	0	0	27.1944	8.66158	21.2748	99.11	UP_ Treatment_10dpi_DOWN_Control_10dpi
TRINITY_DN49739_c0_g1_i1	2936.68	4981.75	891.617	0.178977	-2.48216	0.000158003	0.00901883	1099	636	472	4611	9562	4603	1373.98	707.128	593.747	3918.54	7529.27	3497.43	99.1	UP_ Treatment_10dpi_DOWN_Control_10dpi
TRINITY_DN50574_c0_g1_i1	34.3438	9.52822	59.1595	6.20887	2.63433	0.000159809	0.009075	56	91	5	10	12	14	70.0115	101.177	6.28969	8.49824	9.44899	10.6374	99.09	DOWN_ Treatment_10dpi_UP_Control_10dpi
TRINITY_DN56685_c0_g1_i3	84.8655	156.065	13.6659	0.087565	-3.5135	0.000159453	0.009075	14	20	1	127	307	156	17.5029	22.2367	1.25794	107.928	241.737	118.531	99.09	UP_ Treatment_10dpi_DOWN_Control_10dpi
TRINITY_DN63139_c0_g1_i5	139.894	236.069	43.7185	0.185194	-2.43289	0.000164086	0.00930585	38	56	17	216	454	220	47.5078	62.2629	21.385	183.562	357.487	167.159	99.07	UP_ Treatment_10dpi_DOWN_Control_10dpi
TRINITY_DN55384_c0_g1_i2	9.43096	18.8619	0	0	#NAME?	0.000167392	0.0094569	0	0	0	35	9	26	0	0	0	29.7438	7.08674	19.7552	99.05	UP_ Treatment_10dpi_DOWN_Control_10dpi
TRINITY_DN66333_c0_g1_i7	9.41796	18.8359	0	0	#NAME?	0.00016782	0.00946896	0	0	0	28	29	13	0	0	0	23.7951	22.8351	9.8776	99.05	UP_ Treatment_10dpi_DOWN_Control_10dpi
TRINITY_DN46837_c0_g1_i1	12748.2	22871.6	2624.8	0.114763	-3.12327	0.000170191	0.00957824	3215	2940	466	25658	31408	29058	4019.41	3268.8	586.199	21804.8	24731.2	22078.7	99.04	UP_ Treatment_10dpi_DOWN_Control_10dpi
TRINITY_DN45008_c0_g1_i1	52.1971	18.2018	86.1924	4.73538	2.24348	0.000170703	0.00958225	51	70	93	15	30	24	63.7605	77.8286	116.988	12.7474	23.6225	18.2356	99.04	DOWN_ Treatment_10dpi_UP_Control_10dpi
TRINITY_DN48069_c0_g2_i2	98.9048	163.024	34.7857	0.213378	-2.22851	0.000170914	0.00958225	15	34	38	189	228	196	18.7531	37.8025	47.8017	160.617	179.531	148.924	99.04	UP_ Treatment_10dpi_DOWN_Control_10dpi
TRINITY_DN57478_c0_g1_i2	10.4177	20.8353	0	0	#NAME?	0.000173112	0.0096809	0	0	0	11	54	14	0	0	0	9.34807	42.5205	10.6374	99.03	UP_ Treatment_10dpi_DOWN_Control_10dpi
TRINITY_DN62661_c0_g1_i1	5.9146	0	11.8292	Inf	Inf	0.00017406	0.00972159	15	6	8	0	0	0	18.7531	6.67102	10.0635	0	0	0	99.03	DOWN_ Treatment_10dpi_UP_Control_10dpi
TRINITY_DN49801_c0_g1_i2	11.9053	23.44	0.370612	0.0158111	-5.98292	0.000174907	0.00975653	0	1	0	18	39	32	0	1.11184	0	15.2968	30.7092	24.3141	99.02	UP_ Treatment_10dpi_DOWN_Control_10dpi
TRINITY_DN61143_c0_g1_i2	9.16633	18.3327	0	0	#NAME?	0.000176704	0.00984434	0	0	0	10	33	27	0	0	0	8.49824	25.9847	20.515	99.02	UP_ Treatment_10dpi_DOWN_Control_10dpi
TRINITY_DN63730_c0_g1_i1	33.7129	66.6845	0.741225	0.0111154	-6.4913	0.00017764	0.00988402	0	2	0	111	59	78	0	2.22367	0	94.3305	46.4575	59.2656	99.01	UP_ Treatment_10dpi_DOWN_Control_10dpi
TRINITY_DN63789_c0_g1_i1	35.1249	9.02607	61.2237	6.78299	2.76192	0.000178284	0.00989488	98	55	0	8	19	7	122.52	61.151	0	6.79859	14.9609	5.31871	99.01	DOWN_ Treatment_10dpi_UP_Control_10dpi
TRINITY_DN61654_c0_g1_i2	139.417	232.868	45.967	0.197396	-2.34084	0.00017875	0.00990828	62	43	10	304	287	282	77.5127	47.809	12.5794	258.347	225.988	214.268	99.01	UP_ Treatment_10dpi_DOWN_Control_10dpi
TRINITY_DN66417_c0_g1_i1	9.25912	18.5182	0	0	#NAME?	0.000184288	0.0101897	0	0	0	28	22	19	0	0	0	23.7951	17.3232	14.4365	98.98	UP_ Treatment_10dpi_DOWN_Control_10dpi
TRINITY_DN58461_c0_g2_i4	9.20732	18.4146	0	0	#NAME?	0.000186265	0.010266	0	0	0	27	14	28	0	0	0	22.9453	11.0238	21.2748	98.97	UP_ Treatment_10dpi_DOWN_Control_10dpi
TRINITY_DN49308_c0_g1_i1	9.17471	18.3494	0	0	#NAME?	0.000187537	0.0103176	0	0	0	19	33	17	0	0	0	16.1467	25.9847	12.9169	98.97	UP_ Treatment_10dpi_DOWN_Control_10dpi
TRINITY_DN66491_c0_g1_i6	124.7	200.524	48.8767	0.243745	-2.03656	0.000188219	0.0103422	53	44	25	252	217	285	66.2609	48.9208	31.4485	214.156	170.869	216.547	98.97	UP_ Treatment_10dpi_DOWN_Control_10dpi
TRINITY_DN63565_c0_g1_i4	5.82107	0	11.6421	Inf	Inf	0.000188704	0.010356	12	10	7	0	0	0	15.0025	11.1184	8.80557	0	0	0	98.96	DOWN_ Treatment_10dpi_UP_Control_10dpi
TRINITY_DN56009_c0_g1_i3	65.9547	113.521	18.3886	0.161984	-2.62607	0.000190973	0.0104544	9	18	19	90	208	132	11.2518	20.0131	23.9008	76.4842	163.783	100.296	98.95	UP_ Treatment_10dpi_DOWN_Control_10dpi
TRINITY_DN64492_c0_g2_i9	27.8102	6.57621	49.0441	7.45781	2.89875	0.000192756	0.010526	6	0	111	6	7	12	7.50123	0	139.631	5.09895	5.51191	9.11778	98.95	DOWN_ Treatment_10dpi_UP_Control_10dpi
TRINITY_DN45927_c0_g1_i3	10.0023	20.0046	0	0	#NAME?	0.000193597	0.0105525	0	0	0	45	18	10	0	0	0	38.2421	14.1735	7.59815	98.94	UP_ Treatment_10dpi_DOWN_Control_10dpi
TRINITY_DN47367_c0_g1_i3	58.0095	105.15	10.8686	0.103363	-3.27421	0.000194649	0.010577	13	0	13	104	161	132	16.2527	0	16.3532	88.3817	126.774	100.296	98.94	UP_ Treatment_10dpi_DOWN_Control_10dpi
TRINITY_DN64886_c0_g1_i1	18.389	35.2469	1.53115	0.0434407	-4.52481	0.000194419	0.010577	0	3	1	45	23	65	0	3.33551	1.25794	38.2421	18.1106	49.388	98.94	UP_ Treatment_10dpi_DOWN_Control_10dpi
TRINITY_DN62970_c0_g1_i1	31.6717	8.50833	54.8351	6.44488	2.68815	0.000196642	0.0106721	64	33	38	11	8	13	80.0132	36.6906	47.8017	9.34807	6.29933	9.8776	98.93	DOWN_ Treatment_10dpi_UP_Control_10dpi
TRINITY_DN59342_c0_g1_i7	9.3622	18.7244	0	0	#NAME?	0.000197522	0.0107067	0	0	0	12	14	46	0	0	0	10.1979	11.0238	34.9515	98.93	UP_ Treatment_10dpi_DOWN_Control_10dpi
TRINITY_DN54905_c0_g1_i3	81.9515	31.5522	132.351	4.19466	2.06855	0.000200271	0.0108394	59	0	257	29	59	31	73.7621	0	323.29	24.6449	46.4575	23.5543	98.92	DOWN_ Treatment_10dpi_UP_Control_10dpi
TRINITY_DN59031_c0_g1_i2	167.314	277.968	56.6603	0.203837	-2.29451	0.000200462	0.0108394	79	55	8	293	435	319	98.7662	61.151	10.0635	248.998	342.526	242.381	98.92	UP_ Treatment_10dpi_DOWN_Control_10dpi
TRINITY_DN48564_c0_g1_i1	52.0516	94.918	9.18527	0.0967706	-3.36929	0.000202161	0.0109046	8	9	6	75	217	66	10.0016	10.0065	7.54763	63.7368	170.869	50.1478	98.91	UP_ Treatment_10dpi_DOWN_Control_10dpi
TRINITY_DN48106_c0_g1_i4	5.72882	0	11.4576	Inf	Inf	0.000204773	0.0110051	8	14	7	0	0	0	10.0016	15.5657	8.80557	0	0	0	98.9	DOWN_ Treatment_10dpi_UP_Control_10dpi
TRINITY_DN64101_c0_g1_i9	20.0026	2.42946	37.5758	15.4667	3.95109	0.000211584	0.0113435	22	28	43	5	0	4	27.5045	31.1314	54.0913	4.24912	0	3.03926	98.87	DOWN_ Treatment_10dpi_UP_Control_10dpi
TRINITY_DN63885_c0_g1_i2	34.6049	63.6983	5.51143	0.086524	-3.53076	0.000213075	0.0114096	7	7	0	54	113	74	8.75144	7.78286	0	45.8905	88.978	56.2263	98.86	UP_ Treatment_10dpi_DOWN_Control_10dpi
TRINITY_DN40935_c0_g1_i1	18.1885	34.8023	1.57469	0.0452468	-4.46604	0.000213393	0.0114128	2	2	0	44	33	54	2.50041	2.22367	0	37.3923	25.9847	41.03	98.86	UP_ Treatment_10dpi_DOWN_Control_10dpi
TRINITY_DN19344_c0_g1_i1	8.96486	17.9297	0	0	#NAME?	0.000213971	0.0114298	0	0	0	11	41	16	0	0	0	9.34807	32.2841	12.157	98.86	UP_ Treatment_10dpi_DOWN_Control_10dpi
TRINITY_DN32964_c0_g1_i1	58.7552	107.874	9.63687	0.0893349	-3.48463	0.000217357	0.0115827	7	17	1	99	198	110	8.75144	18.9012	1.25794	84.1326	155.908	83.5797	98.84	UP_ Treatment_10dpi_DOWN_Control_10dpi
TRINITY_DN51763_c0_g1_i1	11.5765	22.7362	0.416735	0.0183292	-5.76972	0.000226835	0.0120441	1	0	0	28	40	17	1.25021	0	0	23.7951	31.4966	12.9169	98.8	UP_ Treatment_10dpi_DOWN_Control_10dpi
TRINITY_DN50756_c0_g1_i3	11.4796	22.5886	0.370612	0.0164071	-5.92954	0.000229186	0.0121543	0	1	0	24	37	24	0	1.11184	0	20.3958	29.1344	18.2356	98.78	UP_ Treatment_10dpi_DOWN_Control_10dpi
TRINITY_DN60137_c0_g1_i4	5.71783	0	11.4357	Inf	Inf	0.000236615	0.0124875	5	6	17	0	0	0	6.25103	6.67102	21.385	0	0	0	98.75	DOWN_ Treatment_10dpi_UP_Control_10dpi
TRINITY_DN64514_c0_g1_i2	5.71654	0	11.4331	Inf	Inf	0.000236885	0.0124875	6	6	16	0	0	0	7.50123	6.67102	20.127	0	0	0	98.75	DOWN_ Treatment_10dpi_UP_Control_10dpi
TRINITY_DN32776_c0_g2_i1	5.71397	0	11.4279	Inf	Inf	0.000237425	0.0124879	8	6	14	0	0	0	10.0016	6.67102	17.6111	0	0	0	98.75	DOWN_ Treatment_10dpi_UP_Control_10dpi
TRINITY_DN65868_c0_g1_i3	5.70495	0	11.4099	Inf	Inf	0.000239329	0.0125713	15	6	7	0	0	0	18.7531	6.67102	8.80557	0	0	0	98.74	DOWN_ Treatment_10dpi_UP_Control_10dpi
TRINITY_DN56723_c0_g1_i2	21.4781	4.77331	38.183	7.99927	2.99987	0.000239939	0.0125737	33	58	7	5	7	6	41.2568	64.4865	8.80557	4.24912	5.51191	4.55889	98.74	DOWN_ Treatment_10dpi_UP_Control_10dpi
TRINITY_DN65137_c0_g1_i1	135.826	223.389	48.2619	0.216044	-2.2106	0.000239943	0.0125737	68	30	21	313	246	277	85.014	33.3551	26.4167	265.995	193.704	210.469	98.74	UP_ Treatment_10dpi_DOWN_Control_10dpi
TRINITY_DN55762_c0_g1_i1	50.1648	17.652	82.6776	4.68375	2.22766	0.000240766	0.0126018	110	96	3	22	30	14	137.523	106.736	3.77381	18.6961	23.6225	10.6374	98.74	DOWN_ Treatment_10dpi_UP_Control_10dpi
TRINITY_DN17569_c0_g1_i1	17.7359	33.8485	1.6234	0.0479606	-4.38201	0.000246877	0.0128646	2	1	1	36	38	54	2.50041	1.11184	1.25794	30.5937	29.9218	41.03	98.71	UP_ Treatment_10dpi_DOWN_Control_10dpi
TRINITY_DN64045_c0_g1_i3	11.3219	22.2245	0.419313	0.0188671	-5.72798	0.000246953	0.0128646	0	0	1	20	38	26	0	0	1.25794	16.9965	29.9218	19.7552	98.71	UP_ Treatment_10dpi_DOWN_Control_10dpi
TRINITY_DN45992_c0_g1_i1	19.9428	4.15595	35.7296	8.59722	3.10387	0.000248887	0.01295	35	48	8	1	8	7	43.7572	53.3682	10.0635	0.849824	6.29933	5.31871	98.7	DOWN_ Treatment_10dpi_UP_Control_10dpi
TRINITY_DN51940_c0_g1_i5	13.5846	26.3792	0.789925	0.029945	-5.06154	0.000256893	0.0133509	0	1	1	34	31	34	0	1.11184	1.25794	28.894	24.4099	25.8337	98.66	UP_ Treatment_10dpi_DOWN_Control_10dpi
TRINITY_DN48150_c0_g1_i1	25.9269	48.3313	3.52258	0.0728841	-3.77825	0.000258216	0.0134039	3	5	1	44	72	67	3.75062	5.55919	1.25794	37.3923	56.694	50.9076	98.66	UP_ Treatment_10dpi_DOWN_Control_10dpi
TRINITY_DN63629_c0_g1_i1	5.61785	0	11.2357	Inf	Inf	0.000258751	0.0134158	7	10	11	0	0	0	8.75144	11.1184	13.8373	0	0	0	98.66	DOWN_ Treatment_10dpi_UP_Control_10dpi
TRINITY_DN58351_c0_g1_i4	24.1671	45.6425	2.69169	0.0589733	-4.0838	0.000261523	0.0135278	0	5	2	50	63	59	0	5.55919	2.51588	42.4912	49.6072	44.8291	98.65	UP_ Treatment_10dpi_DOWN_Control_10dpi
TRINITY_DN63490_c1_g1_i2	41.1512	13.2424	69.0599	5.21505	2.38268	0.000263554	0.0136168	69	42	59	15	14	21	86.2642	46.6972	74.2184	12.7474	11.0238	15.9561	98.64	DOWN_ Treatment_10dpi_UP_Control_10dpi
TRINITY_DN66114_c0_g1_i12	12.3799	24.3405	0.419313	0.0172269	-5.85919	0.000265812	0.0137175	0	0	1	52	26	11	0	0	1.25794	44.1909	20.4728	8.35797	98.63	UP_ Treatment_10dpi_DOWN_Control_10dpi
TRINITY_DN65096_c0_g1_i14	8.70537	17.4107	0	0	#NAME?	0.000266649	0.0137346	0	0	0	27	15	23	0	0	0	22.9453	11.8112	17.4757	98.63	UP_ Treatment_10dpi_DOWN_Control_10dpi
TRINITY_DN64874_c0_g1_i1	38.0801	69.9075	6.25266	0.0894419	-3.48291	0.000270681	0.0138714	7	9	0	80	125	57	8.75144	10.0065	0	67.9859	98.427	43.3095	98.61	UP_ Treatment_10dpi_DOWN_Control_10dpi
TRINITY_DN65927_c0_g1_i3	110.166	177.364	42.9685	0.242262	-2.04536	0.000273573	0.0139871	52	19	34	226	262	176	65.0107	21.1249	42.7699	192.06	206.303	133.727	98.6	UP_ Treatment_10dpi_DOWN_Control_10dpi
TRINITY_DN52367_c1_g1_i1	55.3801	20.3804	90.3797	4.43464	2.14882	0.000280409	0.0142869	133	83	10	21	27	29	166.277	92.2825	12.5794	17.8463	21.2602	22.0346	98.57	DOWN_ Treatment_10dpi_UP_Control_10dpi
TRINITY_DN46903_c0_g1_i1	11.1735	21.9764	0.370612	0.0168641	-5.8899	0.000281885	0.0143456	0	1	0	28	40	14	0	1.11184	0	23.7951	31.4966	10.6374	98.57	UP_ Treatment_10dpi_DOWN_Control_10dpi
TRINITY_DN5202_c0_g1_i1	48.0101	84.3883	11.6318	0.137837	-2.85897	0.000283597	0.0144018	16	10	3	89	128	101	20.0033	11.1184	3.77381	75.6344	100.789	76.7413	98.56	UP_ Treatment_10dpi_DOWN_Control_10dpi
TRINITY_DN51090_c1_g1_i1	68.1383	115.923	20.3533	0.175576	-2.50984	0.000284534	0.0144304	15	29	8	134	188	113	18.7531	32.2433	10.0635	113.876	148.034	85.8591	98.56	UP_ Treatment_10dpi_DOWN_Control_10dpi
TRINITY_DN52708_c0_g1_i2	49.8463	86.9606	12.732	0.146411	-2.7719	0.000293411	0.0147788	9	5	17	94	116	118	11.2518	5.55919	21.385	79.8835	91.3403	89.6582	98.52	UP_ Treatment_10dpi_DOWN_Control_10dpi
TRINITY_DN34760_c0_g1_i1	15.2891	29.3741	1.20408	0.0409914	-4.60854	0.000293962	0.0147896	2	1	0	27	49	35	2.50041	1.11184	0	22.9453	38.5834	26.5935	98.52	UP_ Treatment_10dpi_DOWN_Control_10dpi
TRINITY_DN59226_c0_g1_i2	69.1936	117.479	20.9084	0.177976	-2.49025	0.000297365	0.0149268	19	26	8	178	131	129	23.7539	28.9078	10.0635	151.269	103.151	98.0162	98.51	UP_ Treatment_10dpi_DOWN_Control_10dpi
TRINITY_DN63820_c0_g3_i1	210.768	364.072	57.4647	0.157839	-2.66348	0.000300656	0.0150748	66	65	14	306	722	347	82.5136	72.2694	17.6111	260.046	568.514	263.656	98.49	UP_ Treatment_10dpi_DOWN_Control_10dpi
TRINITY_DN55788_c0_g1_i1	53.6264	19.6458	87.6071	4.45933	2.15683	0.000312952	0.0156086	134	71	13	20	33	21	167.528	78.9404	16.3532	16.9965	25.9847	15.9561	98.44	DOWN_ Treatment_10dpi_UP_Control_10dpi
TRINITY_DN65310_c0_g1_i1	56.9372	98.08	15.7943	0.161035	-2.63456	0.00031307	0.0156086	9	11	19	134	93	141	11.2518	12.2302	23.9008	113.876	73.2297	107.134	98.44	UP_ Treatment_10dpi_DOWN_Control_10dpi
TRINITY_DN41021_c0_g1_i1	77.9372	130.79	25.0847	0.191794	-2.38237	0.000314922	0.0156832	14	18	30	133	238	121	17.5029	20.0131	37.7381	113.027	187.405	91.9376	98.43	UP_ Treatment_10dpi_DOWN_Control_10dpi
TRINITY_DN58586_c0_g1_i1	8.4521	16.9042	0	0	#NAME?	0.00032122	0.0159788	0	0	0	27	15	21	0	0	0	22.9453	11.8112	15.9561	98.4	UP_ Treatment_10dpi_DOWN_Control_10dpi
TRINITY_DN62980_c0_g1_i3	8.4277	16.8554	0	0	#NAME?	0.00032316	0.0160572	0	0	0	22	26	15	0	0	0	18.6961	20.4728	11.3972	98.39	UP_ Treatment_10dpi_DOWN_Control_10dpi
TRINITY_DN65468_c0_g1_i5	75.7621	136.808	14.7164	0.10757	-3.21666	0.000324853	0.016121	0	25	13	177	143	194	0	27.7959	16.3532	150.419	112.6	147.404	98.39	UP_ Treatment_10dpi_DOWN_Control_10dpi
TRINITY_DN26303_c0_g1_i1	27.9798	55.2184	0.741225	0.0134235	-6.21909	0.000326579	0.0161543	0	2	0	51	82	76	0	2.22367	0	43.341	64.5681	57.746	98.38	UP_ Treatment_10dpi_DOWN_Control_10dpi
TRINITY_DN53303_c0_g1_i3	51.3967	19.1092	83.6842	4.37925	2.13068	0.000327214	0.0161676	90	85	35	19	33	20	112.518	94.5061	44.0278	16.1467	25.9847	15.1963	98.38	DOWN_ Treatment_10dpi_UP_Control_10dpi
TRINITY_DN58782_c0_g1_i8	81.5089	145.187	17.8306	0.122811	-3.02549	0.000329587	0.0162306	25	20	0	217	125	201	31.2551	22.2367	0	184.412	98.427	152.723	98.38	UP_ Treatment_10dpi_DOWN_Control_10dpi
TRINITY_DN76910_c0_g1_i1	8.34929	16.6986	0	0	#NAME?	0.000329593	0.0162306	0	0	0	18	22	23	0	0	0	15.2968	17.3232	17.4757	98.38	UP_ Treatment_10dpi_DOWN_Control_10dpi
TRINITY_DN66143_c0_g1_i4	10.7798	21.1402	0.419313	0.0198348	-5.65582	0.000332245	0.0163248	0	0	1	21	27	32	0	0	1.25794	17.8463	21.2602	24.3141	98.37	UP_ Treatment_10dpi_DOWN_Control_10dpi
TRINITY_DN57384_c0_g1_i1	83.8502	138.499	29.2012	0.21084	-2.24578	0.000335418	0.0164109	29	36	9	137	182	205	36.256	40.0261	11.3214	116.426	143.31	155.762	98.36	UP_ Treatment_10dpi_DOWN_Control_10dpi
TRINITY_DN63502_c0_g1_i2	46.2034	16.218	76.1889	4.6978	2.23199	0.000334902	0.0164109	95	32	59	27	23	10	118.77	35.5788	74.2184	22.9453	18.1106	7.59815	98.36	DOWN_ Treatment_10dpi_UP_Control_10dpi
TRINITY_DN63364_c0_g1_i3	9.01443	18.0289	0	0	#NAME?	0.000337524	0.0164923	0	0	0	41	9	16	0	0	0	34.8428	7.08674	12.157	98.35	UP_ Treatment_10dpi_DOWN_Control_10dpi
TRINITY_DN44907_c0_g1_i1	72.3199	120.926	23.7139	0.196103	-2.35032	0.000358316	0.0173736	20	20	19	123	162	172	25.0041	22.2367	23.9008	104.528	127.561	130.688	98.26	UP_ Treatment_10dpi_DOWN_Control_10dpi
TRINITY_DN56934_c0_g1_i7	6.552	0.283275	12.8207	45.2589	5.50013	0.000361942	0.0174917	5	12	15	1	0	0	6.25103	13.342	18.8691	0.849824	0	0	98.25	DOWN_ Treatment_10dpi_UP_Control_10dpi
TRINITY_DN99793_c0_g1_i1	5.40304	0	10.8061	Inf	Inf	0.000361267	0.0174917	11	10	6	0	0	0	13.7523	11.1184	7.54763	0	0	0	98.25	DOWN_ Treatment_10dpi_UP_Control_10dpi
TRINITY_DN31907_c0_g2_i1	23.5308	43.8148	3.24679	0.0741026	-3.75433	0.000362739	0.0175111	4	2	2	54	44	67	5.00082	2.22367	2.51588	45.8905	34.6463	50.9076	98.25	UP_ Treatment_10dpi_DOWN_Control_10dpi
TRINITY_DN58167_c0_g1_i3	107.483	172.622	42.3431	0.245294	-2.02742	0.000364334	0.0175689	49	32	24	236	182	229	61.2601	35.5788	30.1905	200.559	143.31	173.998	98.24	UP_ Treatment_10dpi_DOWN_Control_10dpi
TRINITY_DN21172_c0_g1_i1	61.7233	106.025	17.4216	0.164316	-2.60545	0.000366907	0.0176736	21	20	3	102	180	118	26.2543	22.2367	3.77381	86.6821	141.735	89.6582	98.23	UP_ Treatment_10dpi_DOWN_Control_10dpi
TRINITY_DN36635_c0_g1_i1	54.781	94.4227	15.1392	0.160334	-2.64084	0.000368396	0.0177067	6	16	16	93	132	132	7.50123	17.7894	20.127	79.0336	103.939	100.296	98.23	UP_ Treatment_10dpi_DOWN_Control_10dpi
TRINITY_DN31845_c0_g1_i1	59.0563	106.255	11.8576	0.111595	-3.16365	0.000372108	0.0178073	4	6	19	150	76	173	5.00082	6.67102	23.9008	127.474	59.8436	131.448	98.22	UP_ Treatment_10dpi_DOWN_Control_10dpi
TRINITY_DN52357_c0_g1_i4	31.9792	9.20814	54.7502	5.94585	2.57188	0.000371695	0.0178073	38	105	0	9	8	18	47.5078	116.743	0	7.64842	6.29933	13.6767	98.22	DOWN_ Treatment_10dpi_UP_Control_10dpi
TRINITY_DN50460_c0_g1_i8	31.697	58.3325	5.06146	0.0867692	-3.52667	0.000375219	0.0178982	0	8	5	63	51	107	0	8.8947	6.28969	53.5389	40.1582	81.3002	98.21	UP_ Treatment_10dpi_DOWN_Control_10dpi
TRINITY_DN65373_c0_g1_i7	28.3568	55.9724	0.741225	0.0132427	-6.23866	0.000377203	0.0179733	0	2	0	97	69	41	0	2.22367	0	82.4329	54.3317	31.1524	98.2	UP_ Treatment_10dpi_DOWN_Control_10dpi
TRINITY_DN38908_c0_g1_i1	95.5398	155.392	35.687	0.229657	-2.12244	0.000387695	0.0183938	40	40	10	202	182	199	50.0082	44.4735	12.5794	171.664	143.31	151.203	98.16	UP_ Treatment_10dpi_DOWN_Control_10dpi
TRINITY_DN63385_c0_g1_i6	10.4547	20.49	0.419313	0.0204642	-5.61075	0.000389791	0.0184734	0	0	1	11	44	23	0	0	1.25794	9.34807	34.6463	17.4757	98.15	UP_ Treatment_10dpi_DOWN_Control_10dpi
TRINITY_DN46496_c0_g1_i1	22.2553	42.0486	2.46202	0.0585517	-4.09414	0.000390842	0.0185033	2	1	3	80	15	61	2.50041	1.11184	3.77381	67.9859	11.8112	46.3487	98.15	UP_ Treatment_10dpi_DOWN_Control_10dpi
TRINITY_DN8786_c0_g1_i1	52.023	19.1	84.946	4.44743	2.15297	0.000395869	0.0187012	141	65	5	19	32	21	176.279	72.2694	6.28969	16.1467	25.1973	15.9561	98.13	DOWN_ Treatment_10dpi_UP_Control_10dpi
TRINITY_DN37153_c0_g1_i1	8.07621	16.1524	0	0	#NAME?	0.000401692	0.0189061	0	0	0	13	34	14	0	0	0	11.0477	26.7721	10.6374	98.11	UP_ Treatment_10dpi_DOWN_Control_10dpi
TRINITY_DN65686_c0_g1_i1	8.08122	16.1624	0	0	#NAME?	0.000401143	0.0189061	0	0	0	21	9	31	0	0	0	17.8463	7.08674	23.5543	98.11	UP_ Treatment_10dpi_DOWN_Control_10dpi
TRINITY_DN50828_c0_g1_i2	16.398	31.2214	1.57469	0.0504364	-4.30939	0.000403946	0.0189408	2	2	0	35	31	52	2.50041	2.22367	0	29.7438	24.4099	39.5104	98.11	UP_ Treatment_10dpi_DOWN_Control_10dpi
TRINITY_DN66446_c0_g1_i2	14.204	1.55643	26.8516	17.252	4.10869	0.000403763	0.0189408	17	16	33	0	4	2	21.2535	17.7894	41.512	0	3.14966	1.51963	98.11	DOWN_ Treatment_10dpi_UP_Control_10dpi
TRINITY_DN57392_c0_g1_i1	64.3549	126.486	2.22367	0.0175804	-5.82989	0.000404728	0.0189573	0	6	0	180	140	153	0	6.67102	0	152.968	110.238	116.252	98.1	UP_ Treatment_10dpi_DOWN_Control_10dpi
TRINITY_DN58659_c0_g2_i1	7.9816	15.9632	0	0	#NAME?	0.000412393	0.0192607	0	0	0	7	33	21	0	0	0	5.94877	25.9847	15.9561	98.07	UP_ Treatment_10dpi_DOWN_Control_10dpi
TRINITY_DN36590_c0_g1_i1	57.247	17.608	96.8859	5.50238	2.46006	0.000420653	0.0195168	155	86	1	19	35	12	193.782	95.618	1.25794	16.1467	27.5596	9.11778	98.05	DOWN_ Treatment_10dpi_UP_Control_10dpi
TRINITY_DN65225_c0_g1_i3	100.847	169.265	32.4298	0.191592	-2.38389	0.000423892	0.0196258	17	22	41	91	290	266	21.2535	24.4604	51.5755	77.334	228.351	202.111	98.04	UP_ Treatment_10dpi_DOWN_Control_10dpi
TRINITY_DN62919_c0_g1_i1	151.161	48.158	254.163	5.2777	2.39991	0.000429344	0.0198159	335	291	16	39	97	46	418.819	323.545	20.127	33.1431	76.3794	34.9515	98.02	DOWN_ Treatment_10dpi_UP_Control_10dpi
TRINITY_DN48843_c0_g1_i1	138.865	237.68	40.0503	0.168505	-2.56914	0.000430601	0.0198323	15	12	70	285	349	258	18.7531	13.342	88.0557	242.2	274.808	196.032	98.02	UP_ Treatment_10dpi_DOWN_Control_10dpi
TRINITY_DN67401_c0_g1_i1	8.44745	0.829021	16.0659	19.3793	4.27645	0.000430431	0.0198323	17	5	17	2	1	0	21.2535	5.55919	21.385	1.69965	0.787416	0	98.02	DOWN_ Treatment_10dpi_UP_Control_10dpi
TRINITY_DN60030_c1_g1_i1	179.569	292.31	66.8274	0.228619	-2.12899	0.000432569	0.019891	25	116	32	359	292	450	31.2551	128.973	40.254	305.087	229.925	341.917	98.01	UP_ Treatment_10dpi_DOWN_Control_10dpi
TRINITY_DN55654_c0_g1_i1	45.363	12.0905	78.6355	6.50389	2.7013	0.000433469	0.0199021	38	2	148	7	25	14	47.5078	2.22367	186.175	5.94877	19.6854	10.6374	98.01	DOWN_ Treatment_10dpi_UP_Control_10dpi
TRINITY_DN50211_c0_g2_i1	54.812	21.7879	87.836	4.03141	2.01128	0.00044664	0.0203376	106	85	29	32	34	15	132.522	94.5061	36.4802	27.1944	26.7721	11.3972	97.97	DOWN_ Treatment_10dpi_UP_Control_10dpi
TRINITY_DN55939_c0_g1_i1	52.2941	90.3159	14.2722	0.158026	-2.66177	0.000445484	0.0203376	17	16	3	103	121	116	21.2535	17.7894	3.77381	87.5319	95.2773	88.1386	97.97	UP_ Treatment_10dpi_DOWN_Control_10dpi
TRINITY_DN65550_c0_g1_i1	10.9934	21.5675	0.419313	0.0194419	-5.68469	0.000446592	0.0203376	0	0	1	11	51	20	0	0	1.25794	9.34807	40.1582	15.1963	97.97	UP_ Treatment_10dpi_DOWN_Control_10dpi
TRINITY_DN65171_c0_g1_i7	7.87817	15.7563	0	0	#NAME?	0.00045231	0.0205676	0	0	0	11	25	24	0	0	0	9.34807	19.6854	18.2356	97.94	UP_ Treatment_10dpi_DOWN_Control_10dpi
TRINITY_DN66824_c0_g1_i3	7.87577	15.7515	0	0	#NAME?	0.000452625	0.0205676	0	0	0	9	31	20	0	0	0	7.64842	24.4099	15.1963	97.94	UP_ Treatment_10dpi_DOWN_Control_10dpi
TRINITY_DN56983_c0_g1_i2	38.5591	9.79789	67.3202	6.87089	2.7805	0.000455979	0.0206741	90	68	11	13	4	20	112.518	75.6049	13.8373	11.0477	3.14966	15.1963	97.93	DOWN_ Treatment_10dpi_UP_Control_10dpi
TRINITY_DN61424_c0_g1_i1	158.614	299.536	17.6906	0.05906	-4.08167	0.000456842	0.0206741	30	14	0	258	581	292	37.5062	15.5657	0	219.255	457.489	221.866	97.93	UP_ Treatment_10dpi_DOWN_Control_10dpi
TRINITY_DN65227_c0_g1_i2	5.29208	0	10.5842	Inf	Inf	0.000460243	0.0208067	10	6	10	0	0	0	12.5021	6.67102	12.5794	0	0	0	97.92	DOWN_ Treatment_10dpi_UP_Control_10dpi
TRINITY_DN65162_c0_g1_i11	5.2895	0	10.579	Inf	Inf	0.000461369	0.0208362	12	6	8	0	0	0	15.0025	6.67102	10.0635	0	0	0	97.92	DOWN_ Treatment_10dpi_UP_Control_10dpi
TRINITY_DN31470_c0_g2_i1	30.3927	59.9468	0.838626	0.0139895	-6.15951	0.000463297	0.0209019	0	0	2	72	87	66	0	0	2.51588	61.1873	68.5052	50.1478	97.91	UP_ Treatment_10dpi_DOWN_Control_10dpi
TRINITY_DN59220_c0_g1_i4	7.97796	15.9559	0	0	#NAME?	0.000468619	0.0210989	0	0	0	31	9	19	0	0	0	26.3445	7.08674	14.4365	97.89	UP_ Treatment_10dpi_DOWN_Control_10dpi
TRINITY_DN53977_c0_g1_i1	72.0735	119.965	24.1819	0.201574	-2.31062	0.000469435	0.021114	20	19	21	147	172	131	25.0041	21.1249	26.4167	124.924	135.436	99.5358	97.89	UP_ Treatment_10dpi_DOWN_Control_10dpi
TRINITY_DN62822_c0_g1_i2	22.3474	5.48232	39.2125	7.15253	2.83845	0.000471056	0.0211654	23	46	30	3	8	10	28.7547	51.1445	37.7381	2.54947	6.29933	7.59815	97.88	DOWN_ Treatment_10dpi_UP_Control_10dpi
TRINITY_DN60024_c0_g1_i17	7.92716	15.8543	0	0	#NAME?	0.000475262	0.021311	0	0	0	27	11	21	0	0	0	22.9453	8.66158	15.9561	97.87	UP_ Treatment_10dpi_DOWN_Control_10dpi
TRINITY_DN64387_c0_g1_i2	21.2654	3.71862	38.8123	10.4373	3.38368	0.000476957	0.0213652	46	53	0	3	9	2	57.5095	58.9274	0	2.54947	7.08674	1.51963	97.86	DOWN_ Treatment_10dpi_UP_Control_10dpi
TRINITY_DN49232_c0_g1_i2	89.2289	148.522	29.9356	0.201556	-2.31074	0.000478887	0.0213866	39	29	7	152	259	148	48.758	32.2433	8.80557	129.173	203.941	112.453	97.86	UP_ Treatment_10dpi_DOWN_Control_10dpi
TRINITY_DN51894_c0_g1_i1	67.9802	9.02367	126.937	14.0671	3.81425	0.000489562	0.0217532	11	19	275	7	22	5	13.7523	21.1249	345.933	5.94877	17.3232	3.79908	97.82	DOWN_ Treatment_10dpi_UP_Control_10dpi
TRINITY_DN65714_c2_g1_i4	47.7028	86.328	9.07756	0.105152	-3.24945	0.000491985	0.0218169	12	11	0	128	74	121	15.0025	12.2302	0	108.777	58.2688	91.9376	97.82	UP_ Treatment_10dpi_DOWN_Control_10dpi
TRINITY_DN61317_c0_g1_i1	34.3913	10.737	58.0457	5.40615	2.4346	0.000493348	0.0218554	18	47	79	9	9	23	22.5037	52.2563	99.3771	7.64842	7.08674	17.4757	97.81	DOWN_ Treatment_10dpi_UP_Control_10dpi
TRINITY_DN53964_c0_g1_i1	39.3027	9.55101	69.0543	7.23005	2.85401	0.000494223	0.0218722	91	84	0	8	21	7	113.769	93.3943	0	6.79859	16.5357	5.31871	97.81	DOWN_ Treatment_10dpi_UP_Control_10dpi
TRINITY_DN7821_c0_g2_i1	30.4738	55.2823	5.66527	0.102479	-3.2866	0.00049897	0.0220381	4	4	6	74	69	64	5.00082	4.44735	7.54763	62.887	54.3317	48.6282	97.8	UP_ Treatment_10dpi_DOWN_Control_10dpi
TRINITY_DN53729_c0_g1_i4	7.74134	15.4827	0	0	#NAME?	0.000501555	0.0221301	0	0	0	14	13	32	0	0	0	11.8975	10.2364	24.3141	97.79	UP_ Treatment_10dpi_DOWN_Control_10dpi
TRINITY_DN44161_c0_g1_i1	7.72493	15.4499	0	0	#NAME?	0.000504039	0.0222072	0	0	0	8	29	22	0	0	0	6.79859	22.8351	16.7159	97.78	UP_ Treatment_10dpi_DOWN_Control_10dpi
TRINITY_DN49356_c0_g1_i1	30.5673	8.70839	52.4262	6.02019	2.58981	0.000504308	0.0222072	11	25	92	8	12	13	13.7523	27.7959	115.73	6.79859	9.44899	9.8776	97.78	DOWN_ Treatment_10dpi_UP_Control_10dpi
TRINITY_DN42267_c0_g1_i1	17.599	33.1091	2.08883	0.0630894	-3.98646	0.000513812	0.0225806	3	0	2	33	50	42	3.75062	0	2.51588	28.0442	39.3708	31.9122	97.74	UP_ Treatment_10dpi_DOWN_Control_10dpi
TRINITY_DN57431_c0_g1_i3	8.57795	17.1559	0	0	#NAME?	0.000517249	0.0226865	0	0	0	9	46	10	0	0	0	7.64842	36.2211	7.59815	97.73	UP_ Treatment_10dpi_DOWN_Control_10dpi
TRINITY_DN62280_c0_g1_i2	75.8943	125.021	26.7671	0.2141	-2.22364	0.000518942	0.0227381	12	18	36	145	150	176	15.0025	20.0131	45.2858	123.225	118.112	133.727	97.73	UP_ Treatment_10dpi_DOWN_Control_10dpi
TRINITY_DN19969_c0_g2_i1	10.0428	19.715	0.370612	0.0187985	-5.73324	0.00052332	0.0229072	0	1	0	22	34	18	0	1.11184	0	18.6961	26.7721	13.6767	97.71	UP_ Treatment_10dpi_DOWN_Control_10dpi
TRINITY_DN62333_c0_g1_i2	99.5643	160.269	38.8596	0.242465	-2.04415	0.000524206	0.0229232	35	44	19	231	177	191	43.7572	48.9208	23.9008	196.309	139.373	145.125	97.71	UP_ Treatment_10dpi_DOWN_Control_10dpi
TRINITY_DN1109_c0_g1_i1	7.78291	15.5658	0	0	#NAME?	0.000527952	0.0230642	0	0	0	20	30	8	0	0	0	16.9965	23.6225	6.07852	97.69	UP_ Treatment_10dpi_DOWN_Control_10dpi
TRINITY_DN62781_c0_g1_i6	7.75672	15.5134	0	0	#NAME?	0.000532008	0.0231955	0	0	0	25	8	25	0	0	0	21.2456	6.29933	18.9954	97.68	UP_ Treatment_10dpi_DOWN_Control_10dpi
TRINITY_DN42067_c0_g1_i2	94.5215	151.697	37.3458	0.246187	-2.02218	0.000532992	0.0232154	43	23	26	145	214	215	53.7588	25.5723	32.7064	123.225	168.507	163.36	97.68	UP_ Treatment_10dpi_DOWN_Control_10dpi
TRINITY_DN61669_c1_g1_i1	28.0614	51.8026	4.32024	0.0833981	-3.58384	0.000533717	0.0232241	0	6	5	38	111	47	0	6.67102	6.28969	32.2933	87.4032	35.7113	97.68	UP_ Treatment_10dpi_DOWN_Control_10dpi
TRINITY_DN65874_c0_g1_i2	30.0132	54.4149	5.61141	0.103123	-3.27757	0.000540935	0.0234918	6	5	3	54	95	56	7.50123	5.55919	3.77381	45.8905	74.8045	42.5497	97.65	UP_ Treatment_10dpi_DOWN_Control_10dpi
TRINITY_DN54687_c0_g1_i8	7.68151	15.363	0	0	#NAME?	0.000544064	0.0235581	0	0	0	16	21	21	0	0	0	13.5972	16.5357	15.9561	97.64	UP_ Treatment_10dpi_DOWN_Control_10dpi
TRINITY_DN66487_c0_g1_i2	34.601	61.7697	7.43219	0.120321	-3.05504	0.000543808	0.0235581	7	2	9	89	37	106	8.75144	2.22367	11.3214	75.6344	29.1344	80.5404	97.64	UP_ Treatment_10dpi_DOWN_Control_10dpi
TRINITY_DN54000_c0_g1_i2	7.66891	15.3378	0	0	#NAME?	0.000546145	0.0236251	0	0	0	17	15	26	0	0	0	14.447	11.8112	19.7552	97.64	UP_ Treatment_10dpi_DOWN_Control_10dpi
TRINITY_DN62091_c0_g1_i6	7.65271	15.3054	0	0	#NAME?	0.000548848	0.0237187	0	0	0	15	18	25	0	0	0	12.7474	14.1735	18.9954	97.63	UP_ Treatment_10dpi_DOWN_Control_10dpi
TRINITY_DN59070_c0_g1_i1	51.5234	19.9082	83.1386	4.17609	2.06215	0.000551045	0.0237904	74	54	77	20	34	21	92.5152	60.0392	96.8613	16.9965	26.7721	15.9561	97.62	DOWN_ Treatment_10dpi_UP_Control_10dpi
TRINITY_DN58303_c0_g1_i1	40.1658	14.0623	66.2693	4.71257	2.23651	0.00055553	0.0239372	59	74	34	17	14	22	73.7621	82.2759	42.7699	14.447	11.0238	16.7159	97.61	DOWN_ Treatment_10dpi_UP_Control_10dpi
TRINITY_DN28594_c0_g1_i1	56.1964	95.7866	16.6062	0.173367	-2.5281	0.000561898	0.0241173	12	20	10	105	131	125	15.0025	22.2367	12.5794	89.2315	103.151	94.9769	97.59	UP_ Treatment_10dpi_DOWN_Control_10dpi
TRINITY_DN49621_c0_g1_i1	115.359	186.589	44.1294	0.236506	-2.08005	0.000566283	0.0242269	56	38	16	165	335	205	70.0115	42.2498	20.127	140.221	263.784	155.762	97.58	UP_ Treatment_10dpi_DOWN_Control_10dpi
TRINITY_DN52987_c0_g1_i1	97.4885	156.416	38.5609	0.246528	-2.02018	0.000565942	0.0242269	26	42	29	162	231	197	32.5053	46.6972	36.4802	137.672	181.893	149.684	97.58	UP_ Treatment_10dpi_DOWN_Control_10dpi
TRINITY_DN57874_c0_g1_i1	18.909	35.4073	2.41074	0.068086	-3.8765	0.000568141	0.0242269	3	2	1	37	39	58	3.75062	2.22367	1.25794	31.4435	30.7092	44.0693	97.58	UP_ Treatment_10dpi_DOWN_Control_10dpi
TRINITY_DN58781_c0_g1_i1	16.9783	3.70942	30.2472	8.15417	3.02754	0.000567489	0.0242269	43	31	2	3	8	3	53.7588	34.4669	2.51588	2.54947	6.29933	2.27945	97.58	DOWN_ Treatment_10dpi_UP_Control_10dpi
TRINITY_DN59862_c0_g1_i2	7.75109	15.5022	0	0	#NAME?	0.000568294	0.0242269	0	0	0	30	18	9	0	0	0	25.4947	14.1735	6.83834	97.58	UP_ Treatment_10dpi_DOWN_Control_10dpi
TRINITY_DN65952_c3_g1_i1	79.3647	147.376	11.3535	0.0770373	-3.6983	0.000567653	0.0242269	18	7	3	102	325	131	22.5037	7.78286	3.77381	86.6821	255.91	99.5358	97.58	UP_ Treatment_10dpi_DOWN_Control_10dpi
TRINITY_DN66853_c3_g1_i18	15.7652	30.3263	1.20408	0.0397042	-4.65456	0.000565142	0.0242269	2	1	0	17	75	23	2.50041	1.11184	0	14.447	59.0562	17.4757	97.58	UP_ Treatment_10dpi_DOWN_Control_10dpi
TRINITY_DN66295_c0_g1_i7	7.68528	15.3706	0	0	#NAME?	0.000579367	0.0246038	0	0	0	25	20	12	0	0	0	21.2456	15.7483	9.11778	97.54	UP_ Treatment_10dpi_DOWN_Control_10dpi
TRINITY_DN65490_c0_g1_i7	31.0371	9.56302	52.5112	5.49107	2.45709	0.000581708	0.0246795	43	56	33	13	6	17	53.7588	62.2629	41.512	11.0477	4.7245	12.9169	97.53	DOWN_ Treatment_10dpi_UP_Control_10dpi
TRINITY_DN36577_c0_g1_i1	103.185	190.055	16.3159	0.0858485	-3.54206	0.000583807	0.0246973	26	8	6	143	398	178	32.5053	8.8947	7.54763	121.525	313.392	135.247	97.53	UP_ Treatment_10dpi_DOWN_Control_10dpi
TRINITY_DN66388_c0_g1_i3	168.44	286.256	50.6234	0.176847	-2.49943	0.000582696	0.0246973	27	87	17	406	224	444	33.7555	96.7298	21.385	345.029	176.381	337.358	97.53	UP_ Treatment_10dpi_DOWN_Control_10dpi
TRINITY_DN27388_c0_g2_i1	9.67409	18.9289	0.419313	0.022152	-5.49642	0.000587876	0.0248369	0	0	1	7	25	41	0	0	1.25794	5.94877	19.6854	31.1524	97.52	UP_ Treatment_10dpi_DOWN_Control_10dpi
TRINITY_DN59546_c0_g1_i1	49.0981	84.56	13.6361	0.16126	-2.63254	0.000588794	0.0248369	14	12	8	76	134	110	17.5029	13.342	10.0635	64.5866	105.514	83.5797	97.52	UP_ Treatment_10dpi_DOWN_Control_10dpi
TRINITY_DN51647_c0_g1_i1	90.8451	146.744	34.9461	0.238143	-2.0701	0.000590223	0.0248578	21	39	28	167	182	204	26.2543	43.3616	35.2223	141.921	143.31	155.002	97.51	UP_ Treatment_10dpi_DOWN_Control_10dpi
TRINITY_DN61306_c0_g1_i1	277.905	492.327	63.4829	0.128945	-2.95518	0.000596365	0.0250127	98	0	54	461	888	508	122.52	0	67.9287	391.769	699.225	385.986	97.5	UP_ Treatment_10dpi_DOWN_Control_10dpi
TRINITY_DN89251_c0_g1_i1	105.608	39.9518	171.264	4.28677	2.09989	0.000598105	0.0250619	223	148	56	33	78	40	278.796	164.552	70.4445	28.0442	61.4184	30.3926	97.49	DOWN_ Treatment_10dpi_UP_Control_10dpi
TRINITY_DN62290_c0_g1_i3	7.55508	15.1102	0	0	#NAME?	0.000602806	0.0252349	0	0	0	20	8	29	0	0	0	16.9965	6.29933	22.0346	97.48	UP_ Treatment_10dpi_DOWN_Control_10dpi
TRINITY_DN52614_c0_g1_i1	110.827	178.687	42.9663	0.240455	-2.05616	0.000605267	0.0253138	57	36	14	192	269	212	71.2617	40.0261	17.6111	163.166	211.815	161.081	97.47	UP_ Treatment_10dpi_DOWN_Control_10dpi
TRINITY_DN78337_c0_g1_i1	21.7904	5.24745	38.3333	7.30513	2.86891	0.000616588	0.0257143	0	5	87	3	10	7	0	5.55919	109.441	2.54947	7.87416	5.31871	97.43	DOWN_ Treatment_10dpi_UP_Control_10dpi
TRINITY_DN57743_c0_g1_i1	7.44526	14.8905	0	0	#NAME?	0.000624312	0.0259384	0	0	0	9	20	28	0	0	0	7.64842	15.7483	21.2748	97.41	UP_ Treatment_10dpi_DOWN_Control_10dpi
TRINITY_DN64045_c0_g1_i2	15.4466	29.2724	1.62082	0.0553701	-4.17475	0.000626583	0.0259516	3	1	0	23	51	37	3.75062	1.11184	0	19.546	40.1582	28.1132	97.4	UP_ Treatment_10dpi_DOWN_Control_10dpi
TRINITY_DN55711_c0_g1_i2	43.5138	75.6152	11.4125	0.150928	-2.72806	0.000635943	0.0262731	14	6	8	75	101	110	17.5029	6.67102	10.0635	63.7368	79.529	83.5797	97.37	UP_ Treatment_10dpi_DOWN_Control_10dpi
TRINITY_DN57879_c0_g1_i1	759.771	1384.11	135.428	0.0978448	-3.35336	0.000637241	0.0262805	185	154	3	1205	2703	1316	231.288	171.223	3.77381	1024.04	2128.39	999.917	97.37	UP_ Treatment_10dpi_DOWN_Control_10dpi
TRINITY_DN60300_c0_g1_i4	73.7969	121.363	26.2307	0.216134	-2.21	0.000650977	0.0267191	27	11	26	179	137	137	33.7555	12.2302	32.7064	152.119	107.876	104.095	97.33	UP_ Treatment_10dpi_DOWN_Control_10dpi
TRINITY_DN13987_c0_g1_i1	51.7304	20.2948	83.166	4.0979	2.03488	0.000658125	0.0269623	56	63	87	16	34	27	70.0115	70.0457	109.441	13.5972	26.7721	20.515	97.3	DOWN_ Treatment_10dpi_UP_Control_10dpi
TRINITY_DN52349_c0_g1_i1	18.2769	4.25516	32.2986	7.59045	2.92419	0.000665799	0.0272514	49	23	8	4	9	3	61.2601	25.5723	10.0635	3.3993	7.08674	2.27945	97.27	DOWN_ Treatment_10dpi_UP_Control_10dpi
TRINITY_DN61111_c0_g1_i1	7.43163	14.8633	0	0	#NAME?	0.000668245	0.0273262	0	0	0	15	25	16	0	0	0	12.7474	19.6854	12.157	97.27	UP_ Treatment_10dpi_DOWN_Control_10dpi
TRINITY_DN99168_c0_g1_i1	66.4211	123.531	9.31075	0.0753715	-3.72984	0.000678289	0.0277112	16	6	1	119	238	108	20.0033	6.67102	1.25794	101.129	187.405	82.06	97.23	UP_ Treatment_10dpi_DOWN_Control_10dpi
TRINITY_DN64099_c0_g1_i1	98.0572	161.773	34.3411	0.212279	-2.23597	0.000686407	0.0279911	29	51	8	213	179	215	36.256	56.7037	10.0635	181.013	140.947	163.36	97.2	UP_ Treatment_10dpi_DOWN_Control_10dpi
TRINITY_DN61709_c0_g1_i2	85.0916	137.562	32.6217	0.237143	-2.07617	0.000687933	0.0280274	37	17	26	190	155	170	46.2576	18.9012	32.7064	161.467	122.049	129.169	97.2	UP_ Treatment_10dpi_DOWN_Control_10dpi
TRINITY_DN64082_c0_g1_i1	66.5949	110.388	22.802	0.206563	-2.27535	0.0006941	0.0282525	18	13	25	124	142	150	22.5037	14.4539	31.4485	105.378	111.813	113.972	97.17	UP_ Treatment_10dpi_DOWN_Control_10dpi
TRINITY_DN59157_c0_g1_i1	45.8705	9.55417	82.1869	8.6022	3.10471	0.000708655	0.0287654	57	40	104	19	13	3	71.2617	44.4735	130.826	16.1467	10.2364	2.27945	97.12	DOWN_ Treatment_10dpi_UP_Control_10dpi
TRINITY_DN66421_c0_g1_i4	7.39281	14.7856	0	0	#NAME?	0.000721595	0.0292356	0	0	0	23	18	14	0	0	0	19.546	14.1735	10.6374	97.08	UP_ Treatment_10dpi_DOWN_Control_10dpi
TRINITY_DN55414_c0_g1_i3	39.13	68.7144	9.54557	0.138917	-2.84771	0.000743831	0.0299727	12	10	2	72	104	83	15.0025	11.1184	2.51588	61.1873	81.8913	63.0647	97	UP_ Treatment_10dpi_DOWN_Control_10dpi
TRINITY_DN59909_c0_g1_i3	7.28299	14.566	0	0	#NAME?	0.000748181	0.0301204	0	0	0	12	30	13	0	0	0	10.1979	23.6225	9.8776	96.99	UP_ Treatment_10dpi_DOWN_Control_10dpi
TRINITY_DN49579_c0_g1_i1	672.396	254.777	1090.02	4.2783	2.09704	0.00075199	0.0302046	1384	1119	235	227	497	237	1730.28	1244.15	295.616	192.91	391.346	180.076	96.98	DOWN_ Treatment_10dpi_UP_Control_10dpi
TRINITY_DN58117_c0_g1_i4	19.6147	36.4916	2.73781	0.0750257	-3.73647	0.000752326	0.0302046	1	4	2	36	50	52	1.25021	4.44735	2.51588	30.5937	39.3708	39.5104	96.98	UP_ Treatment_10dpi_DOWN_Control_10dpi
TRINITY_DN58525_c0_g1_i2	7.25199	14.504	0	0	#NAME?	0.000756083	0.0303279	0	0	0	13	20	22	0	0	0	11.0477	15.7483	16.7159	96.97	UP_ Treatment_10dpi_DOWN_Control_10dpi
TRINITY_DN34324_c0_g1_i1	36.2997	64.2091	8.39019	0.13067	-2.936	0.000758279	0.0303883	10	8	3	79	87	75	12.5021	8.8947	3.77381	67.1361	68.5052	56.9861	96.96	UP_ Treatment_10dpi_DOWN_Control_10dpi
TRINITY_DN15762_c0_g1_i1	44.6126	80.0067	9.2185	0.115222	-3.11752	0.000759111	0.0303941	14	8	1	86	102	114	17.5029	8.8947	1.25794	73.0849	80.3164	86.6189	96.96	UP_ Treatment_10dpi_DOWN_Control_10dpi
TRINITY_DN54193_c0_g1_i2	104.48	177.001	31.9584	0.180555	-2.46949	0.000761307	0.0304467	34	48	0	170	240	260	42.507	53.3682	0	144.47	188.98	197.552	96.96	UP_ Treatment_10dpi_DOWN_Control_10dpi
TRINITY_DN43173_c0_g1_i1	28.3971	8.11424	48.68	5.99933	2.5848	0.000771979	0.0308135	15	7	95	6	9	16	18.7531	7.78286	119.504	5.09895	7.08674	12.157	96.92	DOWN_ Treatment_10dpi_UP_Control_10dpi
TRINITY_DN65578_c0_g1_i5	40.4606	14.1427	66.7786	4.72178	2.23933	0.000773776	0.0308135	19	14	128	16	26	11	23.7539	15.5657	161.016	13.5972	20.4728	8.35797	96.92	DOWN_ Treatment_10dpi_UP_Control_10dpi
TRINITY_DN47561_c0_g1_i1	32.6545	10.5389	54.77	5.19694	2.37766	0.000775887	0.0308697	63	43	30	9	15	16	78.7629	47.809	37.7381	7.64842	11.8112	12.157	96.91	DOWN_ Treatment_10dpi_UP_Control_10dpi
TRINITY_DN64267_c0_g1_i1	41.0824	14.8589	67.3059	4.52968	2.17941	0.000778764	0.0309283	61	44	61	17	18	21	76.2625	48.9208	76.7342	14.447	14.1735	15.9561	96.91	DOWN_ Treatment_10dpi_UP_Control_10dpi
TRINITY_DN46696_c0_g1_i1	17.2885	4.0183	30.5587	7.60488	2.92693	0.000784572	0.0310751	24	17	34	7	1	7	30.0049	18.9012	42.7699	5.94877	0.787416	5.31871	96.89	DOWN_ Treatment_10dpi_UP_Control_10dpi
TRINITY_DN56757_c0_g1_i2	9.28421	18.1978	0.370612	0.0203658	-5.61771	0.000797389	0.0315262	0	1	0	21	10	38	0	1.11184	0	17.8463	7.87416	28.873	96.85	UP_ Treatment_10dpi_DOWN_Control_10dpi
TRINITY_DN65101_c0_g1_i2	41.7855	14.9765	68.5946	4.58015	2.1954	0.000807366	0.0318463	26	28	113	20	21	15	32.5053	31.1314	142.147	16.9965	16.5357	11.3972	96.82	DOWN_ Treatment_10dpi_UP_Control_10dpi
TRINITY_DN64968_c0_g1_i3	167.183	35.0396	299.326	8.5425	3.09466	0.000821558	0.0323369	346	336	73	20	82	31	432.571	373.577	91.8295	16.9965	64.5681	23.5543	96.77	DOWN_ Treatment_10dpi_UP_Control_10dpi
TRINITY_DN46211_c0_g1_i2	72.6549	131.137	14.1732	0.10808	-3.20983	0.000825412	0.0324429	25	9	1	174	142	176	31.2551	10.0065	1.25794	147.869	111.813	133.727	96.76	UP_ Treatment_10dpi_DOWN_Control_10dpi
TRINITY_DN65279_c0_g1_i3	44.2222	9.84314	78.6013	7.98539	2.99736	0.000836869	0.0327932	73	130	0	3	14	21	91.265	144.539	0	2.54947	11.0238	15.9561	96.72	DOWN_ Treatment_10dpi_UP_Control_10dpi
TRINITY_DN24523_c0_g2_i1	32.8846	60.7564	5.01276	0.082506	-3.59936	0.000838794	0.0328387	0	9	4	56	62	113	0	10.0065	5.03175	47.5902	48.8198	85.8591	96.72	UP_ Treatment_10dpi_DOWN_Control_10dpi
TRINITY_DN57687_c0_g1_i2	52.9982	20.8681	85.1284	4.07935	2.02834	0.000839519	0.0328387	20	16	169	17	38	24	25.0041	17.7894	212.592	14.447	29.9218	18.2356	96.72	DOWN_ Treatment_10dpi_UP_Control_10dpi
TRINITY_DN66016_c0_g1_i3	22.6378	44.5345	0.741225	0.0166438	-5.90887	0.000844701	0.0330122	0	2	0	74	57	34	0	2.22367	0	62.887	44.8827	25.8337	96.7	UP_ Treatment_10dpi_DOWN_Control_10dpi
TRINITY_DN44603_c0_g1_i2	29.2736	8.92082	49.6264	5.56298	2.47586	0.000856526	0.0333561	11	5	103	16	9	8	13.7523	5.55919	129.568	13.5972	7.08674	6.07852	96.66	DOWN_ Treatment_10dpi_UP_Control_10dpi
TRINITY_DN86101_c0_g1_i1	17.6361	32.9103	2.36204	0.0717722	-3.80043	0.000856435	0.0333561	3	3	0	23	61	41	3.75062	3.33551	0	19.546	48.0324	31.1524	96.66	UP_ Treatment_10dpi_DOWN_Control_10dpi
TRINITY_DN51094_c0_g1_i1	20.0059	38.3909	1.62082	0.0422188	-4.56597	0.000866717	0.0336935	3	1	0	10	121	15	3.75062	1.11184	0	8.49824	95.2773	11.3972	96.63	UP_ Treatment_10dpi_DOWN_Control_10dpi
TRINITY_DN56964_c0_g1_i7	9.15837	17.9461	0.370612	0.0206514	-5.59762	0.000866111	0.0336935	0	1	0	14	33	21	0	1.11184	0	11.8975	25.9847	15.9561	96.63	UP_ Treatment_10dpi_DOWN_Control_10dpi
TRINITY_DN65431_c0_g1_i1	46.1371	18.0185	74.2558	4.12109	2.04303	0.000881596	0.0341816	86	98	5	27	26	14	107.518	108.96	6.28969	22.9453	20.4728	10.6374	96.58	DOWN_ Treatment_10dpi_UP_Control_10dpi
TRINITY_DN5693_c0_g2_i1	31.5972	56.3686	6.8258	0.121092	-3.04582	0.000883713	0.0342336	4	6	7	68	69	75	5.00082	6.67102	8.80557	57.788	54.3317	56.9861	96.58	UP_ Treatment_10dpi_DOWN_Control_10dpi
TRINITY_DN2742_c0_g2_i1	12.3422	2.37625	22.3082	9.38798	3.23082	0.000886874	0.0342958	28	14	13	2	4	3	35.0058	15.5657	16.3532	1.69965	3.14966	2.27945	96.57	DOWN_ Treatment_10dpi_UP_Control_10dpi
TRINITY_DN57421_c0_g1_i1	42.6525	12.8987	72.4063	5.61343	2.48888	0.00089266	0.0344821	92	84	7	8	27	14	115.019	93.3943	8.80557	6.79859	21.2602	10.6374	96.55	DOWN_ Treatment_10dpi_UP_Control_10dpi
TRINITY_DN59664_c0_g1_i2	91.619	149.222	34.0159	0.227955	-2.13318	0.000893253	0.0344821	45	31	9	148	238	177	56.2592	34.4669	11.3214	125.774	187.405	134.487	96.55	UP_ Treatment_10dpi_DOWN_Control_10dpi
TRINITY_DN54225_c0_g1_i1	30.7239	55.5196	5.92817	0.106776	-3.22734	0.000895463	0.0345372	8	7	0	48	97	65	10.0016	7.78286	0	40.7916	76.3794	49.388	96.55	UP_ Treatment_10dpi_DOWN_Control_10dpi
TRINITY_DN47743_c0_g1_i1	45.1874	17.1103	73.2646	4.2819	2.09825	0.000908601	0.0350133	53	34	92	13	28	24	66.2609	37.8025	115.73	11.0477	22.0476	18.2356	96.5	DOWN_ Treatment_10dpi_UP_Control_10dpi
TRINITY_DN51735_c0_g1_i5	12.7475	24.2422	1.25278	0.0516777	-4.27431	0.000925902	0.0355868	2	0	1	30	32	29	2.50041	0	1.25794	25.4947	25.1973	22.0346	96.44	UP_ Treatment_10dpi_DOWN_Control_10dpi
TRINITY_DN65568_c0_g1_i6	7.01953	14.0391	0	0	#NAME?	0.000932634	0.0358143	0	0	0	15	18	20	0	0	0	12.7474	14.1735	15.1963	96.42	UP_ Treatment_10dpi_DOWN_Control_10dpi
TRINITY_DN64107_c0_g3_i6	4.84841	0	9.69683	Inf	Inf	0.000936991	0.0358898	10	7	7	0	0	0	12.5021	7.78286	8.80557	0	0	0	96.41	DOWN_ Treatment_10dpi_UP_Control_10dpi
TRINITY_DN58433_c0_g1_i1	33.5432	11.1863	55.9	4.99721	2.32112	0.000939981	0.03594	79	62	0	14	14	14	98.7662	68.9339	0	11.8975	11.0238	10.6374	96.41	DOWN_ Treatment_10dpi_UP_Control_10dpi
TRINITY_DN43282_c0_g1_i1	39.2995	68.4471	10.152	0.148318	-2.75323	0.000945421	0.0360855	15	6	4	72	130	55	18.7531	6.67102	5.03175	61.1873	102.364	41.7898	96.39	UP_ Treatment_10dpi_DOWN_Control_10dpi
TRINITY_DN57508_c0_g1_i3	7.38519	14.7704	0	0	#NAME?	0.000948892	0.0361867	0	0	0	34	8	12	0	0	0	28.894	6.29933	9.11778	96.38	UP_ Treatment_10dpi_DOWN_Control_10dpi
TRINITY_DN61344_c0_g1_i2	23.954	44.1497	3.75835	0.0851274	-3.55423	0.000953954	0.0363483	6	0	3	40	71	56	7.50123	0	3.77381	33.993	55.9065	42.5497	96.37	UP_ Treatment_10dpi_DOWN_Control_10dpi
TRINITY_DN63158_c0_g1_i2	79.5939	128.863	30.3245	0.235324	-2.08728	0.000957117	0.0363746	13	31	32	165	172	146	16.2527	34.4669	40.254	140.221	135.436	110.933	96.36	UP_ Treatment_10dpi_DOWN_Control_10dpi
TRINITY_DN63362_c0_g1_i1	107.944	21.3559	194.532	9.10905	3.1873	0.000956475	0.0363746	46	24	397	13	49	19	57.5095	26.6841	499.402	11.0477	38.5834	14.4365	96.36	DOWN_ Treatment_10dpi_UP_Control_10dpi
TRINITY_DN55981_c0_g1_i2	43.4609	75.0142	11.9076	0.158738	-2.65528	0.000959083	0.0364179	15	13	2	76	115	92	18.7531	14.4539	2.51588	64.5866	90.5528	69.903	96.36	UP_ Treatment_10dpi_DOWN_Control_10dpi
TRINITY_DN52082_c0_g1_i4	44.3846	87.1023	1.66694	0.0191377	-5.70744	0.000969872	0.0367718	4	0	0	105	68	156	5.00082	0	0	89.2315	53.5443	118.531	96.32	UP_ Treatment_10dpi_DOWN_Control_10dpi
TRINITY_DN41801_c0_g1_i1	24.3405	44.2301	4.45087	0.10063	-3.31287	0.000975597	0.0369198	6	3	2	39	83	45	7.50123	3.33551	2.51588	33.1431	65.3555	34.1917	96.31	UP_ Treatment_10dpi_DOWN_Control_10dpi
TRINITY_DN66487_c0_g1_i3	77.9669	148.433	7.50123	0.0505363	-4.30654	0.000982702	0.0371549	18	0	0	203	138	216	22.5037	0	0	172.514	108.663	164.12	96.28	UP_ Treatment_10dpi_DOWN_Control_10dpi
TRINITY_DN60542_c0_g1_i9	14.3856	2.44546	26.3258	10.7652	3.4283	0.00100328	0.0378682	9	10	45	4	5	0	11.2518	11.1184	56.6072	3.3993	3.93708	0	96.21	DOWN_ Treatment_10dpi_UP_Control_10dpi
TRINITY_DN54437_c0_g1_i3	6.9783	13.9566	0	0	#NAME?	0.00100985	0.0380508	0	0	0	21	17	14	0	0	0	17.8463	13.3861	10.6374	96.19	UP_ Treatment_10dpi_DOWN_Control_10dpi
TRINITY_DN56964_c0_g1_i3	6.9795	13.959	0	0	#NAME?	0.00100941	0.0380508	0	0	0	22	14	16	0	0	0	18.6961	11.0238	12.157	96.19	UP_ Treatment_10dpi_DOWN_Control_10dpi
TRINITY_DN60168_c0_g1_i4	6.9449	13.8898	0	0	#NAME?	0.00102224	0.0384522	0	0	0	20	13	19	0	0	0	16.9965	10.2364	14.4365	96.15	UP_ Treatment_10dpi_DOWN_Control_10dpi
TRINITY_DN44927_c0_g1_i1	30.9011	9.82549	51.9767	5.28999	2.40326	0.00103468	0.0388087	7	0	117	13	7	17	8.75144	0	147.179	11.0477	5.51191	12.9169	96.12	DOWN_ Treatment_10dpi_UP_Control_10dpi
TRINITY_DN58818_c0_g1_i3	31.0792	9.71228	52.4461	5.39998	2.43295	0.00103524	0.0388087	18	7	101	8	11	18	22.5037	7.78286	127.052	6.79859	8.66158	13.6767	96.12	DOWN_ Treatment_10dpi_UP_Control_10dpi
TRINITY_DN57807_c0_g1_i2	30.2558	3.97909	56.5325	14.2074	3.82857	0.00104551	0.0391274	29	0	106	6	0	9	36.256	0	133.341	5.09895	0	6.83834	96.09	DOWN_ Treatment_10dpi_UP_Control_10dpi
TRINITY_DN56224_c0_g1_i1	398.727	659.274	138.18	0.209595	-2.25433	0.0010482	0.0391945	80	60	197	948	488	1037	100.016	66.7102	247.814	805.633	384.259	787.928	96.08	UP_ Treatment_10dpi_DOWN_Control_10dpi
TRINITY_DN63885_c0_g1_i4	54.8267	105.067	4.58666	0.0436547	-4.51772	0.00105461	0.0393677	10	0	1	96	178	123	12.5021	0	1.25794	81.5831	140.16	93.4573	96.06	UP_ Treatment_10dpi_DOWN_Control_10dpi
TRINITY_DN57744_c0_g1_i2	57.8798	96.8785	18.8811	0.194895	-2.35923	0.00105621	0.0393939	11	25	12	113	141	110	13.7523	27.7959	15.0953	96.0301	111.026	83.5797	96.06	UP_ Treatment_10dpi_DOWN_Control_10dpi
TRINITY_DN66684_c1_g2_i2	51.546	87.1939	15.8982	0.182332	-2.45536	0.00105884	0.0394254	18	17	5	103	112	113	22.5037	18.9012	6.28969	87.5319	88.1906	85.8591	96.06	UP_ Treatment_10dpi_DOWN_Control_10dpi
TRINITY_DN63143_c0_g1_i1	62.8298	21.1466	104.513	4.9423	2.30518	0.00106584	0.0395526	121	112	30	16	44	20	151.275	124.526	37.7381	13.5972	34.6463	15.1963	96.04	DOWN_ Treatment_10dpi_UP_Control_10dpi
TRINITY_DN53821_c0_g1_i2	117.551	206.425	28.6767	0.138921	-2.84766	0.00106748	0.0395676	32	38	3	170	410	200	40.0066	42.2498	3.77381	144.47	322.841	151.963	96.04	UP_ Treatment_10dpi_DOWN_Control_10dpi
TRINITY_DN64045_c0_g1_i8	8.95288	17.5352	0.370612	0.0211354	-5.5642	0.00108	0.0399438	0	1	0	29	22	14	0	1.11184	0	24.6449	17.3232	10.6374	96.01	UP_ Treatment_10dpi_DOWN_Control_10dpi

## Sheet: DESeq_2dpi
id	baseMean	baseMeanA	baseMeanB	foldChange	log2FoldChange	pval	padj	Control_2dpi_1	Control_2dpi_2	Control_2dpi_3	Treatment_2dpi_1	Treatment_2dpi_3	Treatment_2dpi_2	Control_2dpi_1	Control_2dpi_2	Control_2dpi_3	Treatment_2dpi_1	Treatment_2dpi_3	Treatment_2dpi_2	Certeza	DE
TRINITY_DN54995_c0_g1_i1	4585.53	8335.94	835.115	0.100182	-3.3193	0	0	857	797	656	14157	9056	1385	878.691	789.742	836.911	14572.2	9577.31	858.307	100	UP_ Treatment_2dpi_DOWN_Control_2dpi
TRINITY_DN56312_c0_g1_i2	2253.85	4428.94	78.7493	0.0177806	-5.81355	0	0	79	82	58	6524	6130	143	80.9996	81.2532	73.9952	6715.33	6482.87	88.6195	100	UP_ Treatment_2dpi_DOWN_Control_2dpi
TRINITY_DN62868_c0_g1_i1	2251.26	4344.96	157.567	0.0362642	-4.78531	0	0	156	174	110	3785	2948	9716	159.949	172.415	140.336	3896.01	3117.7	6021.17	100	UP_ Treatment_2dpi_DOWN_Control_2dpi
TRINITY_DN64189_c0_g1_i1	4517.36	8473.3	561.43	0.0662588	-3.91574	0	0	549	524	472	14088	9555	1313	562.896	519.228	602.168	14501.2	10105	813.688	100	UP_ Treatment_2dpi_DOWN_Control_2dpi
TRINITY_DN52143_c0_g2_i3	855.647	1690.36	20.9327	0.0123836	-6.33543	3.2022e-292	2.88159e-288	18	19	20	2433	2386	70	18.4556	18.827	25.5156	2504.35	2523.35	43.3802	100	UP_ Treatment_2dpi_DOWN_Control_2dpi
TRINITY_DN39665_c0_g1_i1	1677.57	3119.58	235.549	0.0755067	-3.72725	1.43501e-249	1.07611e-245	229	238	185	5282	3481	388	234.796	235.833	236.019	5436.91	3681.38	240.45	100	UP_ Treatment_2dpi_DOWN_Control_2dpi
TRINITY_DN48756_c0_g1_i1	1697.21	3217.69	176.72	0.0549213	-4.18649	1.13184e-239	7.27512e-236	174	158	153	5101	4014	254	178.404	156.561	195.194	5250.6	4245.07	157.408	100	UP_ Treatment_2dpi_DOWN_Control_2dpi
TRINITY_DN58536_c0_g1_i1	955.612	1839.1	72.1241	0.0392171	-4.67237	1.33284e-235	7.4962e-232	73	63	62	3036	2197	111	74.8477	62.4263	79.0983	3125.04	2323.47	68.7885	100	UP_ Treatment_2dpi_DOWN_Control_2dpi
TRINITY_DN49109_c0_g1_i1	919.237	1755.18	83.2978	0.0474584	-4.39719	5.37589e-211	2.68759e-207	76	86	68	2791	2147	197	77.9236	85.2168	86.753	2872.85	2270.59	122.084	100	UP_ Treatment_2dpi_DOWN_Control_2dpi
TRINITY_DN58626_c0_g2_i1	1453.44	2651.59	255.29	0.0962781	-3.37665	3.56629e-195	1.60462e-191	246	257	203	4047	3032	940	252.226	254.659	258.983	4165.69	3206.54	582.533	100	UP_ Treatment_2dpi_DOWN_Control_2dpi
TRINITY_DN66112_c6_g1_i8	1905.53	3383.1	427.969	0.126502	-2.98277	4.90968e-185	2.00824e-181	423	437	327	3290	2962	5858	433.707	433.02	417.18	3386.49	3132.51	3630.3	100	UP_ Treatment_2dpi_DOWN_Control_2dpi
TRINITY_DN53813_c0_g1_i1	607.581	1177.88	37.2789	0.0316491	-4.98169	1.85002e-171	6.93664e-168	40	38	26	2012	1359	41	41.0124	37.6539	33.1702	2071.01	1437.23	25.4084	100	UP_ Treatment_2dpi_DOWN_Control_2dpi
TRINITY_DN56312_c0_g1_i1	575.971	1120.73	31.211	0.0278488	-5.16624	4.40007e-171	1.5229e-167	25	30	30	1488	1677	92	25.6328	29.7268	38.2734	1531.64	1773.54	57.0139	100	UP_ Treatment_2dpi_DOWN_Control_2dpi
TRINITY_DN66174_c0_g2_i1	424.245	839.7	8.79009	0.0104681	-6.57785	2.08568e-156	6.70309e-153	9	7	8	1527	877	32	9.2278	6.93625	10.2062	1571.78	927.485	19.8309	100	UP_ Treatment_2dpi_DOWN_Control_2dpi
TRINITY_DN59394_c0_g1_i1	642.338	1221.31	63.3643	0.0518822	-4.26862	1.45132e-151	4.35338e-148	67	62	47	1479	1180	1442	68.6958	61.4354	59.9616	1522.38	1247.93	893.631	100	UP_ Treatment_2dpi_DOWN_Control_2dpi
TRINITY_DN60260_c0_g1_i1	1131.17	2030.81	231.523	0.114006	-3.13282	6.17827e-147	1.73741e-143	216	256	172	2205	2121	2549	221.467	253.669	219.434	2269.67	2243.1	1579.66	100	UP_ Treatment_2dpi_DOWN_Control_2dpi
TRINITY_DN55696_c0_g1_i1	1191.96	2112.44	271.48	0.128515	-2.95999	2.60169e-137	6.8859e-134	262	265	222	3353	2348	650	268.631	262.587	283.223	3451.34	2483.16	402.816	100	UP_ Treatment_2dpi_DOWN_Control_2dpi
TRINITY_DN66309_c0_g1_i1	601.644	1136.06	67.226	0.0591747	-4.07888	4.24137e-135	1.0602e-131	70	59	56	1157	1217	1501	71.7718	58.4627	71.4436	1190.93	1287.06	930.194	100	UP_ Treatment_2dpi_DOWN_Control_2dpi
TRINITY_DN64814_c0_g1_i1	600.332	1135.99	64.674	0.0569318	-4.13462	3.81378e-134	9.03144e-131	66	67	47	1805	1393	124	67.6705	66.3898	59.9616	1857.94	1473.19	76.8448	100	UP_ Treatment_2dpi_DOWN_Control_2dpi
TRINITY_DN58223_c0_g1_i1	1310.86	2589.66	32.073	0.012385	-6.33526	1.48068e-130	3.33109e-127	26	29	32	4785	2666	39	26.6581	28.7359	40.8249	4925.33	2819.47	24.1689	100	UP_ Treatment_2dpi_DOWN_Control_2dpi
TRINITY_DN64102_c0_g1_i3	719.13	1329.89	108.366	0.0814848	-3.61733	3.35931e-130	7.19757e-127	109	102	88	2045	1553	391	111.759	101.071	112.269	2104.98	1642.4	242.309	100	UP_ Treatment_2dpi_DOWN_Control_2dpi
TRINITY_DN42191_c0_g1_i1	3614.51	5864.87	1364.15	0.232596	-2.1041	1.20045e-126	2.45515e-123	1317	1418	1048	6397	8065	4003	1350.33	1405.09	1337.02	6584.61	8529.26	2480.73	100	UP_ Treatment_2dpi_DOWN_Control_2dpi
TRINITY_DN47018_c0_g1_i3	598.302	1124.56	72.0433	0.0640635	-3.96435	1.69078e-126	3.30761e-123	62	78	59	2009	1138	165	63.5693	77.2897	75.2709	2067.92	1203.51	102.253	100	UP_ Treatment_2dpi_DOWN_Control_2dpi
TRINITY_DN46692_c0_g1_i1	524.76	997.717	51.8024	0.051921	-4.26754	3.06263e-126	5.74166e-123	55	51	38	1024	971	1472	56.3921	50.5355	48.4796	1054.03	1026.9	912.223	100	UP_ Treatment_2dpi_DOWN_Control_2dpi
TRINITY_DN41433_c0_g1_i1	371.534	727.979	15.0892	0.0207275	-5.59231	8.54565e-120	1.53801e-116	15	16	11	1335	720	78	15.3797	15.8543	14.0336	1374.15	761.447	48.3379	100	UP_ Treatment_2dpi_DOWN_Control_2dpi
TRINITY_DN46369_c0_g1_i1	321.761	636.445	7.07758	0.0111205	-6.49063	2.48587e-116	4.30189e-113	8	8	4	15	10	3039	8.20249	7.92714	5.10312	15.4399	10.5757	1883.32	100	UP_ Treatment_2dpi_DOWN_Control_2dpi
TRINITY_DN57232_c0_g1_i1	1963.07	3259.01	667.125	0.204702	-2.28841	8.55004e-115	1.42482e-111	618	649	568	4828	3106	2457	633.642	643.09	724.642	4969.59	3284.8	1522.64	100	UP_ Treatment_2dpi_DOWN_Control_2dpi
TRINITY_DN52631_c0_g1_i1	539.362	1013.48	65.2479	0.0643803	-3.95724	5.9573e-114	9.57296e-111	75	62	45	1710	1135	129	76.8983	61.4354	57.41	1760.15	1200.34	79.9434	100	UP_ Treatment_2dpi_DOWN_Control_2dpi
TRINITY_DN53577_c0_g1_i1	893.227	1735.05	51.4042	0.0296269	-5.07695	1.29306e-110	2.0062e-107	57	40	44	3106	1805	160	58.4427	39.6357	56.1343	3197.09	1908.91	99.1546	100	UP_ Treatment_2dpi_DOWN_Control_2dpi
TRINITY_DN55249_c0_g1_i1	417.009	801.618	32.3991	0.0404171	-4.62889	8.48204e-110	1.27214e-106	26	39	25	379	194	2920	26.6581	38.6448	31.8945	390.115	205.168	1809.57	100	UP_ Treatment_2dpi_DOWN_Control_2dpi
TRINITY_DN63612_c0_g1_i2	410.192	788.588	31.7959	0.04032	-4.63236	3.07803e-108	4.46752e-105	31	32	25	798	1339	207	31.7846	31.7086	31.8945	821.404	1416.08	128.281	100	UP_ Treatment_2dpi_DOWN_Control_2dpi
TRINITY_DN64312_c0_g1_i1	861.937	1526.75	197.12	0.129111	-2.95332	1.08239e-107	1.52191e-104	196	197	153	1647	2524	348	200.961	195.206	195.194	1695.3	2669.29	215.661	100	UP_ Treatment_2dpi_DOWN_Control_2dpi
TRINITY_DN58489_c0_g1_i1	1735.04	2831.22	638.873	0.225653	-2.14782	1.03372e-94	1.36797e-91	621	608	531	4620	2961	979	636.718	602.463	677.439	4755.49	3131.45	606.702	100	UP_ Treatment_2dpi_DOWN_Control_2dpi
TRINITY_DN60063_c0_g1_i1	555.799	1017.05	94.5523	0.0929676	-3.42713	1.02667e-93	1.31982e-90	99	104	62	1848	961	214	101.506	103.053	79.0983	1902.2	1016.32	132.619	100	UP_ Treatment_2dpi_DOWN_Control_2dpi
TRINITY_DN51494_c0_g1_i2	485.33	900.705	69.9551	0.077667	-3.68655	1.94361e-93	2.42919e-90	61	74	58	1566	899	225	62.544	73.3261	73.9952	1611.93	950.751	139.436	100	UP_ Treatment_2dpi_DOWN_Control_2dpi
TRINITY_DN51982_c0_g1_i1	1357.87	2249.74	466.011	0.20714	-2.27132	3.19376e-93	3.88379e-90	445	438	398	2682	1959	3093	456.263	434.011	507.76	2760.66	2071.77	1916.78	100	UP_ Treatment_2dpi_DOWN_Control_2dpi
TRINITY_DN61264_c0_g1_i1	505.923	933.962	77.8832	0.0833901	-3.58398	3.92234e-93	4.64425e-90	69	82	64	1438	1098	259	70.7465	81.2532	81.6498	1480.17	1161.21	160.507	100	UP_ Treatment_2dpi_DOWN_Control_2dpi
TRINITY_DN48492_c0_g1_i1	998.184	1774.27	222.095	0.125175	-2.99798	7.50793e-92	8.66184e-89	192	251	173	1795	1330	3338	196.86	248.714	220.71	1847.64	1406.56	2068.61	100	UP_ Treatment_2dpi_DOWN_Control_2dpi
TRINITY_DN60156_c0_g1_i1	638.664	1141.48	135.852	0.119014	-3.07079	4.21654e-91	4.74297e-88	135	139	103	1337	1223	1218	138.417	137.734	131.405	1376.21	1293.4	754.815	100	UP_ Treatment_2dpi_DOWN_Control_2dpi
TRINITY_DN61637_c0_g1_i2	897.236	1540.97	253.503	0.164509	-2.60376	1.17954e-88	1.29445e-85	222	279	201	1771	2395	431	227.619	276.459	256.432	1822.94	2532.87	267.098	100	UP_ Treatment_2dpi_DOWN_Control_2dpi
TRINITY_DN49131_c0_g2_i1	1248.48	2058.62	438.335	0.212927	-2.23157	2.08399e-85	2.18063e-82	424	421	363	2182	1883	3128	434.732	417.166	463.108	2245.99	1991.4	1938.47	100	UP_ Treatment_2dpi_DOWN_Control_2dpi
TRINITY_DN58573_c0_g1_i1	259.696	511.745	7.64688	0.0149427	-6.06441	3.89402e-85	3.98199e-82	4	10	7	1004	461	23	4.10124	9.90893	8.93045	1033.45	487.538	14.2535	100	UP_ Treatment_2dpi_DOWN_Control_2dpi
TRINITY_DN58187_c0_g1_i1	1215.35	2361.4	69.3033	0.0293484	-5.09057	7.81907e-85	7.81802e-82	83	66	45	3130	3525	217	85.1008	65.3989	57.41	3221.8	3727.92	134.478	100	UP_ Treatment_2dpi_DOWN_Control_2dpi
TRINITY_DN53446_c0_g1_i1	864.128	1477.75	250.504	0.169517	-2.5605	1.86326e-83	1.78374e-80	224	273	197	2516	1531	362	229.67	270.514	251.328	2589.79	1619.13	224.337	100	UP_ Treatment_2dpi_DOWN_Control_2dpi
TRINITY_DN40674_c0_g1_i1	327.892	627.691	28.0933	0.0447566	-4.48176	1.15575e-82	1.08337e-79	21	35	22	1134	654	39	21.5315	34.6813	28.0671	1167.26	691.648	24.1689	100	UP_ Treatment_2dpi_DOWN_Control_2dpi
TRINITY_DN53557_c0_g1_i1	845.107	1442.65	247.56	0.1716	-2.54288	2.85674e-81	2.62319e-78	247	239	198	2111	1835	346	253.252	236.823	252.604	2172.91	1940.63	214.422	100	UP_ Treatment_2dpi_DOWN_Control_2dpi
TRINITY_DN58004_c0_g1_i1	427.465	788.474	66.4553	0.0842835	-3.56861	3.95626e-81	3.56016e-78	73	60	51	632	599	1745	74.8477	59.4536	65.0647	650.535	633.482	1081.41	100	UP_ Treatment_2dpi_DOWN_Control_2dpi
TRINITY_DN66650_c0_g1_i1	570.469	1016.97	123.964	0.121895	-3.03629	1.93972e-80	1.71129e-77	132	128	86	758	763	2362	135.341	126.834	109.717	780.23	806.922	1463.77	100	UP_ Treatment_2dpi_DOWN_Control_2dpi
TRINITY_DN55809_c0_g1_i1	553.854	990.465	117.243	0.118372	-3.0786	2.1103e-79	1.82597e-76	109	116	98	1479	1209	275	111.759	114.944	125.026	1522.38	1278.6	170.422	100	UP_ Treatment_2dpi_DOWN_Control_2dpi
TRINITY_DN58595_c0_g1_i1	552.394	988.652	116.135	0.117468	-3.08966	3.17624e-79	2.69645e-76	124	110	88	1522	1179	246	127.139	108.998	112.269	1566.64	1246.87	152.45	100	UP_ Treatment_2dpi_DOWN_Control_2dpi
TRINITY_DN66445_c0_g1_i8	621.912	1094.31	149.518	0.136632	-2.87163	5.21317e-79	4.34373e-76	149	144	120	1245	1310	994	152.771	142.689	153.093	1281.51	1385.41	615.998	100	UP_ Treatment_2dpi_DOWN_Control_2dpi
TRINITY_DN55068_c0_g1_i1	695.348	1274.99	115.702	0.0907471	-3.462	6.6938e-78	5.47602e-75	128	120	76	1786	1480	680	131.24	118.907	96.9592	1838.38	1565.2	421.407	100	UP_ Treatment_2dpi_DOWN_Control_2dpi
TRINITY_DN61981_c0_g1_i1	344.526	649.426	39.6254	0.061016	-4.03467	9.23038e-78	7.41628e-75	43	42	26	841	467	950	44.0884	41.6175	33.1702	865.665	493.883	588.731	100	UP_ Treatment_2dpi_DOWN_Control_2dpi
TRINITY_DN58352_c0_g1_i1	507.71	915.68	99.7394	0.108924	-3.19861	1.11837e-77	8.82808e-75	102	96	78	1408	1148	135	104.582	95.1257	99.5107	1449.29	1214.08	83.6617	100	UP_ Treatment_2dpi_DOWN_Control_2dpi
TRINITY_DN89410_c0_g1_i1	417.866	0	835.731	Inf	Inf	2.06834e-77	1.60454e-74	833	834	648	0	0	0	854.084	826.405	826.705	0	0	0	100	DOWN_ Treatment_2dpi_UP_Control_2dpi
TRINITY_DN56285_c0_g1_i1	1360.39	2198.43	522.347	0.2376	-2.0734	2.49801e-76	1.90501e-73	514	523	409	3773	2223	582	527.01	518.237	521.794	3883.65	2350.97	360.675	100	UP_ Treatment_2dpi_DOWN_Control_2dpi
TRINITY_DN49351_c0_g1_i1	432.477	827.742	37.211	0.0449548	-4.47538	3.31008e-76	2.48223e-73	42	28	32	1304	848	394	43.0631	27.745	40.8249	1342.24	896.815	244.168	100	UP_ Treatment_2dpi_DOWN_Control_2dpi
TRINITY_DN58970_c0_g1_i1	855.33	1437.84	272.82	0.189743	-2.39788	1.05765e-75	7.80128e-73	251	274	227	1196	1203	2921	257.353	271.505	289.602	1231.08	1272.25	1810.19	100	UP_ Treatment_2dpi_DOWN_Control_2dpi
TRINITY_DN58877_c1_g1_i1	329.062	635.365	22.7595	0.0358211	-4.80305	1.31745e-74	9.56083e-72	25	16	21	403	411	1705	25.6328	15.8543	26.7914	414.819	434.659	1056.62	100	UP_ Treatment_2dpi_DOWN_Control_2dpi
TRINITY_DN64102_c0_g1_i4	282.857	543.949	21.7644	0.0400119	-4.64343	5.6208e-74	4.01432e-71	25	22	14	893	593	138	25.6328	21.7996	17.8609	919.19	627.136	85.5209	100	UP_ Treatment_2dpi_DOWN_Control_2dpi
TRINITY_DN49782_c0_g1_i1	336.397	633.457	39.3368	0.0620986	-4.0093	1.34994e-73	9.49049e-71	38	36	34	1072	668	146	38.9618	35.6721	43.3765	1103.44	706.453	90.4786	100	UP_ Treatment_2dpi_DOWN_Control_2dpi
TRINITY_DN37461_c0_g1_i1	383.199	705.344	61.0549	0.0865605	-3.53015	2.09229e-71	1.44832e-68	55	70	45	587	724	1204	56.3921	69.3625	57.41	604.215	765.677	746.139	100	UP_ Treatment_2dpi_DOWN_Control_2dpi
TRINITY_DN55788_c0_g1_i1	225.19	441.533	8.84698	0.0200369	-5.64119	4.70827e-71	3.20975e-68	10	10	5	831	439	8	10.2531	9.90893	6.37889	855.371	464.271	4.95773	100	UP_ Treatment_2dpi_DOWN_Control_2dpi
TRINITY_DN29910_c0_g1_i1	379.76	701.278	58.2414	0.0830503	-3.58987	1.04579e-70	7.023e-68	48	61	51	1098	872	83	49.2149	60.4445	65.0647	1130.2	922.197	51.4365	100	UP_ Treatment_2dpi_DOWN_Control_2dpi
TRINITY_DN48185_c0_g1_i1	891.713	1711.65	71.7755	0.0419335	-4.57575	2.97019e-68	1.90915e-65	84	57	57	3090	1804	75	86.1261	56.4809	72.7194	3180.62	1907.85	46.4787	100	UP_ Treatment_2dpi_DOWN_Control_2dpi
TRINITY_DN50566_c0_g1_i1	1420.14	2728.42	111.852	0.0409952	-4.6084	3.09024e-68	1.95834e-65	130	114	70	4908	2903	102	133.29	112.962	89.3045	5051.94	3070.11	63.2111	100	UP_ Treatment_2dpi_DOWN_Control_2dpi
TRINITY_DN4022_c0_g1_i1	239.185	464.331	14.0377	0.0302321	-5.04777	5.24688e-68	3.27886e-65	18	11	10	808	495	61	18.4556	10.8998	12.7578	831.697	523.495	37.8027	100	UP_ Treatment_2dpi_DOWN_Control_2dpi
TRINITY_DN62970_c0_g1_i1	195.697	386.249	5.14487	0.0133201	-6.23025	3.53929e-67	2.18146e-64	4	5	5	699	396	33	4.10124	4.95446	6.37889	719.5	418.796	20.4506	100	UP_ Treatment_2dpi_DOWN_Control_2dpi
TRINITY_DN54595_c1_g1_i2	235.94	457.273	14.607	0.0319438	-4.96832	3.73789e-66	2.27274e-63	14	13	13	848	463	15	14.3544	12.8816	16.5851	872.87	489.653	9.29575	100	UP_ Treatment_2dpi_DOWN_Control_2dpi
TRINITY_DN55979_c0_g1_i1	935.215	1747.89	122.542	0.0701083	-3.83427	1.40284e-64	8.41593e-62	139	101	98	2603	2297	218	142.518	100.08	125.026	2679.34	2429.23	135.098	100	UP_ Treatment_2dpi_DOWN_Control_2dpi
TRINITY_DN59796_c0_g1_i1	608.729	1038.23	179.226	0.172626	-2.53428	8.65491e-62	5.05739e-59	192	174	132	857	1402	1210	196.86	172.415	168.403	882.134	1482.71	749.857	100	UP_ Treatment_2dpi_DOWN_Control_2dpi
TRINITY_DN42354_c0_g1_i1	500.065	872.775	127.355	0.14592	-2.77675	4.33462e-61	2.46876e-58	135	121	97	431	1066	1690	138.417	119.898	123.751	443.64	1127.36	1047.32	100	UP_ Treatment_2dpi_DOWN_Control_2dpi
TRINITY_DN45827_c0_g4_i1	1092.64	1911.86	273.414	0.143009	-2.80582	1.83544e-60	1.0323e-57	238	315	207	3063	1262	2014	244.024	312.131	264.086	3152.83	1334.65	1248.11	100	UP_ Treatment_2dpi_DOWN_Control_2dpi
TRINITY_DN62978_c0_g1_i7	254.519	484.366	24.6724	0.0509376	-4.29513	4.74627e-60	2.63647e-57	19	28	21	643	655	159	19.4809	27.745	26.7914	661.858	692.705	98.5349	100	UP_ Treatment_2dpi_DOWN_Control_2dpi
TRINITY_DN53934_c0_g1_i1	251.604	475.765	27.4442	0.0576844	-4.11568	1.97375e-58	1.08301e-55	22	32	22	447	427	832	22.5568	31.7086	28.0671	460.11	451.58	515.604	100	UP_ Treatment_2dpi_DOWN_Control_2dpi
TRINITY_DN58626_c0_g2_i2	249.172	473.448	24.8968	0.0525861	-4.24918	4.44719e-58	2.4108e-55	22	23	23	729	579	93	22.5568	22.7905	29.3429	750.38	612.33	57.6336	100	UP_ Treatment_2dpi_DOWN_Control_2dpi
TRINITY_DN46147_c0_g1_i1	256.028	484.869	27.1864	0.0560695	-4.15664	4.8034e-58	2.5729e-55	24	24	26	877	482	68	24.6075	23.7814	33.1702	902.72	509.746	42.1407	100	UP_ Treatment_2dpi_DOWN_Control_2dpi
TRINITY_DN49939_c0_g1_i1	779.612	1461.67	97.5494	0.0667381	-3.90535	5.47966e-58	2.90061e-55	104	77	86	2670	1482	112	106.632	76.2988	109.717	2748.31	1567.31	69.4082	100	UP_ Treatment_2dpi_DOWN_Control_2dpi
TRINITY_DN55163_c0_g1_i1	433.679	766.256	101.102	0.131943	-2.92201	2.37271e-57	1.24137e-54	106	105	71	334	601	2129	108.683	104.044	90.5803	343.795	635.597	1319.38	100	UP_ Treatment_2dpi_DOWN_Control_2dpi
TRINITY_DN56705_c0_g1_i1	447.277	785.79	108.764	0.138414	-2.85294	6.71693e-57	3.47381e-54	107	113	82	1132	771	608	109.708	111.971	104.614	1165.2	815.383	376.788	100	UP_ Treatment_2dpi_DOWN_Control_2dpi
TRINITY_DN41068_c0_g1_i1	577.173	981.198	173.149	0.176467	-2.50253	9.24978e-57	4.72937e-54	164	182	134	1819	935	133	168.151	180.343	170.954	1872.35	988.823	82.4223	100	UP_ Treatment_2dpi_DOWN_Control_2dpi
TRINITY_DN54328_c0_g1_i1	2627.04	865.494	4388.6	5.07063	2.34216	5.00084e-56	2.52818e-53	4347	4204	3561	702	856	1563	4457.03	4165.71	4543.05	722.588	905.276	968.617	100	DOWN_ Treatment_2dpi_UP_Control_2dpi
TRINITY_DN51711_c0_g1_i1	514.943	885.457	144.43	0.163113	-2.61605	2.00622e-55	1.00298e-52	146	142	112	155	58	3930	149.695	140.707	142.887	159.546	61.3388	2435.49	100	UP_ Treatment_2dpi_DOWN_Control_2dpi
TRINITY_DN55991_c0_g1_i1	424.815	748.588	101.042	0.134976	-2.88922	2.14868e-55	1.06239e-52	100	93	85	1134	953	114	102.531	92.153	108.441	1167.26	1007.86	70.6477	100	UP_ Treatment_2dpi_DOWN_Control_2dpi
TRINITY_DN55290_c0_g1_i1	745.17	1307.35	182.99	0.13997	-2.83681	4.01617e-55	1.96417e-52	194	155	154	2125	1536	178	198.91	153.588	196.47	2187.32	1624.42	110.31	100	UP_ Treatment_2dpi_DOWN_Control_2dpi
TRINITY_DN56082_c0_g1_i2	506.022	869.9	142.144	0.163403	-2.6135	1.26886e-54	6.13884e-52	140	140	113	1334	1055	195	143.544	138.725	144.163	1373.12	1115.73	120.845	100	UP_ Treatment_2dpi_DOWN_Control_2dpi
TRINITY_DN64184_c0_g1_i1	687.536	1135.34	239.73	0.211152	-2.24365	1.5432e-54	7.38667e-52	231	237	194	339	787	3590	236.847	234.842	247.501	348.942	832.304	2224.78	100	UP_ Treatment_2dpi_DOWN_Control_2dpi
TRINITY_DN57966_c0_g1_i1	783.651	1433.03	134.27	0.0936964	-3.41586	2.70907e-54	1.28307e-51	136	110	121	1798	1207	1891	139.442	108.998	154.369	1850.73	1276.48	1171.88	100	UP_ Treatment_2dpi_DOWN_Control_2dpi
TRINITY_DN63685_c0_g1_i4	1391.07	2348.49	433.652	0.184652	-2.43712	6.83905e-54	3.20538e-51	479	413	314	2570	2964	2042	491.124	409.239	400.595	2645.37	3134.62	1265.46	100	UP_ Treatment_2dpi_DOWN_Control_2dpi
TRINITY_DN65433_c0_g1_i1	621.585	1036.69	206.484	0.199177	-2.32788	1.32182e-53	6.13133e-51	201	197	171	1163	1534	469	206.088	195.206	218.158	1197.11	1622.3	290.647	100	UP_ Treatment_2dpi_DOWN_Control_2dpi
TRINITY_DN51437_c0_g1_i1	340.306	612.596	68.0155	0.111028	-3.171	8.52715e-52	3.91501e-49	69	65	54	947	734	140	70.7465	64.408	68.8921	974.773	776.253	86.7603	100	UP_ Treatment_2dpi_DOWN_Control_2dpi
TRINITY_DN50195_c1_g1_i2	263.159	488.75	37.5674	0.0768643	-3.70154	5.69506e-51	2.56243e-48	36	34	33	745	625	62	36.9112	33.6904	42.1007	766.849	660.978	38.4224	100	UP_ Treatment_2dpi_DOWN_Control_2dpi
TRINITY_DN57568_c0_g1_i1	467.074	861.06	73.0879	0.0848813	-3.55841	1.25184e-50	5.52208e-48	62	67	70	1161	1186	216	63.5693	66.3898	89.3045	1195.05	1254.27	133.859	100	UP_ Treatment_2dpi_DOWN_Control_2dpi
TRINITY_DN53357_c0_g1_i2	425.675	820.317	31.033	0.0378305	-4.72431	2.90581e-50	1.25715e-47	30	23	31	1304	1025	56	30.7593	22.7905	39.5491	1342.24	1084	34.7041	100	UP_ Treatment_2dpi_DOWN_Control_2dpi
TRINITY_DN66650_c0_g1_i4	372.826	656.412	89.2409	0.135953	-2.87882	1.04662e-49	4.4849e-47	92	81	73	427	537	1552	94.3286	80.2623	93.1319	439.523	567.912	961.8	100	UP_ Treatment_2dpi_DOWN_Control_2dpi
TRINITY_DN59305_c0_g1_i1	268.223	494.133	42.3132	0.0856312	-3.54572	1.08789e-49	4.61779e-47	34	44	38	246	438	1236	34.8606	43.5993	48.4796	253.215	463.214	765.97	100	UP_ Treatment_2dpi_DOWN_Control_2dpi
TRINITY_DN43627_c0_g1_i1	262.346	486.643	38.0496	0.0781878	-3.67691	1.32321e-49	5.56416e-47	37	37	31	898	483	40	37.9365	36.663	39.5491	924.336	510.804	24.7887	100	UP_ Treatment_2dpi_DOWN_Control_2dpi
TRINITY_DN56312_c0_g1_i4	325.725	624.547	26.902	0.0430744	-4.53703	2.32346e-49	9.67979e-47	28	19	26	927	853	28	28.7087	18.827	33.1702	954.187	902.103	17.3521	100	UP_ Treatment_2dpi_DOWN_Control_2dpi
TRINITY_DN45840_c0_g1_i1	298.567	543.118	54.0154	0.0994542	-3.32982	3.58385e-49	1.47937e-46	46	58	45	883	591	154	47.1643	57.4718	57.41	908.896	625.021	95.4363	100	UP_ Treatment_2dpi_DOWN_Control_2dpi
TRINITY_DN53914_c0_g1_i1	492.494	837.027	147.96	0.176769	-2.50006	5.05164e-49	2.0663e-46	141	154	115	1303	972	229	144.569	152.598	146.715	1341.21	1027.95	141.915	100	UP_ Treatment_2dpi_DOWN_Control_2dpi
TRINITY_DN58658_c0_g1_i1	632.414	1082.52	182.311	0.168414	-2.56991	1.02324e-48	4.11069e-46	159	175	165	1108	1138	1458	163.024	173.406	210.504	1140.5	1203.51	903.547	100	UP_ Treatment_2dpi_DOWN_Control_2dpi
TRINITY_DN63591_c0_g1_i1	207.546	397.032	18.0587	0.0454841	-4.45849	4.99914e-48	1.97308e-45	23	18	10	278	575	479	23.5822	17.8361	12.7578	286.153	608.1	296.844	100	UP_ Treatment_2dpi_DOWN_Control_2dpi
TRINITY_DN63765_c0_g1_i1	323.596	580.49	66.7017	0.114906	-3.12148	5.54158e-48	2.16815e-45	70	69	47	264	400	1689	71.7718	68.3716	59.9616	271.743	423.026	1046.7	100	UP_ Treatment_2dpi_DOWN_Control_2dpi
TRINITY_DN62998_c0_g1_i1	271.073	498.413	43.7335	0.0877454	-3.51053	5.66598e-48	2.19772e-45	43	48	31	862	494	138	44.0884	47.5629	39.5491	887.281	522.437	85.5209	100	UP_ Treatment_2dpi_DOWN_Control_2dpi
TRINITY_DN59194_c0_g1_i5	213.825	404.818	22.831	0.0563981	-4.14821	1.14318e-47	4.39625e-45	19	25	19	724	422	37	19.4809	24.7723	24.2398	745.233	446.292	22.9295	100	UP_ Treatment_2dpi_DOWN_Control_2dpi
TRINITY_DN60205_c0_g2_i1	306.04	552.357	59.7232	0.108124	-3.20924	1.16642e-47	4.44763e-45	62	51	51	895	636	102	63.5693	50.5355	65.0647	921.248	672.611	63.2111	100	UP_ Treatment_2dpi_DOWN_Control_2dpi
TRINITY_DN56927_c0_g1_i1	150.785	295.752	5.81694	0.0196683	-5.66799	3.84631e-47	1.45429e-44	5	6	5	479	354	32	5.12655	5.94536	6.37889	493.048	374.378	19.8309	100	UP_ Treatment_2dpi_DOWN_Control_2dpi
TRINITY_DN56641_c0_g1_i1	279.953	511.074	48.8324	0.0955487	-3.38762	6.48001e-47	2.42968e-44	43	57	36	760	679	53	44.0884	56.4809	45.928	782.289	718.087	32.845	100	UP_ Treatment_2dpi_DOWN_Control_2dpi
TRINITY_DN57405_c0_g1_i3	1017.87	247.651	1788.09	7.22017	2.85203	6.75572e-47	2.51212e-44	1685	1901	1374	261	176	465	1727.65	1883.69	1752.92	268.655	186.131	288.168	100	DOWN_ Treatment_2dpi_UP_Control_2dpi
TRINITY_DN59194_c0_g1_i4	109.708	219.415	0	0	#NAME?	3.73698e-45	1.32395e-42	0	0	0	373	250	16	0	0	0	383.939	264.391	9.91546	100	UP_ Treatment_2dpi_DOWN_Control_2dpi
TRINITY_DN61061_c0_g1_i1	472.903	795.015	150.791	0.189671	-2.39843	7.04134e-45	2.47514e-42	161	129	125	900	955	724	165.075	127.825	159.472	926.395	1009.97	448.675	100	UP_ Treatment_2dpi_DOWN_Control_2dpi
TRINITY_DN60856_c0_g1_i1	469.777	793.261	146.293	0.18442	-2.43893	1.36867e-44	4.77378e-42	140	159	108	1048	1106	212	143.544	157.552	137.784	1078.74	1169.67	131.38	100	UP_ Treatment_2dpi_DOWN_Control_2dpi
TRINITY_DN8717_c0_g1_i1	409.745	701.997	117.492	0.167369	-2.5789	1.4195e-43	4.91299e-41	98	132	95	1030	891	167	100.48	130.798	121.199	1060.21	942.291	103.493	100	UP_ Treatment_2dpi_DOWN_Control_2dpi
TRINITY_DN58368_c0_g1_i1	1026.7	1704.81	348.585	0.204471	-2.29003	2.42168e-43	8.31765e-41	370	303	287	2816	1804	497	379.365	300.241	366.149	2898.59	1907.85	307.999	100	UP_ Treatment_2dpi_DOWN_Control_2dpi
TRINITY_DN55972_c0_g1_i1	811.512	1439.25	183.775	0.127688	-2.9693	3.34808e-43	1.13266e-40	188	152	163	2582	1405	281	192.758	150.616	207.952	2657.72	1485.88	174.14	100	UP_ Treatment_2dpi_DOWN_Control_2dpi
TRINITY_DN58936_c0_g1_i1	186.286	354.654	17.9183	0.0505233	-4.30691	3.49587e-43	1.17383e-40	23	15	12	548	451	37	23.5822	14.8634	15.3093	564.072	476.962	22.9295	100	UP_ Treatment_2dpi_DOWN_Control_2dpi
TRINITY_DN64105_c0_g1_i5	548.12	898.987	197.253	0.219417	-2.18825	3.759e-43	1.24362e-40	191	200	155	976	1091	869	195.834	198.179	197.746	1004.62	1153.8	538.534	100	UP_ Treatment_2dpi_DOWN_Control_2dpi
TRINITY_DN62822_c0_g1_i3	265.681	480.76	50.6028	0.105256	-3.24803	1.14213e-42	3.72383e-40	53	43	43	323	280	1313	54.3415	42.6084	54.8585	332.473	296.118	813.688	100	UP_ Treatment_2dpi_DOWN_Control_2dpi
TRINITY_DN32795_c0_g1_i1	187.851	356.198	19.5051	0.0547591	-4.19076	1.68817e-42	5.46458e-40	17	17	19	676	339	23	17.4303	16.8452	24.2398	695.826	358.515	14.2535	100	UP_ Treatment_2dpi_DOWN_Control_2dpi
TRINITY_DN51817_c0_g1_i1	267.144	483.245	51.0427	0.105625	-3.24298	2.71603e-42	8.60598e-40	46	49	45	826	428	237	47.1643	48.5538	57.41	850.225	452.638	146.873	100	UP_ Treatment_2dpi_DOWN_Control_2dpi
TRINITY_DN59816_c0_g1_i1	286.559	513.271	59.8475	0.1166	-3.10036	9.60028e-42	2.99969e-39	57	72	39	621	650	344	58.4427	71.3443	49.7554	639.213	687.417	213.182	100	UP_ Treatment_2dpi_DOWN_Control_2dpi
TRINITY_DN49797_c0_g1_i1	140.618	274.676	6.56102	0.0238864	-5.38767	9.88535e-42	3.06746e-39	4	8	6	488	296	14	4.10124	7.92714	7.65467	502.312	313.039	8.67603	100	UP_ Treatment_2dpi_DOWN_Control_2dpi
TRINITY_DN66526_c0_g1_i3	371.565	636.845	106.285	0.166893	-2.583	1.11473e-41	3.43536e-39	109	106	80	528	525	1310	111.759	105.035	102.062	543.485	555.222	811.829	100	UP_ Treatment_2dpi_DOWN_Control_2dpi
TRINITY_DN56911_c0_g1_i1	465.297	774.829	155.764	0.20103	-2.31452	2.40364e-41	7.3571e-39	159	159	115	873	883	794	163.024	157.552	146.715	898.603	933.83	492.055	100	UP_ Treatment_2dpi_DOWN_Control_2dpi
TRINITY_DN63922_c0_g1_i2	534.631	874.41	194.851	0.222837	-2.16594	3.83416e-41	1.16564e-38	208	179	152	969	1099	748	213.265	177.37	193.918	997.419	1162.26	463.548	100	UP_ Treatment_2dpi_DOWN_Control_2dpi
TRINITY_DN51948_c0_g1_i1	203.706	381.077	26.3354	0.0691078	-3.85501	7.21065e-41	2.16291e-38	20	32	21	534	522	67	20.5062	31.7086	26.7914	549.661	552.049	41.521	100	UP_ Treatment_2dpi_DOWN_Control_2dpi
TRINITY_DN59873_c0_g1_i1	235.581	432.274	38.8886	0.0899629	-3.47453	7.98219e-41	2.37848e-38	36	38	33	830	368	86	36.9112	37.6539	42.1007	854.342	389.184	53.2956	100	UP_ Treatment_2dpi_DOWN_Control_2dpi
TRINITY_DN57641_c0_g1_i1	1718.77	640.604	2796.94	4.36609	2.12634	8.25906e-41	2.44479e-38	2682	2671	2347	521	437	1490	2749.88	2646.68	2994.25	536.28	462.156	923.378	100	DOWN_ Treatment_2dpi_UP_Control_2dpi
TRINITY_DN53157_c0_g1_i1	256.457	464.801	48.1123	0.103511	-3.27214	1.26725e-40	3.67861e-38	54	37	41	864	443	59	55.3668	36.663	52.3069	889.339	468.501	36.5633	100	UP_ Treatment_2dpi_DOWN_Control_2dpi
TRINITY_DN63422_c0_g1_i1	365.448	627.327	103.569	0.165096	-2.59862	1.20998e-39	3.48986e-37	90	111	85	786	861	262	92.278	109.989	108.441	809.052	910.564	162.366	100	UP_ Treatment_2dpi_DOWN_Control_2dpi
TRINITY_DN52021_c0_g1_i1	419.592	791.57	47.614	0.0601513	-4.05526	2.60739e-39	7.47242e-37	39	42	48	1199	1031	81	39.9871	41.6175	61.2374	1234.16	1090.35	50.197	100	UP_ Treatment_2dpi_DOWN_Control_2dpi
TRINITY_DN60030_c1_g1_i1	1214.42	389.407	2039.42	5.23726	2.38881	1.22509e-38	3.4237e-36	1972	2074	1600	525	487	182	2021.91	2055.11	2041.25	540.397	515.034	112.788	100	DOWN_ Treatment_2dpi_UP_Control_2dpi
TRINITY_DN52343_c0_g1_i1	203.684	377.694	29.6737	0.0785655	-3.66996	1.97729e-38	5.49173e-36	31	23	27	547	481	99	31.7846	22.7905	34.446	563.042	508.689	61.3519	100	UP_ Treatment_2dpi_DOWN_Control_2dpi
TRINITY_DN27102_c0_g1_i1	217.45	399.535	35.365	0.0885154	-3.49793	2.25474e-38	6.22393e-36	29	32	35	647	455	83	29.734	31.7086	44.6523	665.975	481.192	51.4365	100	UP_ Treatment_2dpi_DOWN_Control_2dpi
TRINITY_DN49739_c0_g1_i1	1277.76	2095.91	459.614	0.219291	-2.18908	2.96721e-38	8.14066e-36	438	413	408	2963	2376	1170	449.086	409.239	520.518	3049.9	2512.77	725.068	100	UP_ Treatment_2dpi_DOWN_Control_2dpi
TRINITY_DN104321_c0_g1_i1	132.09	0	264.179	Inf	Inf	4.40028e-38	1.19992e-35	259	246	222	0	0	0	265.556	243.76	283.223	0	0	0	100	DOWN_ Treatment_2dpi_UP_Control_2dpi
TRINITY_DN45827_c0_g3_i1	293.755	515.27	72.241	0.1402	-2.83444	4.61123e-38	1.24987e-35	67	76	57	707	303	803	68.6958	75.3079	72.7194	727.735	320.442	497.632	100	UP_ Treatment_2dpi_DOWN_Control_2dpi
TRINITY_DN53107_c0_g1_i1	189.756	356.084	23.4279	0.0657932	-3.92592	7.36651e-38	1.98472e-35	30	18	17	288	370	614	30.7593	17.8361	21.6882	296.446	391.299	380.506	100	UP_ Treatment_2dpi_DOWN_Control_2dpi
TRINITY_DN63740_c0_g1_i2	366.431	638.289	94.5725	0.148166	-2.75472	1.16754e-37	3.12693e-35	104	77	79	1214	581	82	106.632	76.2988	100.787	1249.6	614.445	50.8168	100	UP_ Treatment_2dpi_DOWN_Control_2dpi
TRINITY_DN54595_c0_g1_i1	196.418	365.297	27.5391	0.0753884	-3.72951	1.58374e-37	4.19169e-35	22	31	23	638	410	9	22.5568	30.7177	29.3429	656.711	433.602	5.57745	100	UP_ Treatment_2dpi_DOWN_Control_2dpi
TRINITY_DN62183_c0_g1_i1	235.908	427.357	44.4592	0.104033	-3.26489	1.96112e-37	5.16015e-35	44	35	42	668	517	77	45.1137	34.6813	53.5827	687.591	546.761	47.7182	100	UP_ Treatment_2dpi_DOWN_Control_2dpi
TRINITY_DN57384_c0_g1_i2	303.265	560.407	46.1222	0.0823012	-3.60294	2.98706e-37	7.76877e-35	54	49	27	878	683	89	55.3668	48.5538	34.446	903.75	722.317	55.1548	100	UP_ Treatment_2dpi_DOWN_Control_2dpi
TRINITY_DN66028_c0_g1_i1	471.202	773.967	168.437	0.217629	-2.20006	3.77129e-37	9.75204e-35	165	177	126	983	978	445	169.176	175.388	160.748	1011.83	1034.3	275.774	100	UP_ Treatment_2dpi_DOWN_Control_2dpi
TRINITY_DN1187_c0_g1_i1	298.927	577.483	20.3708	0.0352751	-4.82521	4.25008e-37	1.09197e-34	23	25	10	858	772	53	23.5822	24.7723	12.7578	883.163	816.44	32.845	100	UP_ Treatment_2dpi_DOWN_Control_2dpi
TRINITY_DN66112_c6_g1_i5	378.57	636.487	120.652	0.18956	-2.39927	4.2714e-37	1.09197e-34	110	124	99	683	604	916	112.784	122.871	126.302	703.031	638.769	567.66	100	UP_ Treatment_2dpi_DOWN_Control_2dpi
TRINITY_DN56993_c0_g1_i1	392.091	655.585	128.597	0.196155	-2.34993	7.68273e-37	1.942e-34	132	124	100	659	637	992	135.341	122.871	127.578	678.327	673.669	614.759	100	UP_ Treatment_2dpi_DOWN_Control_2dpi
TRINITY_DN56815_c0_g1_i1	319.717	554.016	85.4168	0.154177	-2.69734	8.57714e-37	2.15598e-34	84	88	65	832	678	143	86.1261	87.1986	82.9256	856.401	717.029	88.6195	100	UP_ Treatment_2dpi_DOWN_Control_2dpi
TRINITY_DN106082_c0_g1_i1	123.294	0	246.588	Inf	Inf	1.82641e-36	4.54019e-34	249	243	191	0	0	0	255.302	240.787	243.674	0	0	0	100	DOWN_ Treatment_2dpi_UP_Control_2dpi
TRINITY_DN49137_c0_g1_i1	270.713	479.779	61.6471	0.128491	-2.96027	1.84778e-36	4.56808e-34	53	70	48	657	677	76	54.3415	69.3625	61.2374	676.268	715.972	47.0985	100	UP_ Treatment_2dpi_DOWN_Control_2dpi
TRINITY_DN65095_c0_g1_i2	121.662	0	243.325	Inf	Inf	5.21385e-36	1.28192e-33	219	250	202	0	0	0	224.543	247.723	257.707	0	0	0	100	DOWN_ Treatment_2dpi_UP_Control_2dpi
TRINITY_DN49199_c0_g1_i1	219.975	400.189	39.7621	0.0993583	-3.33122	9.53645e-36	2.31937e-33	38	36	35	713	385	96	38.9618	35.6721	44.6523	733.911	407.163	59.4928	100	UP_ Treatment_2dpi_DOWN_Control_2dpi
TRINITY_DN6322_c0_g1_i1	88.2435	176.487	0	0	#NAME?	9.70756e-36	2.34829e-33	0	0	0	340	158	20	0	0	0	349.971	167.095	12.3943	100	UP_ Treatment_2dpi_DOWN_Control_2dpi
TRINITY_DN62171_c0_g1_i1	92.6972	184.286	1.1088	0.00601675	-7.3768	1.4034e-35	3.35876e-33	2	0	1	208	158	277	2.05062	0	1.27578	214.1	167.095	171.661	100	UP_ Treatment_2dpi_DOWN_Control_2dpi
TRINITY_DN48529_c0_g1_i1	153.504	291.729	15.2791	0.0523744	-4.255	5.78731e-35	1.3705e-32	15	14	13	448	371	35	15.3797	13.8725	16.5851	461.139	392.357	21.6901	100	UP_ Treatment_2dpi_DOWN_Control_2dpi
TRINITY_DN62596_c0_g1_i1	255.896	454.83	56.9619	0.125238	-2.99726	6.86225e-35	1.61654e-32	52	62	44	706	514	152	53.3162	61.4354	56.1343	726.705	543.588	94.1969	100	UP_ Treatment_2dpi_DOWN_Control_2dpi
TRINITY_DN49222_c0_g1_i1	672.975	107.45	1238.5	11.5263	3.52685	1.29594e-34	3.00564e-32	1186	1168	1052	60	46	342	1216.02	1157.36	1342.12	61.7597	48.648	211.943	100	DOWN_ Treatment_2dpi_UP_Control_2dpi
TRINITY_DN54014_c0_g1_i1	389.605	646.342	132.868	0.205569	-2.2823	2.12656e-34	4.90679e-32	134	131	103	693	757	686	137.392	129.807	131.405	713.324	800.577	425.125	100	UP_ Treatment_2dpi_DOWN_Control_2dpi
TRINITY_DN64061_c0_g1_i2	84.5337	169.067	0	0	#NAME?	3.64751e-34	8.33077e-32	0	0	0	316	165	12	0	0	0	325.268	174.498	7.4366	100	UP_ Treatment_2dpi_DOWN_Control_2dpi
TRINITY_DN64664_c0_g1_i1	207.212	377.358	37.066	0.0982251	-3.34776	4.50623e-34	1.02401e-31	38	42	24	426	473	312	38.9618	41.6175	30.6187	438.494	500.228	193.352	100	UP_ Treatment_2dpi_DOWN_Control_2dpi
TRINITY_DN59032_c0_g2_i6	111.419	218.365	4.4728	0.0204831	-5.60942	5.8166e-34	1.31514e-31	3	4	5	340	285	6	3.07593	3.96357	6.37889	349.971	301.406	3.7183	100	UP_ Treatment_2dpi_DOWN_Control_2dpi
TRINITY_DN51101_c0_g1_i1	156.977	296.61	17.3444	0.0584754	-4.09603	6.30013e-34	1.40331e-31	14	20	14	527	281	81	14.3544	19.8179	17.8609	542.456	297.176	50.197	100	UP_ Treatment_2dpi_DOWN_Control_2dpi
TRINITY_DN51758_c0_g1_i1	301.135	519.018	83.2529	0.160405	-2.64021	6.78195e-34	1.50319e-31	80	74	74	744	638	188	82.0249	73.3261	94.4076	765.82	674.727	116.507	100	UP_ Treatment_2dpi_DOWN_Control_2dpi
TRINITY_DN20207_c0_g1_i1	197.753	362.481	33.0258	0.0911104	-3.45624	9.61318e-34	2.12027e-31	27	36	28	649	379	30	27.6834	35.6721	35.7218	668.034	400.817	18.5915	100	UP_ Treatment_2dpi_DOWN_Control_2dpi
TRINITY_DN55681_c0_g1_i1	310.934	531.872	89.997	0.169208	-2.56313	4.03956e-33	8.8231e-31	96	74	77	834	598	169	98.4299	73.3261	98.235	858.459	632.424	104.732	100	UP_ Treatment_2dpi_DOWN_Control_2dpi
TRINITY_DN36417_c0_g1_i1	112.748	220.092	5.40315	0.0245495	-5.34816	1.29639e-32	2.80432e-30	6	5	4	261	358	21	6.15187	4.95446	5.10312	268.655	378.608	13.014	100	UP_ Treatment_2dpi_DOWN_Control_2dpi
TRINITY_DN54458_c0_g1_i2	603.877	1078.46	129.299	0.119893	-3.06018	2.13468e-32	4.59559e-30	149	133	81	1605	1343	263	152.771	131.789	103.338	1652.07	1420.31	162.985	100	UP_ Treatment_2dpi_DOWN_Control_2dpi
TRINITY_DN63983_c0_g1_i2	82.5853	164.498	0.672068	0.00408556	-7.93525	2.42162e-32	5.18849e-30	1	1	0	221	115	233	1.02531	0.990893	0	227.481	121.62	144.394	100	UP_ Treatment_2dpi_DOWN_Control_2dpi
TRINITY_DN52357_c0_g1_i6	409.378	669.818	148.937	0.222354	-2.16907	2.43754e-32	5.19786e-30	152	143	117	910	637	644	155.847	141.698	149.266	936.688	673.669	399.097	100	UP_ Treatment_2dpi_DOWN_Control_2dpi
TRINITY_DN60105_c0_g1_i1	174.974	321.847	28.1011	0.0873121	-3.51767	2.73613e-32	5.80706e-30	26	35	18	324	273	554	26.6581	34.6813	22.964	333.502	288.715	343.323	100	UP_ Treatment_2dpi_DOWN_Control_2dpi
TRINITY_DN58626_c0_g2_i3	185.294	340.06	30.5274	0.0897707	-3.47761	3.0346e-32	6.41028e-30	23	30	30	494	427	97	23.5822	29.7268	38.2734	508.488	451.58	60.1125	100	UP_ Treatment_2dpi_DOWN_Control_2dpi
TRINITY_DN51045_c0_g1_i2	275.918	478.387	73.4485	0.153533	-2.70337	3.78846e-32	7.96532e-30	65	74	63	652	641	139	66.6452	73.3261	80.3741	671.122	677.899	86.1406	100	UP_ Treatment_2dpi_DOWN_Control_2dpi
TRINITY_DN57843_c0_g1_i1	311.976	532.324	91.6287	0.17213	-2.53843	5.18122e-32	1.07928e-29	95	98	63	791	630	188	97.4045	97.1075	80.3741	814.198	666.266	116.507	100	UP_ Treatment_2dpi_DOWN_Control_2dpi
TRINITY_DN54439_c0_g2_i1	311.824	602.418	21.2291	0.0352398	-4.82665	1.73648e-31	3.56764e-29	19	15	23	405	424	1520	19.4809	14.8634	29.3429	416.878	448.408	941.969	100	UP_ Treatment_2dpi_DOWN_Control_2dpi
TRINITY_DN57351_c0_g2_i2	253.688	444.432	62.9427	0.141625	-2.81985	3.07612e-31	6.29122e-29	63	61	50	627	603	81	64.5946	60.4445	63.7889	645.389	637.712	50.197	100	UP_ Treatment_2dpi_DOWN_Control_2dpi
TRINITY_DN66112_c6_g1_i6	136.089	257.339	14.8387	0.0576622	-4.11623	4.07708e-31	8.30064e-29	18	16	8	202	282	429	18.4556	15.8543	10.2062	207.924	298.233	265.858	100	UP_ Treatment_2dpi_DOWN_Control_2dpi
TRINITY_DN67321_c0_g1_i1	99.1015	0	198.203	Inf	Inf	4.9129e-31	9.95725e-29	195	182	168	0	0	0	199.936	180.343	214.331	0	0	0	100	DOWN_ Treatment_2dpi_UP_Control_2dpi
TRINITY_DN46404_c0_g1_i1	1576.03	2779.77	372.283	0.133926	-2.90049	8.58237e-31	1.73164e-28	438	334	264	4589	3181	406	449.086	330.958	336.806	4723.59	3364.11	251.605	100	UP_ Treatment_2dpi_DOWN_Control_2dpi
TRINITY_DN51045_c0_g1_i1	457.392	816.598	98.186	0.120238	-3.05604	9.18486e-31	1.84493e-28	85	87	95	1260	960	222	87.1514	86.2077	121.199	1296.95	1015.26	137.577	100	UP_ Treatment_2dpi_DOWN_Control_2dpi
TRINITY_DN35617_c0_g1_i1	245.971	432.44	59.503	0.137598	-2.86147	9.36847e-31	1.87344e-28	68	57	41	664	540	69	69.7211	56.4809	52.3069	683.474	571.085	42.7604	100	UP_ Treatment_2dpi_DOWN_Control_2dpi
TRINITY_DN75304_c0_g1_i1	97.0365	0	194.073	Inf	Inf	1.18074e-30	2.35071e-28	210	172	154	0	0	0	215.315	170.434	196.47	0	0	0	100	DOWN_ Treatment_2dpi_UP_Control_2dpi
TRINITY_DN6113_c0_g1_i1	165.601	306.659	24.5435	0.0800353	-3.64322	1.28668e-30	2.55034e-28	20	24	23	467	389	45	20.5062	23.7814	29.3429	480.696	411.393	27.8872	100	UP_ Treatment_2dpi_DOWN_Control_2dpi
TRINITY_DN58066_c0_g1_i1	351.466	580.311	122.62	0.211301	-2.24263	1.91057e-30	3.7539e-28	134	118	89	514	598	935	137.392	116.925	113.544	529.074	632.424	579.435	100	UP_ Treatment_2dpi_DOWN_Control_2dpi
TRINITY_DN58967_c0_g1_i1	234.407	414.118	54.6948	0.132075	-2.92057	2.13638e-30	4.16122e-28	48	67	38	636	435	206	49.2149	66.3898	48.4796	654.652	460.041	127.662	100	UP_ Treatment_2dpi_DOWN_Control_2dpi
TRINITY_DN62351_c0_g1_i2	454.834	823.543	86.1255	0.104579	-3.25733	2.12974e-30	4.16122e-28	63	99	75	1445	768	276	64.5946	98.0984	95.6834	1487.38	812.21	171.042	100	UP_ Treatment_2dpi_DOWN_Control_2dpi
TRINITY_DN54910_c0_g1_i1	197.539	357.079	38	0.106419	-3.23217	4.0698e-30	7.72643e-28	37	42	27	596	376	97	37.9365	41.6175	34.446	613.479	397.644	60.1125	100	UP_ Treatment_2dpi_DOWN_Control_2dpi
TRINITY_DN62803_c0_g1_i2	264.726	458.053	71.3983	0.155874	-2.68155	5.30837e-30	9.9935e-28	72	76	51	434	741	232	73.8224	75.3079	65.0647	446.728	783.656	143.774	100	UP_ Treatment_2dpi_DOWN_Control_2dpi
TRINITY_DN55909_c0_g1_i1	470.24	765.597	174.883	0.228427	-2.1302	5.45751e-30	1.02315e-27	187	148	146	1175	867	275	191.733	146.652	186.264	1209.46	916.909	170.422	100	UP_ Treatment_2dpi_DOWN_Control_2dpi
TRINITY_DN48308_c0_g1_i1	74.3372	148.674	0	0	#NAME?	5.57605e-30	1.04103e-27	0	0	0	198	222	12	0	0	0	203.807	234.779	7.4366	100	UP_ Treatment_2dpi_DOWN_Control_2dpi
TRINITY_DN53898_c0_g1_i1	340.067	564.483	115.651	0.204879	-2.28715	1.22949e-29	2.27653e-27	98	129	93	677	681	446	100.48	127.825	118.647	696.855	720.202	276.394	100	UP_ Treatment_2dpi_DOWN_Control_2dpi
TRINITY_DN47158_c0_g1_i1	472.508	768.354	176.661	0.229922	-2.12078	1.99411e-29	3.64727e-27	179	199	117	1039	873	504	183.531	197.188	149.266	1069.47	923.254	312.337	100	UP_ Treatment_2dpi_DOWN_Control_2dpi
TRINITY_DN46901_c0_g1_i1	145.136	272.149	18.1229	0.0665918	-3.90851	2.58852e-29	4.69628e-27	16	19	15	303	456	36	16.405	18.827	19.1367	311.886	482.25	22.3098	100	UP_ Treatment_2dpi_DOWN_Control_2dpi
TRINITY_DN54720_c0_g1_i1	301.243	503.212	99.2729	0.197278	-2.3417	5.29168e-29	9.4858e-27	102	83	87	420	537	822	104.582	82.2441	110.993	432.318	567.912	509.407	100	UP_ Treatment_2dpi_DOWN_Control_2dpi
TRINITY_DN59855_c0_g1_i1	659.103	1181.41	136.791	0.115786	-3.11047	5.99557e-29	1.06626e-26	129	112	131	1885	1335	310	132.265	110.98	167.127	1940.28	1411.85	192.112	100	UP_ Treatment_2dpi_DOWN_Control_2dpi
TRINITY_DN57410_c0_g1_i2	349.679	574.559	124.799	0.217209	-2.20284	1.33532e-28	2.34693e-26	117	110	114	724	774	258	119.961	108.998	145.439	745.233	818.555	159.887	100	UP_ Treatment_2dpi_DOWN_Control_2dpi
TRINITY_DN62249_c0_g1_i1	263.217	450.661	75.7725	0.168136	-2.5723	1.40572e-28	2.46105e-26	70	72	66	543	553	336	71.7718	71.3443	84.2014	558.925	584.834	208.225	100	UP_ Treatment_2dpi_DOWN_Control_2dpi
TRINITY_DN58094_c0_g1_i1	210.734	370.429	51.0395	0.137785	-2.85951	1.61854e-28	2.81176e-26	54	42	44	310	401	594	55.3668	41.6175	56.1343	319.092	424.084	368.112	100	UP_ Treatment_2dpi_DOWN_Control_2dpi
TRINITY_DN59337_c0_g1_i3	622.801	190.793	1054.81	5.52855	2.4669	2.22401e-28	3.84873e-26	1005	1000	896	186	134	386	1030.44	990.893	1143.1	191.455	141.714	239.211	100	DOWN_ Treatment_2dpi_UP_Control_2dpi
TRINITY_DN65056_c0_g1_i2	800.349	1542.38	58.318	0.0378104	-4.72507	3.03671e-28	5.1952e-26	50	45	62	2317	2034	147	51.2655	44.5902	79.0983	2384.95	2151.09	91.0983	100	UP_ Treatment_2dpi_DOWN_Control_2dpi
TRINITY_DN56405_c0_g1_i2	249.643	448.285	51.0005	0.113768	-3.13583	3.69684e-28	6.27682e-26	38	52	49	695	420	299	38.9618	51.5264	62.5132	715.383	444.177	185.295	100	UP_ Treatment_2dpi_DOWN_Control_2dpi
TRINITY_DN83426_c0_g1_i1	84.3523	0	168.705	Inf	Inf	9.46371e-28	1.59479e-25	180	161	127	0	0	0	184.556	159.534	162.024	0	0	0	100	DOWN_ Treatment_2dpi_UP_Control_2dpi
TRINITY_DN50195_c1_g1_i1	251.076	461.117	41.0347	0.0889898	-3.49022	1.31451e-27	2.20691e-25	46	29	37	661	602	107	47.1643	28.7359	47.2038	680.386	636.654	66.3097	100	UP_ Treatment_2dpi_DOWN_Control_2dpi
TRINITY_DN59553_c0_g2_i2	961.101	1766.96	155.237	0.0878549	-3.50873	4.09519e-27	6.74941e-25	144	124	153	2823	2103	276	147.645	122.871	195.194	2905.79	2224.06	171.042	100	UP_ Treatment_2dpi_DOWN_Control_2dpi
TRINITY_DN50452_c0_g2_i1	81.6262	0	163.252	Inf	Inf	4.30192e-27	7.06426e-25	178	153	122	0	0	0	182.505	151.607	155.645	0	0	0	100	DOWN_ Treatment_2dpi_UP_Control_2dpi
TRINITY_DN64312_c0_g1_i3	139.222	266.021	12.4234	0.0467007	-4.42041	5.92731e-27	9.69793e-25	9	18	8	418	322	44	9.2278	17.8361	10.2062	430.259	340.536	27.2675	100	UP_ Treatment_2dpi_DOWN_Control_2dpi
TRINITY_DN66001_c0_g2_i2	720.483	237.276	1203.69	5.07296	2.34283	1.0232e-26	1.6501e-24	1133	1205	984	156	172	596	1161.68	1194.03	1255.37	160.575	181.901	369.351	100	DOWN_ Treatment_2dpi_UP_Control_2dpi
TRINITY_DN48308_c0_g1_i3	234.001	408.389	59.6126	0.14597	-2.77625	1.414e-26	2.24811e-24	52	52	58	609	513	90	53.3162	51.5264	73.9952	626.861	542.531	55.7745	100	UP_ Treatment_2dpi_DOWN_Control_2dpi
TRINITY_DN51383_c1_g1_i1	243.501	415.79	71.2121	0.171269	-2.54566	1.48394e-26	2.351e-24	68	77	53	486	349	610	69.7211	76.2988	67.6163	500.253	369.09	378.027	100	UP_ Treatment_2dpi_DOWN_Control_2dpi
TRINITY_DN57718_c0_g1_i1	112.172	214.741	9.60253	0.0447168	-4.48304	1.53603e-26	2.42498e-24	10	11	6	309	292	28	10.2531	10.8998	7.65467	318.062	308.809	17.3521	100	UP_ Treatment_2dpi_DOWN_Control_2dpi
TRINITY_DN49623_c0_g1_i1	65.6321	131.264	0	0	#NAME?	1.6761e-26	2.63688e-24	0	0	0	166	202	15	0	0	0	170.868	213.628	9.29575	100	UP_ Treatment_2dpi_DOWN_Control_2dpi
TRINITY_DN3615_c0_g1_i1	123.186	232.968	13.4033	0.0575327	-4.11947	1.84417e-26	2.88113e-24	12	14	11	426	231	26	12.3037	13.8725	14.0336	438.494	244.298	16.1126	100	UP_ Treatment_2dpi_DOWN_Control_2dpi
TRINITY_DN43872_c0_g1_i1	450.801	793.398	108.203	0.136379	-2.87431	2.1648e-26	3.35873e-24	98	91	105	935	747	1013	100.48	90.1713	133.957	962.421	790.001	627.773	100	UP_ Treatment_2dpi_DOWN_Control_2dpi
TRINITY_DN93745_c0_g1_i1	95.9073	186.351	5.46369	0.0293194	-5.092	3.21531e-26	4.95445e-24	3	7	5	293	237	11	3.07593	6.93625	6.37889	301.593	250.643	6.81688	100	UP_ Treatment_2dpi_DOWN_Control_2dpi
TRINITY_DN57405_c0_g1_i2	390.873	90.2899	691.456	7.65817	2.937	4.20428e-26	6.44617e-24	708	654	549	105	59	162	725.92	648.044	700.403	108.079	62.3963	100.394	100	DOWN_ Treatment_2dpi_UP_Control_2dpi
TRINITY_DN60445_c0_g1_i2	169.036	302.927	35.1448	0.116017	-3.10759	4.65246e-26	7.09603e-24	35	38	25	256	282	560	35.8859	37.6539	31.8945	263.508	298.233	347.041	100	UP_ Treatment_2dpi_DOWN_Control_2dpi
TRINITY_DN63922_c0_g1_i3	322.082	527.779	116.385	0.220518	-2.18103	8.65403e-26	1.31547e-23	113	126	85	561	664	490	115.86	124.853	108.441	577.453	702.223	303.661	100	UP_ Treatment_2dpi_DOWN_Control_2dpi
TRINITY_DN51856_c0_g1_i1	348.29	564.834	131.747	0.233249	-2.10006	9.9089e-26	1.49611e-23	114	138	111	922	583	208	116.885	136.743	141.611	949.04	616.56	128.901	100	UP_ Treatment_2dpi_DOWN_Control_2dpi
TRINITY_DN65236_c0_g1_i1	155.034	281.318	28.7502	0.102198	-3.29056	1.46737e-25	2.20076e-23	25	38	18	152	302	594	25.6328	37.6539	22.964	156.458	319.385	368.112	100	UP_ Treatment_2dpi_DOWN_Control_2dpi
TRINITY_DN57870_c0_g1_i1	296.6	492.073	101.126	0.205511	-2.28271	1.99576e-25	2.97341e-23	116	87	77	688	619	183	118.936	86.2077	98.235	708.178	654.633	113.408	100	UP_ Treatment_2dpi_DOWN_Control_2dpi
TRINITY_DN64764_c0_g1_i1	303.721	496.627	110.815	0.223136	-2.164	2.53647e-25	3.76654e-23	117	105	85	445	368	1037	119.961	104.044	108.441	458.051	389.184	642.646	100	UP_ Treatment_2dpi_DOWN_Control_2dpi
TRINITY_DN60778_c0_g1_i2	160.444	290.72	30.1674	0.103768	-3.26857	4.15757e-25	6.07357e-23	33	25	25	366	404	110	33.8353	24.7723	31.8945	376.734	427.256	68.1688	100	UP_ Treatment_2dpi_DOWN_Control_2dpi
TRINITY_DN54223_c0_g1_i1	139.367	261.037	17.6981	0.0677993	-3.88259	6.96933e-25	1.01482e-22	20	11	17	396	324	53	20.5062	10.8998	21.6882	407.614	342.651	32.845	100	UP_ Treatment_2dpi_DOWN_Control_2dpi
TRINITY_DN57214_c0_g1_i2	423.18	115.087	731.274	6.35412	2.66769	1.07355e-24	1.55316e-22	743	701	578	123	96	189	761.806	694.616	737.4	126.607	101.526	117.126	100	DOWN_ Treatment_2dpi_UP_Control_2dpi
TRINITY_DN66567_c0_g1_i4	212.541	368.456	56.6253	0.153682	-2.70198	1.28443e-24	1.8405e-22	68	47	42	428	471	269	69.7211	46.572	53.5827	440.552	498.113	166.704	100	UP_ Treatment_2dpi_DOWN_Control_2dpi
TRINITY_DN52381_c0_g1_i1	412.916	108.144	717.688	6.63639	2.7304	1.8301e-24	2.57323e-22	664	712	601	101	86	209	680.806	705.516	766.743	103.962	90.9506	129.521	100	DOWN_ Treatment_2dpi_UP_Control_2dpi
TRINITY_DN53586_c0_g1_i2	153.754	279.191	28.3176	0.101428	-3.30148	1.9042e-24	2.66908e-22	24	30	24	436	285	141	24.6075	29.7268	30.6187	448.787	301.406	87.38	100	UP_ Treatment_2dpi_DOWN_Control_2dpi
TRINITY_DN57851_c0_g1_i1	247.816	416.871	78.7613	0.188934	-2.40404	2.3563e-24	3.28234e-22	84	73	61	526	394	472	86.1261	72.3352	77.8225	541.426	416.681	292.506	100	UP_ Treatment_2dpi_DOWN_Control_2dpi
TRINITY_DN55420_c0_g1_i1	194.876	341.625	48.1269	0.140876	-2.8275	2.59438e-24	3.60283e-22	47	43	42	499	392	156	48.1896	42.6084	53.5827	513.635	414.566	96.6758	100	UP_ Treatment_2dpi_DOWN_Control_2dpi
TRINITY_DN61637_c0_g1_i3	277.505	496.653	58.3566	0.1175	-3.08927	2.72566e-24	3.77349e-22	62	43	54	601	753	121	63.5693	42.6084	68.8921	618.626	796.347	74.9857	100	UP_ Treatment_2dpi_DOWN_Control_2dpi
TRINITY_DN54807_c0_g2_i1	70.2175	0	140.435	Inf	Inf	3.57564e-24	4.93503e-22	135	140	113	0	0	0	138.417	138.725	144.163	0	0	0	100	DOWN_ Treatment_2dpi_UP_Control_2dpi
TRINITY_DN63876_c0_g1_i8	56.0378	112.076	0	0	#NAME?	3.72276e-24	5.12238e-22	0	0	0	71	141	184	0	0	0	73.0823	149.117	114.028	100	UP_ Treatment_2dpi_DOWN_Control_2dpi
TRINITY_DN46665_c0_g1_i1	142.677	271.211	14.1442	0.052152	-4.26113	3.76525e-24	5.16505e-22	19	9	11	453	305	40	19.4809	8.91804	14.0336	466.285	322.557	24.7887	100	UP_ Treatment_2dpi_DOWN_Control_2dpi
TRINITY_DN66112_c6_g1_i2	129.38	237.604	21.1566	0.0890413	-3.48938	5.44843e-24	7.42869e-22	17	22	19	301	149	396	17.4303	21.7996	24.2398	309.828	157.577	245.408	100	UP_ Treatment_2dpi_DOWN_Control_2dpi
TRINITY_DN63612_c0_g1_i3	58.8879	117.776	0	0	#NAME?	6.35607e-24	8.64003e-22	0	0	0	146	175	29	0	0	0	150.282	185.074	17.9718	100	UP_ Treatment_2dpi_DOWN_Control_2dpi
TRINITY_DN53929_c0_g1_i1	100.121	195.063	5.17929	0.0265519	-5.23504	6.41165e-24	8.68933e-22	7	2	5	345	207	18	7.17718	1.98179	6.37889	355.118	218.916	11.1549	100	UP_ Treatment_2dpi_DOWN_Control_2dpi
TRINITY_DN64459_c0_g1_i1	498.825	909.02	88.6294	0.0975	-3.35845	6.59915e-24	8.91658e-22	79	72	89	1206	1297	184	80.9996	71.3443	113.544	1241.37	1371.66	114.028	100	UP_ Treatment_2dpi_DOWN_Control_2dpi
TRINITY_DN29867_c0_g1_i1	69.0752	0	138.15	Inf	Inf	6.86794e-24	9.25198e-22	150	124	108	0	0	0	153.797	122.871	137.784	0	0	0	100	DOWN_ Treatment_2dpi_UP_Control_2dpi
TRINITY_DN66174_c0_g2_i2	881.386	1748.04	14.7286	0.00842576	-6.89098	7.40295e-24	9.94293e-22	12	9	18	3120	1888	58	12.3037	8.91804	22.964	3211.5	1996.68	35.9436	100	UP_ Treatment_2dpi_DOWN_Control_2dpi
TRINITY_DN6978_c0_g1_i1	69.111	0	138.222	Inf	Inf	8.84164e-24	1.18399e-21	135	123	121	0	0	0	138.417	121.88	154.369	0	0	0	100	DOWN_ Treatment_2dpi_UP_Control_2dpi
TRINITY_DN59454_c0_g1_i1	262.197	503.553	20.8414	0.0413887	-4.59462	9.47898e-24	1.26183e-21	14	19	23	663	772	19	14.3544	18.827	29.3429	682.444	816.44	11.7746	100	UP_ Treatment_2dpi_DOWN_Control_2dpi
TRINITY_DN13643_c0_g1_i1	57.9003	115.801	0	0	#NAME?	1.29297e-23	1.70106e-21	0	0	0	207	86	70	0	0	0	213.071	90.9506	43.3802	100	UP_ Treatment_2dpi_DOWN_Control_2dpi
TRINITY_DN62387_c0_g1_i1	316.21	549.952	82.4675	0.149954	-2.73741	1.77366e-23	2.31989e-21	99	79	53	692	641	419	101.506	78.2805	67.6163	712.295	677.899	259.661	100	UP_ Treatment_2dpi_DOWN_Control_2dpi
TRINITY_DN52887_c0_g1_i2	570.316	1081.4	59.2355	0.0547768	-4.19029	1.97524e-23	2.57605e-21	49	81	37	1494	1375	407	50.2402	80.2623	47.2038	1537.82	1454.15	252.225	100	UP_ Treatment_2dpi_DOWN_Control_2dpi
TRINITY_DN50567_c0_g1_i1	336.543	541.292	131.794	0.243479	-2.03813	2.16272e-23	2.81242e-21	135	128	102	836	580	242	138.417	126.834	130.129	860.518	613.388	149.971	100	UP_ Treatment_2dpi_DOWN_Control_2dpi
TRINITY_DN51777_c0_g1_i1	226.886	384.933	68.839	0.178833	-2.48331	2.76449e-23	3.57429e-21	67	76	49	222	352	894	68.6958	75.3079	62.5132	228.511	372.263	554.027	100	UP_ Treatment_2dpi_DOWN_Control_2dpi
TRINITY_DN41560_c0_g1_i1	244.636	411.365	77.9071	0.189387	-2.40059	3.25779e-23	4.18803e-21	79	64	70	626	417	240	80.9996	63.4171	89.3045	644.359	441.005	148.732	100	UP_ Treatment_2dpi_DOWN_Control_2dpi
TRINITY_DN65246_c0_g1_i6	56.396	112.792	0	0	#NAME?	4.19228e-23	5.34355e-21	0	0	0	201	71	91	0	0	0	206.895	75.0871	56.3942	100	UP_ Treatment_2dpi_DOWN_Control_2dpi
TRINITY_DN40434_c0_g1_i1	149.311	270.008	28.614	0.105975	-3.23821	5.25465e-23	6.67875e-21	25	26	27	493	265	36	25.6328	25.7632	34.446	507.459	280.255	22.3098	100	UP_ Treatment_2dpi_DOWN_Control_2dpi
TRINITY_DN51379_c0_g1_i1	395.199	107.684	682.715	6.34001	2.66448	6.0738e-23	7.67653e-21	672	612	590	92	104	191	689.009	606.426	752.709	94.6982	109.987	118.366	100	DOWN_ Treatment_2dpi_UP_Control_2dpi
TRINITY_DN30740_c0_g1_i1	135.968	249.511	22.425	0.0898758	-3.47592	7.48641e-23	9.43539e-21	25	24	14	338	346	56	25.6328	23.7814	17.8609	347.913	365.918	34.7041	100	UP_ Treatment_2dpi_DOWN_Control_2dpi
TRINITY_DN65789_c0_g1_i1	279.97	460.968	98.9724	0.214705	-2.21957	7.52365e-23	9.45584e-21	101	96	77	583	623	200	103.556	95.1257	98.235	600.098	658.863	123.943	100	UP_ Treatment_2dpi_DOWN_Control_2dpi
TRINITY_DN44769_c0_g1_i1	158.377	281.693	35.0613	0.124466	-3.00618	7.67776e-23	9.62265e-21	36	38	24	287	300	375	36.9112	37.6539	30.6187	295.417	317.27	232.394	100	UP_ Treatment_2dpi_DOWN_Control_2dpi
TRINITY_DN58347_c0_g1_i1	151.323	270.569	32.0771	0.118554	-3.07638	1.02641e-22	1.27576e-20	35	30	24	356	230	326	35.8859	29.7268	30.6187	366.441	243.24	202.028	100	UP_ Treatment_2dpi_DOWN_Control_2dpi
TRINITY_DN58626_c0_g1_i8	268.098	486.967	49.2289	0.101093	-3.30625	1.38893e-22	1.71685e-20	61	37	38	828	504	122	62.544	36.663	48.4796	852.283	533.013	75.6054	100	UP_ Treatment_2dpi_DOWN_Control_2dpi
TRINITY_DN63863_c0_g1_i2	52.1518	104.304	0	0	#NAME?	1.66319e-22	2.05024e-20	0	0	0	104	105	153	0	0	0	107.05	111.044	94.8166	100	UP_ Treatment_2dpi_DOWN_Control_2dpi
TRINITY_DN46665_c0_g1_i2	170.834	320.852	20.8153	0.064875	-3.94619	2.7628e-22	3.36882e-20	20	14	22	523	373	48	20.5062	13.8725	28.0671	538.338	394.472	29.7464	100	UP_ Treatment_2dpi_DOWN_Control_2dpi
TRINITY_DN64387_c1_g1_i2	53.2365	106.473	0	0	#NAME?	3.25987e-22	3.96418e-20	0	0	0	171	77	100	0	0	0	176.015	81.4325	61.9716	100	UP_ Treatment_2dpi_DOWN_Control_2dpi
TRINITY_DN50189_c0_g1_i2	180.254	315.16	45.3473	0.143887	-2.797	3.69496e-22	4.48116e-20	39	39	45	549	321	66	39.9871	38.6448	57.41	565.101	339.478	40.9013	100	UP_ Treatment_2dpi_DOWN_Control_2dpi
TRINITY_DN64061_c0_g1_i4	210.062	359.457	60.6677	0.168776	-2.56682	5.40113e-22	6.51524e-20	54	66	48	476	472	144	55.3668	65.3989	61.2374	489.96	499.171	89.2392	100	UP_ Treatment_2dpi_DOWN_Control_2dpi
TRINITY_DN63794_c0_g1_i3	61.8228	0	123.646	Inf	Inf	7.36467e-22	8.83642e-20	74	151	114	0	0	0	75.873	149.625	145.439	0	0	0	100	DOWN_ Treatment_2dpi_UP_Control_2dpi
TRINITY_DN40959_c0_g2_i1	206.401	353.956	58.8461	0.166252	-2.58855	7.52517e-22	9.00499e-20	64	54	45	490	475	89	65.6199	53.5082	57.41	504.371	502.343	55.1548	100	UP_ Treatment_2dpi_DOWN_Control_2dpi
TRINITY_DN55068_c0_g1_i2	379.649	731.648	27.6497	0.037791	-4.72581	8.38934e-22	1.00125e-19	23	20	31	944	934	380	23.5822	19.8179	39.5491	971.685	987.766	235.492	100	UP_ Treatment_2dpi_DOWN_Control_2dpi
TRINITY_DN50452_c0_g3_i1	61.2455	0	122.491	Inf	Inf	9.53146e-22	1.13455e-19	122	112	103	0	0	0	125.088	110.98	131.405	0	0	0	100	DOWN_ Treatment_2dpi_UP_Control_2dpi
TRINITY_DN50452_c0_g1_i1	61.1375	0	122.275	Inf	Inf	9.68777e-22	1.15011e-19	128	109	100	0	0	0	131.24	108.007	127.578	0	0	0	100	DOWN_ Treatment_2dpi_UP_Control_2dpi
TRINITY_DN58887_c0_g1_i3	222.48	376.739	68.2211	0.181083	-2.46528	1.17238e-21	1.38452e-19	79	63	48	503	459	205	80.9996	62.4263	61.2374	517.752	485.422	127.042	100	UP_ Treatment_2dpi_DOWN_Control_2dpi
TRINITY_DN61666_c0_g1_i1	191.16	366.6	15.7195	0.0428791	-4.54358	1.19841e-21	1.41155e-19	12	12	18	525	410	203	12.3037	11.8907	22.964	540.397	433.602	125.802	100	UP_ Treatment_2dpi_DOWN_Control_2dpi
TRINITY_DN56082_c0_g1_i3	261.493	461.253	61.732	0.133836	-2.90147	1.44182e-21	1.68502e-19	64	46	58	782	477	120	65.6199	45.5811	73.9952	804.934	504.459	74.366	100	UP_ Treatment_2dpi_DOWN_Control_2dpi
TRINITY_DN50234_c0_g1_i1	192.556	332.79	52.3226	0.157224	-2.6691	1.8797e-21	2.1854e-19	55	50	40	551	355	90	56.3921	49.5446	51.0312	567.16	375.436	55.7745	100	UP_ Treatment_2dpi_DOWN_Control_2dpi
TRINITY_DN57405_c0_g1_i1	185.494	25.8431	345.144	13.3553	3.73935	2.09801e-21	2.43294e-19	349	295	302	23	31	34	357.834	292.313	385.285	23.6745	32.7845	21.0704	100	DOWN_ Treatment_2dpi_UP_Control_2dpi
TRINITY_DN23511_c0_g1_i1	59.2995	0	118.599	Inf	Inf	2.34488e-21	2.70527e-19	125	119	86	0	0	0	128.164	117.916	109.717	0	0	0	100	DOWN_ Treatment_2dpi_UP_Control_2dpi
TRINITY_DN48808_c0_g1_i1	83.6493	161.493	5.80546	0.0359487	-4.79792	2.60649e-21	2.99174e-19	4	7	5	271	192	4	4.10124	6.93625	6.37889	278.948	203.053	2.47887	100	UP_ Treatment_2dpi_DOWN_Control_2dpi
TRINITY_DN44064_c0_g2_i1	59.3454	0	118.691	Inf	Inf	3.28173e-21	3.72874e-19	124	101	101	0	0	0	127.139	100.08	128.854	0	0	0	100	DOWN_ Treatment_2dpi_UP_Control_2dpi
TRINITY_DN58139_c0_g1_i1	397.91	650.801	145.02	0.222833	-2.16597	4.19329e-21	4.75246e-19	169	129	105	721	876	458	173.278	127.825	133.957	742.145	926.427	283.83	100	UP_ Treatment_2dpi_DOWN_Control_2dpi
TRINITY_DN51210_c0_g1_i1	217.693	388.823	46.5626	0.119753	-3.06187	6.24188e-21	7.03878e-19	42	37	47	682	380	101	43.0631	36.663	59.9616	702.002	401.875	62.5914	100	UP_ Treatment_2dpi_DOWN_Control_2dpi
TRINITY_DN56070_c0_g1_i1	248.455	406.043	90.8663	0.223785	-2.15982	7.18308e-21	8.07989e-19	98	81	72	370	286	863	100.48	80.2623	91.8561	380.851	302.464	534.815	100	UP_ Treatment_2dpi_DOWN_Control_2dpi
TRINITY_DN52625_c0_g1_i5	518.867	865.622	172.111	0.198829	-2.3304	9.01368e-21	1.00886e-18	202	164	115	1197	909	651	207.113	162.506	146.715	1232.11	961.327	403.435	100	UP_ Treatment_2dpi_DOWN_Control_2dpi
TRINITY_DN70470_c0_g1_i1	57.4954	0	114.991	Inf	Inf	1.34822e-20	1.49046e-18	93	109	111	0	0	0	95.3539	108.007	141.611	0	0	0	100	DOWN_ Treatment_2dpi_UP_Control_2dpi
TRINITY_DN56359_c0_g1_i1	329.842	87.6234	572.061	6.52864	2.70678	1.54461e-20	1.70338e-18	550	550	476	82	58	189	563.921	544.991	607.271	84.4049	61.3388	117.126	100	DOWN_ Treatment_2dpi_UP_Control_2dpi
TRINITY_DN52143_c0_g2_i4	89.9683	171.511	8.42538	0.0491243	-4.34742	1.5627e-20	1.71912e-18	6	9	8	241	242	17	6.15187	8.91804	10.2062	248.068	255.931	10.5352	100	UP_ Treatment_2dpi_DOWN_Control_2dpi
TRINITY_DN64407_c0_g1_i1	129.494	235.427	23.5604	0.100076	-3.32084	1.73012e-20	1.89403e-18	25	21	19	379	272	46	25.6328	20.8088	24.2398	390.115	287.658	28.507	100	UP_ Treatment_2dpi_DOWN_Control_2dpi
TRINITY_DN60637_c0_g1_i1	152.03	269.843	34.2181	0.126807	-2.97929	1.9124e-20	2.08345e-18	28	36	30	438	304	60	28.7087	35.6721	38.2734	450.846	321.5	37.183	100	UP_ Treatment_2dpi_DOWN_Control_2dpi
TRINITY_DN75904_c0_g1_i1	56.5183	0	113.037	Inf	Inf	2.43235e-20	2.64351e-18	108	94	106	0	0	0	110.734	93.1439	135.233	0	0	0	100	DOWN_ Treatment_2dpi_UP_Control_2dpi
TRINITY_DN57169_c0_g1_i2	212.178	354.189	70.1679	0.198109	-2.33564	2.52573e-20	2.73838e-18	63	70	60	392	322	514	64.5946	69.3625	76.5467	403.496	340.536	318.534	100	UP_ Treatment_2dpi_DOWN_Control_2dpi
TRINITY_DN76901_c0_g1_i1	93.9305	178.342	9.51905	0.0533752	-4.22769	2.61164e-20	2.82472e-18	11	11	5	329	181	8	11.2784	10.8998	6.37889	338.649	191.419	4.95773	100	UP_ Treatment_2dpi_DOWN_Control_2dpi
TRINITY_DN60647_c0_g1_i2	156.019	275.394	36.6449	0.133063	-2.90981	2.94098e-20	3.16571e-18	38	33	30	457	245	156	38.9618	32.6995	38.2734	470.403	259.103	96.6758	100	UP_ Treatment_2dpi_DOWN_Control_2dpi
TRINITY_DN42910_c0_g2_i1	48.9806	97.9611	0	0	#NAME?	3.29392e-20	3.53715e-18	0	0	0	155	103	41	0	0	0	159.546	108.929	25.4084	100	UP_ Treatment_2dpi_DOWN_Control_2dpi
TRINITY_DN59228_c0_g1_i1	359.241	103.143	615.338	5.96586	2.57673	3.82193e-20	4.08465e-18	573	598	522	82	78	230	587.503	592.554	665.957	84.4049	82.4901	142.535	100	DOWN_ Treatment_2dpi_UP_Control_2dpi
TRINITY_DN61505_c0_g1_i1	87.892	167.347	8.43685	0.0504152	-4.31	3.85005e-20	4.10495e-18	7	8	8	107	60	530	7.17718	7.92714	10.2062	110.138	63.4539	328.45	100	UP_ Treatment_2dpi_DOWN_Control_2dpi
TRINITY_DN47447_c0_g1_i1	99.2766	186.661	11.8922	0.0637098	-3.97234	4.52537e-20	4.77968e-18	12	12	9	287	232	31	12.3037	11.8907	11.482	295.417	245.355	19.2112	100	UP_ Treatment_2dpi_DOWN_Control_2dpi
TRINITY_DN66315_c0_g2_i1	45.8847	91.7694	0	0	#NAME?	5.72231e-20	6.00163e-18	0	0	0	116	73	127	0	0	0	119.402	77.2023	78.704	100	UP_ Treatment_2dpi_DOWN_Control_2dpi
TRINITY_DN60352_c0_g2_i1	226.247	377.507	74.9867	0.198636	-2.3318	5.93567e-20	6.19651e-18	76	75	57	632	345	189	77.9236	74.317	72.7194	650.535	364.86	117.126	100	UP_ Treatment_2dpi_DOWN_Control_2dpi
TRINITY_DN7225_c0_g1_i1	85.0093	162.455	7.56339	0.0465567	-4.42487	6.81972e-20	7.0702e-18	5	10	6	43	109	529	5.12655	9.90893	7.65467	44.2611	115.275	327.83	100	UP_ Treatment_2dpi_DOWN_Control_2dpi
TRINITY_DN91577_c0_g1_i1	54.3842	0	108.768	Inf	Inf	6.9311e-20	7.16915e-18	107	104	89	0	0	0	109.708	103.053	113.544	0	0	0	100	DOWN_ Treatment_2dpi_UP_Control_2dpi
TRINITY_DN104474_c0_g1_i1	54.0315	0	108.063	Inf	Inf	7.364e-20	7.59944e-18	120	100	80	0	0	0	123.037	99.0893	102.062	0	0	0	100	DOWN_ Treatment_2dpi_UP_Control_2dpi
TRINITY_DN39702_c0_g1_i2	236.806	49.234	424.378	8.61961	3.10762	8.88493e-20	9.14803e-18	363	438	366	52	41	82	372.188	434.011	466.935	53.525	43.3602	50.8168	100	DOWN_ Treatment_2dpi_UP_Control_2dpi
TRINITY_DN60583_c0_g1_i1	175.007	322.578	27.4364	0.0850534	-3.55549	1.02496e-19	1.0529e-17	17	32	26	478	434	27	17.4303	31.7086	33.1702	492.019	458.983	16.7323	100	UP_ Treatment_2dpi_DOWN_Control_2dpi
TRINITY_DN50452_c0_g4_i1	53.2796	0	106.559	Inf	Inf	1.40678e-19	1.43205e-17	112	96	86	0	0	0	114.835	95.1257	109.717	0	0	0	100	DOWN_ Treatment_2dpi_UP_Control_2dpi
TRINITY_DN59483_c0_g1_i1	302.284	491.668	112.901	0.229629	-2.12263	1.43094e-19	1.45336e-17	130	94	88	565	594	428	133.29	93.1439	112.269	581.57	628.194	265.239	100	UP_ Treatment_2dpi_DOWN_Control_2dpi
TRINITY_DN58487_c0_g1_i2	162.571	279.806	45.3359	0.162026	-2.6257	1.59379e-19	1.61149e-17	38	40	45	186	349	450	38.9618	39.6357	57.41	191.455	369.09	278.872	100	UP_ Treatment_2dpi_DOWN_Control_2dpi
TRINITY_DN60144_c0_g1_i2	117.963	214.431	21.4952	0.100243	-3.31843	1.73223e-19	1.74754e-17	26	15	18	136	146	563	26.6581	14.8634	22.964	139.989	154.405	348.9	100	UP_ Treatment_2dpi_DOWN_Control_2dpi
TRINITY_DN52143_c0_g2_i2	59.9012	117.949	1.85288	0.0157091	-5.99225	3.41644e-19	3.38589e-17	1	2	2	160	173	10	1.02531	1.98179	2.55156	164.692	182.959	6.19716	100	UP_ Treatment_2dpi_DOWN_Control_2dpi
TRINITY_DN61534_c0_g1_i1	226.162	375.549	76.7749	0.204433	-2.2903	4.40362e-19	4.35465e-17	80	84	51	569	416	163	82.0249	83.235	65.0647	585.688	439.947	101.014	100	UP_ Treatment_2dpi_DOWN_Control_2dpi
TRINITY_DN29616_c0_g1_i1	115.528	211.51	19.5468	0.0924157	-3.43572	6.1644e-19	6.06916e-17	21	22	12	262	311	58	21.5315	21.7996	15.3093	269.684	328.903	35.9436	100	UP_ Treatment_2dpi_DOWN_Control_2dpi
TRINITY_DN60778_c0_g1_i1	138.102	246.049	30.1554	0.122559	-3.02846	6.70612e-19	6.57375e-17	28	34	22	380	266	106	28.7087	33.6904	28.0671	391.145	281.312	65.6899	100	UP_ Treatment_2dpi_DOWN_Control_2dpi
TRINITY_DN57387_c0_g1_i4	45.6845	91.369	0	0	#NAME?	8.47497e-19	8.28962e-17	0	0	0	144	112	12	0	0	0	148.223	118.447	7.4366	100	UP_ Treatment_2dpi_DOWN_Control_2dpi
TRINITY_DN28349_c0_g1_i1	136.461	242.884	30.0385	0.123674	-3.01539	9.6697e-19	9.41728e-17	34	21	27	372	307	34	34.8606	20.8088	34.446	382.91	324.672	21.0704	100	UP_ Treatment_2dpi_DOWN_Control_2dpi
TRINITY_DN45102_c0_g1_i1	107.25	197.284	17.2155	0.0872624	-3.5185	1.76746e-18	1.68843e-16	15	16	16	313	238	29	15.3797	15.8543	20.4125	322.18	251.7	17.9718	100	UP_ Treatment_2dpi_DOWN_Control_2dpi
TRINITY_DN57266_c0_g1_i1	180.528	303.334	57.7212	0.190289	-2.39374	1.80992e-18	1.72168e-16	48	62	49	224	285	610	49.2149	61.4354	62.5132	230.569	301.406	378.027	100	UP_ Treatment_2dpi_DOWN_Control_2dpi
TRINITY_DN64347_c0_g1_i2	125.708	223.854	27.5621	0.123125	-3.0218	2.42844e-18	2.29068e-16	24	29	23	269	239	229	24.6075	28.7359	29.3429	276.889	252.758	141.915	100	UP_ Treatment_2dpi_DOWN_Control_2dpi
TRINITY_DN59710_c0_g1_i1	220.3	47.2036	393.396	8.33402	3.05901	2.78374e-18	2.62032e-16	417	363	308	48	28	101	427.555	359.694	392.94	49.4077	29.6118	62.5914	100	DOWN_ Treatment_2dpi_UP_Control_2dpi
TRINITY_DN65695_c0_g1_i1	254.167	407.482	100.852	0.247501	-2.01449	2.87296e-18	2.69866e-16	113	97	71	404	407	607	115.86	96.1166	90.5803	415.848	430.429	376.168	100	UP_ Treatment_2dpi_DOWN_Control_2dpi
TRINITY_DN49216_c0_g1_i1	133.097	235.662	30.5316	0.129557	-2.94834	3.3081e-18	3.09448e-16	32	31	22	338	186	262	32.81	30.7177	28.0671	347.913	196.707	162.366	100	UP_ Treatment_2dpi_DOWN_Control_2dpi
TRINITY_DN459_c0_g1_i1	352.928	117.71	588.146	4.99656	2.32094	5.86533e-18	5.43013e-16	591	564	470	79	124	227	605.959	558.864	599.616	81.3169	131.138	140.676	100	DOWN_ Treatment_2dpi_UP_Control_2dpi
TRINITY_DN29703_c0_g1_i2	47.9221	0	95.8442	Inf	Inf	6.43543e-18	5.93352e-16	95	76	90	0	0	0	97.4045	75.3079	114.82	0	0	0	100	DOWN_ Treatment_2dpi_UP_Control_2dpi
TRINITY_DN7300_c0_g2_i1	47.8402	0	95.6804	Inf	Inf	6.53315e-18	6.0113e-16	89	83	89	0	0	0	91.2527	82.2441	113.544	0	0	0	100	DOWN_ Treatment_2dpi_UP_Control_2dpi
TRINITY_DN40374_c0_g1_i1	131.45	233.758	29.142	0.124667	-3.00384	7.78758e-18	7.12184e-16	30	25	25	400	248	44	30.7593	24.7723	31.8945	411.731	262.276	27.2675	100	UP_ Treatment_2dpi_DOWN_Control_2dpi
TRINITY_DN54405_c0_g1_i1	185.028	312.026	58.029	0.185975	-2.42682	1.017e-17	9.2817e-16	50	57	52	470	389	66	51.2655	56.4809	66.3405	483.784	411.393	40.9013	100	UP_ Treatment_2dpi_DOWN_Control_2dpi
TRINITY_DN65629_c1_g1_i1	162.761	276.836	48.6847	0.175861	-2.50749	1.07895e-17	9.82719e-16	42	46	45	340	278	301	43.0631	45.5811	57.41	349.971	294.003	186.535	100	UP_ Treatment_2dpi_DOWN_Control_2dpi
TRINITY_DN42431_c0_g1_i2	62.4328	121.49	3.37547	0.0277839	-5.1696	1.20234e-17	1.09289e-15	2	3	4	166	169	24	2.05062	2.97268	5.10312	170.868	178.729	14.8732	100	UP_ Treatment_2dpi_DOWN_Control_2dpi
TRINITY_DN57879_c0_g1_i1	64.4339	125.318	3.55026	0.0283301	-5.14152	1.22945e-17	1.11528e-15	5	3	2	298	59	11	5.12655	2.97268	2.55156	306.74	62.3963	6.81688	100	UP_ Treatment_2dpi_DOWN_Control_2dpi
TRINITY_DN46503_c0_g1_i1	157.169	269.861	44.4775	0.164817	-2.60107	1.25711e-17	1.13807e-15	42	50	32	344	276	264	43.0631	49.5446	40.8249	354.089	291.888	163.605	100	UP_ Treatment_2dpi_DOWN_Control_2dpi
TRINITY_DN52497_c0_g1_i1	92.4204	170.826	14.0148	0.0820413	-3.60751	1.45094e-17	1.31091e-15	16	13	10	174	191	212	16.405	12.8816	12.7578	179.103	201.995	131.38	100	UP_ Treatment_2dpi_DOWN_Control_2dpi
TRINITY_DN64347_c0_g1_i5	41.3957	82.7914	0	0	#NAME?	1.58756e-17	1.43148e-15	0	0	0	129	80	50	0	0	0	132.783	84.6052	30.9858	100	UP_ Treatment_2dpi_DOWN_Control_2dpi
TRINITY_DN62134_c0_g1_i1	221.678	363.281	80.0742	0.220419	-2.18168	1.62447e-17	1.46183e-15	75	85	62	406	500	231	76.8983	84.2259	79.0983	417.907	528.783	143.155	100	UP_ Treatment_2dpi_DOWN_Control_2dpi
TRINITY_DN61666_c0_g1_i2	89.1175	166.248	11.9871	0.0721039	-3.79378	2.06382e-17	1.85348e-15	12	11	10	226	186	112	12.3037	10.8998	12.7578	232.628	196.707	69.4082	100	UP_ Treatment_2dpi_DOWN_Control_2dpi
TRINITY_DN60444_c0_g1_i1	125.868	223.938	27.7974	0.12413	-3.01007	2.37713e-17	2.12215e-15	24	31	22	126	120	670	24.6075	30.7177	28.0671	129.695	126.908	415.21	100	UP_ Treatment_2dpi_DOWN_Control_2dpi
TRINITY_DN66650_c0_g1_i5	85.2382	158.288	12.188	0.0769989	-3.69902	2.43835e-17	2.1725e-15	9	16	9	141	102	358	9.2278	15.8543	11.482	145.135	107.872	221.858	100	UP_ Treatment_2dpi_DOWN_Control_2dpi
TRINITY_DN58590_c0_g1_i1	192.027	319.478	64.5753	0.202128	-2.30666	2.64993e-17	2.35635e-15	61	59	57	161	238	873	62.544	58.4627	72.7194	165.722	251.7	541.012	100	UP_ Treatment_2dpi_DOWN_Control_2dpi
TRINITY_DN66086_c0_g1_i2	45.4684	0	90.9369	Inf	Inf	2.65838e-17	2.3592e-15	75	96	79	0	0	0	76.8983	95.1257	100.787	0	0	0	100	DOWN_ Treatment_2dpi_UP_Control_2dpi
TRINITY_DN77007_c0_g1_i1	126.456	225.318	27.5928	0.122462	-3.0296	3.67149e-17	3.23278e-15	31	27	19	368	247	58	31.7846	26.7541	24.2398	378.793	261.219	35.9436	100	UP_ Treatment_2dpi_DOWN_Control_2dpi
TRINITY_DN62978_c0_g1_i1	85.1217	160.029	10.2141	0.0638262	-3.96971	4.74026e-17	4.14948e-15	14	10	5	213	215	54	14.3544	9.90893	6.37889	219.247	227.377	33.4647	100	UP_ Treatment_2dpi_DOWN_Control_2dpi
TRINITY_DN66332_c0_g2_i8	38.165	76.33	0	0	#NAME?	4.80914e-17	4.2016e-15	0	0	0	28	92	166	0	0	0	28.8212	97.296	102.873	100	UP_ Treatment_2dpi_DOWN_Control_2dpi
TRINITY_DN54406_c0_g1_i1	177.646	305.448	49.8431	0.16318	-2.61546	6.91797e-17	5.9859e-15	44	41	50	447	398	57	45.1137	40.6266	63.7889	460.11	420.911	35.3238	100	UP_ Treatment_2dpi_DOWN_Control_2dpi
TRINITY_DN39041_c0_g1_i1	167.743	301.336	34.1492	0.113326	-3.14145	8.3113e-17	7.17771e-15	22	42	30	538	313	31	22.5568	41.6175	38.2734	553.778	331.018	19.2112	100	UP_ Treatment_2dpi_DOWN_Control_2dpi
TRINITY_DN66187_c0_g6_i10	38.2886	76.5773	0	0	#NAME?	8.37309e-17	7.21721e-15	0	0	0	111	67	72	0	0	0	114.255	70.8569	44.6196	100	UP_ Treatment_2dpi_DOWN_Control_2dpi
TRINITY_DN61782_c0_g1_i2	192.709	42.44	342.978	8.08148	3.01462	8.60246e-17	7.40074e-15	347	333	269	30	49	72	355.783	329.967	343.184	30.8798	51.8207	44.6196	100	DOWN_ Treatment_2dpi_UP_Control_2dpi
TRINITY_DN58582_c0_g1_i1	143.041	275.185	10.8976	0.039601	-4.65832	1.10821e-16	9.47959e-15	16	10	5	536	256	5	16.405	9.90893	6.37889	551.72	270.737	3.09858	100	UP_ Treatment_2dpi_DOWN_Control_2dpi
TRINITY_DN59486_c0_g1_i2	38.3317	76.6633	0	0	#NAME?	1.27042e-16	1.08466e-14	0	0	0	36	50	226	0	0	0	37.0558	52.8783	140.056	100	UP_ Treatment_2dpi_DOWN_Control_2dpi
TRINITY_DN52367_c1_g1_i1	53.4732	103.985	2.96169	0.0284819	-5.13381	1.80654e-16	1.52789e-14	3	2	3	104	83	189	3.07593	1.98179	3.82734	107.05	87.7779	117.126	100	UP_ Treatment_2dpi_DOWN_Control_2dpi
TRINITY_DN60347_c0_g1_i2	241.071	404.695	77.4479	0.191374	-2.38554	2.08386e-16	1.75583e-14	80	59	72	573	469	207	82.0249	58.4627	91.8561	589.805	495.998	128.281	100	UP_ Treatment_2dpi_DOWN_Control_2dpi
TRINITY_DN66496_c0_g1_i2	172.373	289.471	55.276	0.190956	-2.38869	2.238e-16	1.88218e-14	49	60	44	435	212	317	50.2402	59.4536	56.1343	447.758	224.204	196.45	100	UP_ Treatment_2dpi_DOWN_Control_2dpi
TRINITY_DN108732_c0_g1_i1	108.075	195.229	20.9212	0.107163	-3.22213	2.39169e-16	2.00768e-14	17	20	20	335	209	32	17.4303	19.8179	25.5156	344.825	221.031	19.8309	100	UP_ Treatment_2dpi_DOWN_Control_2dpi
TRINITY_DN56312_c0_g1_i3	232.065	452.929	11.2008	0.0247297	-5.33761	2.41786e-16	2.02587e-14	5	12	13	466	809	38	5.12655	11.8907	16.5851	479.667	855.57	23.5492	100	UP_ Treatment_2dpi_DOWN_Control_2dpi
TRINITY_DN43080_c0_g1_i1	103.542	188.256	18.8294	0.10002	-3.32164	2.64519e-16	2.20812e-14	20	17	15	302	202	65	20.5062	16.8452	19.1367	310.857	213.628	40.2816	100	UP_ Treatment_2dpi_DOWN_Control_2dpi
TRINITY_DN63740_c0_g1_i1	123.648	219.408	27.8887	0.127109	-2.97586	3.10053e-16	2.58343e-14	28	31	19	380	225	47	28.7087	30.7177	24.2398	391.145	237.952	29.1267	100	UP_ Treatment_2dpi_DOWN_Control_2dpi
TRINITY_DN64160_c0_g1_i1	242.745	388.823	96.6676	0.248616	-2.00801	3.35443e-16	2.77955e-14	102	97	70	602	469	82	104.582	96.1166	89.3045	619.655	495.998	50.8168	100	UP_ Treatment_2dpi_DOWN_Control_2dpi
TRINITY_DN44020_c0_g2_i1	257.779	77.3222	438.235	5.66765	2.50275	4.11717e-16	3.38662e-14	452	384	369	60	100	104	463.441	380.503	470.762	61.7597	105.757	64.4505	100	DOWN_ Treatment_2dpi_UP_Control_2dpi
TRINITY_DN37935_c0_g1_i1	101.033	193.157	8.908	0.0461179	-4.43853	4.35816e-16	3.55882e-14	11	4	9	328	224	8	11.2784	3.96357	11.482	337.62	236.895	4.95773	100	UP_ Treatment_2dpi_DOWN_Control_2dpi
TRINITY_DN54478_c0_g1_i4	332.993	99.8599	566.126	5.6692	2.50314	4.52076e-16	3.68491e-14	530	545	482	73	71	241	543.415	540.037	614.925	75.1409	75.0871	149.352	100	DOWN_ Treatment_2dpi_UP_Control_2dpi
TRINITY_DN45495_c0_g1_i1	105.409	191.08	19.7368	0.10329	-3.27522	4.55389e-16	3.7052e-14	21	20	14	307	228	26	21.5315	19.8179	17.8609	316.004	241.125	16.1126	100	UP_ Treatment_2dpi_DOWN_Control_2dpi
TRINITY_DN59463_c0_g1_i1	99.8991	180.415	19.3835	0.107439	-3.21841	4.9771e-16	4.03495e-14	19	21	14	182	211	211	19.4809	20.8088	17.8609	187.338	223.146	130.76	100	UP_ Treatment_2dpi_DOWN_Control_2dpi
TRINITY_DN64459_c0_g1_i2	116.025	207.407	24.6426	0.118813	-3.07324	5.28473e-16	4.27664e-14	29	24	16	268	307	35	29.734	23.7814	20.4125	275.86	324.672	21.6901	100	UP_ Treatment_2dpi_DOWN_Control_2dpi
TRINITY_DN45023_c1_g1_i1	145.033	245.91	44.155	0.179558	-2.47748	5.57307e-16	4.50188e-14	38	39	43	232	228	416	38.9618	38.6448	54.8585	238.804	241.125	257.802	100	UP_ Treatment_2dpi_DOWN_Control_2dpi
TRINITY_DN57480_c0_g1_i1	68.7853	131.256	6.31421	0.048106	-4.37764	5.62051e-16	4.53207e-14	3	7	7	132	238	10	3.07593	6.93625	8.93045	135.871	251.7	6.19716	100	UP_ Treatment_2dpi_DOWN_Control_2dpi
TRINITY_DN58626_c0_g1_i1	78.6225	149.237	8.00793	0.0536591	-4.22003	6.27378e-16	5.04076e-14	11	9	3	231	178	35	11.2784	8.91804	3.82734	237.775	188.247	21.6901	100	UP_ Treatment_2dpi_DOWN_Control_2dpi
TRINITY_DN41278_c0_g2_i1	40.5124	0	81.0248	Inf	Inf	6.74728e-16	5.41153e-14	92	69	63	0	0	0	94.3286	68.3716	80.3741	0	0	0	100	DOWN_ Treatment_2dpi_UP_Control_2dpi
TRINITY_DN59337_c0_g1_i2	242.539	67.8378	417.24	6.15055	2.62071	8.83173e-16	7.04566e-14	426	413	318	86	39	119	436.782	409.239	405.698	88.5222	41.245	73.7463	100	DOWN_ Treatment_2dpi_UP_Control_2dpi
TRINITY_DN49625_c0_g1_i1	56.7201	110.125	3.31493	0.0301014	-5.05402	1.0622e-15	8.44396e-14	5	1	3	184	121	21	5.12655	0.990893	3.82734	189.396	127.965	13.014	100	UP_ Treatment_2dpi_DOWN_Control_2dpi
TRINITY_DN66445_c0_g1_i3	138.391	238.261	38.5202	0.161672	-2.62885	1.10834e-15	8.77969e-14	37	41	29	278	284	207	37.9365	40.6266	36.9976	286.153	300.348	128.281	100	UP_ Treatment_2dpi_DOWN_Control_2dpi
TRINITY_DN56509_c0_g1_i1	399.551	149.145	649.958	4.35789	2.12363	1.19708e-15	9.46602e-14	595	644	550	131	94	344	610.06	638.135	701.678	134.842	99.4111	213.182	100	DOWN_ Treatment_2dpi_UP_Control_2dpi
TRINITY_DN62560_c0_g2_i1	201.731	325.1	78.3621	0.24104	-2.05265	1.75688e-15	1.37477e-13	78	78	61	357	263	532	79.9743	77.2897	77.8225	367.47	278.14	329.689	100	UP_ Treatment_2dpi_DOWN_Control_2dpi
TRINITY_DN55149_c1_g1_i1	118.932	210.401	27.4635	0.130529	-2.93755	2.36485e-15	1.83139e-13	28	31	18	63	106	733	28.7087	30.7177	22.964	64.8477	112.102	454.252	100	UP_ Treatment_2dpi_DOWN_Control_2dpi
TRINITY_DN64262_c0_g1_i2	149.322	255.289	43.3541	0.169823	-2.55789	2.36118e-15	1.83139e-13	47	44	30	384	310	69	48.1896	43.5993	38.2734	395.262	327.845	42.7604	100	UP_ Treatment_2dpi_DOWN_Control_2dpi
TRINITY_DN37200_c0_g1_i2	39.3086	0	78.6172	Inf	Inf	2.95753e-15	2.27472e-13	70	51	89	0	0	0	71.7718	50.5355	113.544	0	0	0	100	DOWN_ Treatment_2dpi_UP_Control_2dpi
TRINITY_DN65143_c0_g1_i1	38.6693	0	77.3386	Inf	Inf	3.1825e-15	2.43113e-13	64	119	38	0	0	0	65.6199	117.916	48.4796	0	0	0	100	DOWN_ Treatment_2dpi_UP_Control_2dpi
TRINITY_DN46909_c0_g1_i1	122.546	233.48	11.6114	0.0497319	-4.32969	3.458e-15	2.63711e-13	12	6	13	347	307	30	12.3037	5.94536	16.5851	357.177	324.672	18.5915	100	UP_ Treatment_2dpi_DOWN_Control_2dpi
TRINITY_DN3521_c0_g2_i1	38.4631	0	76.9262	Inf	Inf	3.79869e-15	2.89201e-13	59	74	76	0	0	0	60.4933	73.3261	96.9592	0	0	0	100	DOWN_ Treatment_2dpi_UP_Control_2dpi
TRINITY_DN90514_c0_g1_i1	37.8881	0	75.7761	Inf	Inf	5.07121e-15	3.79026e-13	66	71	70	0	0	0	67.6705	70.3534	89.3045	0	0	0	100	DOWN_ Treatment_2dpi_UP_Control_2dpi
TRINITY_DN62978_c0_g1_i3	38.6109	76.8914	0.330298	0.00429564	-7.86291	5.59595e-15	4.17552e-13	0	1	0	122	90	16	0	0.990893	0	125.578	95.1809	9.91546	100	UP_ Treatment_2dpi_DOWN_Control_2dpi
TRINITY_DN65916_c0_g1_i2	37.3045	0	74.609	Inf	Inf	6.20124e-15	4.60427e-13	51	92	63	0	0	0	52.2909	91.1622	80.3741	0	0	0	100	DOWN_ Treatment_2dpi_UP_Control_2dpi
TRINITY_DN65267_c0_g1_i1	142.01	242.44	41.5801	0.171507	-2.54366	6.35484e-15	4.71054e-13	32	49	34	298	301	165	32.81	48.5538	43.3765	306.74	318.327	102.253	100	UP_ Treatment_2dpi_DOWN_Control_2dpi
TRINITY_DN66112_c6_g2_i1	47.2652	92.3357	2.19466	0.0237682	-5.39482	6.74952e-15	4.99487e-13	2	2	2	47	65	258	2.05062	1.98179	2.55156	48.3784	68.7417	159.887	100	UP_ Treatment_2dpi_DOWN_Control_2dpi
TRINITY_DN66156_c1_g1_i2	219.289	352.08	86.4975	0.245676	-2.02517	7.20526e-15	5.32338e-13	67	105	68	315	289	688	68.6958	104.044	86.753	324.238	305.636	426.365	100	UP_ Treatment_2dpi_DOWN_Control_2dpi
TRINITY_DN60231_c0_g1_i4	107.481	190.518	24.4449	0.128308	-2.96232	7.54415e-15	5.56461e-13	24	26	18	142	111	497	24.6075	25.7632	22.964	146.165	117.39	307.999	100	UP_ Treatment_2dpi_DOWN_Control_2dpi
TRINITY_DN58958_c0_g1_i1	104.77	187.68	21.8594	0.116472	-3.10195	9.89786e-15	7.25316e-13	25	21	15	278	229	56	25.6328	20.8088	19.1367	286.153	242.182	34.7041	100	UP_ Treatment_2dpi_DOWN_Control_2dpi
TRINITY_DN1835_c0_g1_i1	38.5753	0	77.1505	Inf	Inf	1.04828e-14	7.66928e-13	53	59	93	0	0	0	54.3415	58.4627	118.647	0	0	0	100	DOWN_ Treatment_2dpi_UP_Control_2dpi
TRINITY_DN55988_c0_g1_i1	32.6215	65.243	0	0	#NAME?	1.1995e-14	8.71898e-13	0	0	0	100	52	61	0	0	0	102.933	54.9934	37.8027	100	UP_ Treatment_2dpi_DOWN_Control_2dpi
TRINITY_DN52340_c0_g1_i1	319.913	566.11	73.716	0.130215	-2.94103	1.29893e-14	9.39616e-13	84	50	67	800	754	125	86.1261	49.5446	85.4772	823.462	797.404	77.4646	100	UP_ Treatment_2dpi_DOWN_Control_2dpi
TRINITY_DN51906_c0_g1_i1	353.997	118.749	589.245	4.96212	2.31096	1.35695e-14	9.80008e-13	613	551	465	144	42	264	628.516	545.982	593.237	148.223	44.4177	163.605	100	DOWN_ Treatment_2dpi_UP_Control_2dpi
TRINITY_DN53455_c0_g1_i1	124.679	213.967	35.3916	0.165406	-2.59591	1.42326e-14	1.02626e-12	36	39	24	228	153	396	36.9112	38.6448	30.6187	234.687	161.807	245.408	100	UP_ Treatment_2dpi_DOWN_Control_2dpi
TRINITY_DN41560_c0_g1_i2	148.498	251.732	45.2639	0.17981	-2.47546	1.51118e-14	1.0879e-12	49	49	29	375	253	164	50.2402	48.5538	36.9976	385.998	267.564	101.634	100	UP_ Treatment_2dpi_DOWN_Control_2dpi
TRINITY_DN89205_c0_g1_i1	36.2348	0	72.4695	Inf	Inf	1.55995e-14	1.12122e-12	70	62	66	0	0	0	71.7718	61.4354	84.2014	0	0	0	100	DOWN_ Treatment_2dpi_UP_Control_2dpi
TRINITY_DN48142_c0_g1_i1	116.212	209.058	23.3664	0.11177	-3.1614	1.81614e-14	1.29297e-12	16	22	25	382	206	26	16.405	21.7996	31.8945	393.203	217.858	16.1126	100	UP_ Treatment_2dpi_DOWN_Control_2dpi
TRINITY_DN75356_c0_g1_i1	35.1429	0	70.2859	Inf	Inf	2.11372e-14	1.50007e-12	74	77	46	0	0	0	75.873	76.2988	58.6858	0	0	0	100	DOWN_ Treatment_2dpi_UP_Control_2dpi
TRINITY_DN18150_c0_g1_i1	35.3863	0	70.7726	Inf	Inf	2.2032e-14	1.56111e-12	79	63	54	0	0	0	80.9996	62.4263	68.8921	0	0	0	100	DOWN_ Treatment_2dpi_UP_Control_2dpi
TRINITY_DN47844_c0_g1_i1	183.249	299.067	67.4311	0.225472	-2.14898	2.25929e-14	1.59834e-12	67	55	62	436	349	128	68.6958	54.4991	79.0983	448.787	369.09	79.3237	100	UP_ Treatment_2dpi_DOWN_Control_2dpi
TRINITY_DN101200_c0_g1_i1	44.5729	1.04815	88.0977	84.0505	6.39318	2.33196e-14	1.64551e-12	87	84	72	1	2	0	89.2021	83.235	91.8561	1.02933	2.11513	0	100	DOWN_ Treatment_2dpi_UP_Control_2dpi
TRINITY_DN19851_c0_g1_i1	100.73	179.752	21.7076	0.120764	-3.04974	2.40016e-14	1.69003e-12	24	19	17	262	167	150	24.6075	18.827	21.6882	269.684	176.613	92.9575	100	UP_ Treatment_2dpi_DOWN_Control_2dpi
TRINITY_DN62599_c0_g3_i2	32.741	65.482	0	0	#NAME?	3.15163e-14	2.20536e-12	0	0	0	19	36	224	0	0	0	19.5572	38.0723	138.816	100	UP_ Treatment_2dpi_DOWN_Control_2dpi
TRINITY_DN63540_c0_g1_i11	31.2881	62.5762	0	0	#NAME?	3.31951e-14	2.31563e-12	0	0	0	41	96	71	0	0	0	42.2024	101.526	43.9999	100	UP_ Treatment_2dpi_DOWN_Control_2dpi
TRINITY_DN60861_c0_g1_i1	117.307	204.714	29.9013	0.146064	-2.77533	3.92829e-14	2.72341e-12	26	25	30	376	196	32	26.6581	24.7723	38.2734	387.027	207.283	19.8309	100	UP_ Treatment_2dpi_DOWN_Control_2dpi
TRINITY_DN59244_c0_g1_i1	119.717	206.823	32.6115	0.157678	-2.66494	4.62098e-14	3.19871e-12	24	43	24	122	165	517	24.6075	42.6084	30.6187	125.578	174.498	320.393	100	UP_ Treatment_2dpi_DOWN_Control_2dpi
TRINITY_DN67195_c0_g1_i1	34.6248	0	69.2495	Inf	Inf	4.83054e-14	3.33864e-12	65	60	64	0	0	0	66.6452	59.4536	81.6498	0	0	0	100	DOWN_ Treatment_2dpi_UP_Control_2dpi
TRINITY_DN7171_c0_g1_i1	33.9775	0	67.955	Inf	Inf	6.03132e-14	4.1431e-12	72	63	53	0	0	0	73.8224	62.4263	67.6163	0	0	0	100	DOWN_ Treatment_2dpi_UP_Control_2dpi
TRINITY_DN52651_c0_g1_i1	96.8409	171.959	21.7227	0.126325	-2.98479	7.02894e-14	4.79182e-12	21	17	21	102	126	448	21.5315	16.8452	26.7914	104.991	133.253	277.633	100	UP_ Treatment_2dpi_DOWN_Control_2dpi
TRINITY_DN65877_c0_g1_i1	248.915	87.3006	410.529	4.70247	2.23342	7.4363e-14	5.06186e-12	396	416	324	86	103	104	406.023	412.211	413.352	88.5222	108.929	64.4505	100	DOWN_ Treatment_2dpi_UP_Control_2dpi
TRINITY_DN54674_c0_g1_i1	65.8141	124.03	7.5978	0.0612576	-4.02897	8.21526e-14	5.57523e-12	8	7	6	211	116	52	8.20249	6.93625	7.65467	217.188	122.678	32.2253	100	UP_ Treatment_2dpi_DOWN_Control_2dpi
TRINITY_DN59971_c0_g1_i2	30.3921	60.7843	0	0	#NAME?	8.54828e-14	5.79249e-12	0	0	0	83	60	54	0	0	0	85.4342	63.4539	33.4647	100	UP_ Treatment_2dpi_DOWN_Control_2dpi
TRINITY_DN45207_c1_g1_i1	33.5942	0	67.1884	Inf	Inf	8.57276e-14	5.80034e-12	75	55	55	0	0	0	76.8983	54.4991	70.1678	0	0	0	100	DOWN_ Treatment_2dpi_UP_Control_2dpi
TRINITY_DN61336_c0_g2_i1	134.384	27.9471	240.821	8.61703	3.10719	8.87377e-14	5.99499e-12	252	216	196	28	28	41	258.378	214.033	250.053	28.8212	29.6118	25.4084	100	DOWN_ Treatment_2dpi_UP_Control_2dpi
TRINITY_DN10093_c0_g2_i1	32.8531	0	65.7062	Inf	Inf	9.14302e-14	6.16763e-12	66	83	37	0	0	0	67.6705	82.2441	47.2038	0	0	0	100	DOWN_ Treatment_2dpi_UP_Control_2dpi
TRINITY_DN44907_c0_g1_i1	91.0031	164.282	17.7242	0.107889	-3.21238	9.69875e-14	6.52296e-12	14	16	18	229	232	19	14.3544	15.8543	22.964	235.716	245.355	11.7746	100	UP_ Treatment_2dpi_DOWN_Control_2dpi
TRINITY_DN45351_c0_g1_i1	83.4749	152.825	14.1244	0.0924219	-3.43562	1.00883e-13	6.76785e-12	9	18	12	262	175	6	9.2278	17.8361	15.3093	269.684	185.074	3.7183	100	UP_ Treatment_2dpi_DOWN_Control_2dpi
TRINITY_DN25867_c0_g1_i1	33.1369	0	66.2737	Inf	Inf	1.03264e-13	6.90381e-12	82	54	48	0	0	0	84.0755	53.5082	61.2374	0	0	0	100	DOWN_ Treatment_2dpi_UP_Control_2dpi
TRINITY_DN62228_c0_g1_i4	50.3816	96.8942	3.86909	0.0399311	-4.64634	1.0511e-13	7.0168e-12	4	5	2	114	93	121	4.10124	4.95446	2.55156	117.343	98.3536	74.9857	100	UP_ Treatment_2dpi_DOWN_Control_2dpi
TRINITY_DN45241_c0_g1_i1	154.21	255.084	53.336	0.209092	-2.25779	1.101e-13	7.32814e-12	53	59	37	161	203	621	54.3415	58.4627	47.2038	165.722	214.686	384.844	100	UP_ Treatment_2dpi_DOWN_Control_2dpi
TRINITY_DN64517_c0_g2_i1	29.0121	58.0242	0	0	#NAME?	1.12607e-13	7.48395e-12	0	0	0	58	39	118	0	0	0	59.701	41.245	73.1265	100	UP_ Treatment_2dpi_DOWN_Control_2dpi
TRINITY_DN74463_c0_g1_i1	33.1552	0	66.3103	Inf	Inf	1.23465e-13	8.19349e-12	60	64	58	0	0	0	61.5187	63.4171	73.9952	0	0	0	100	DOWN_ Treatment_2dpi_UP_Control_2dpi
TRINITY_DN47901_c0_g1_i1	254.847	86.7693	422.924	4.87412	2.28514	1.29026e-13	8.53734e-12	418	396	351	63	77	184	428.58	392.394	447.798	64.8477	81.4325	114.028	100	DOWN_ Treatment_2dpi_UP_Control_2dpi
TRINITY_DN59191_c0_g1_i3	91.4801	164.651	18.3091	0.1112	-3.16878	1.32667e-13	8.76534e-12	20	18	13	180	228	109	20.5062	17.8361	16.5851	185.279	241.125	67.5491	100	UP_ Treatment_2dpi_DOWN_Control_2dpi
TRINITY_DN46438_c0_g1_i1	74.4718	137.864	11.0797	0.080367	-3.63725	1.37736e-13	9.08693e-12	11	8	11	206	173	30	11.2784	7.92714	14.0336	212.042	182.959	18.5915	100	UP_ Treatment_2dpi_DOWN_Control_2dpi
TRINITY_DN35956_c0_g1_i2	73.644	0.352522	146.935	416.813	8.70325	1.54648e-13	1.01729e-11	133	136	133	0	1	0	136.366	134.761	169.679	0	1.05757	0	100	DOWN_ Treatment_2dpi_UP_Control_2dpi
TRINITY_DN89649_c0_g1_i1	32.2074	0	64.4147	Inf	Inf	1.65157e-13	1.08325e-11	56	83	42	0	0	0	57.4174	82.2441	53.5827	0	0	0	100	DOWN_ Treatment_2dpi_UP_Control_2dpi
TRINITY_DN59521_c0_g1_i1	101.019	178.959	23.0783	0.128958	-2.95502	1.79121e-13	1.17312e-11	24	18	21	277	190	82	24.6075	17.8361	26.7914	285.124	200.937	50.8168	100	UP_ Treatment_2dpi_DOWN_Control_2dpi
TRINITY_DN55501_c0_g1_i1	166.005	311.24	20.7699	0.0667327	-3.90546	1.98157e-13	1.29215e-11	29	20	10	507	349	69	29.734	19.8179	12.7578	521.869	369.09	42.7604	100	UP_ Treatment_2dpi_DOWN_Control_2dpi
TRINITY_DN97437_c0_g1_i1	32.5939	0	65.1878	Inf	Inf	2.19607e-13	1.42789e-11	73	42	62	0	0	0	74.8477	41.6175	79.0983	0	0	0	100	DOWN_ Treatment_2dpi_UP_Control_2dpi
TRINITY_DN66736_c0_g1_i5	66.9654	124.397	9.53418	0.0766433	-3.7057	2.41854e-13	1.56801e-11	8	9	9	100	61	332	8.20249	8.91804	11.482	102.933	64.5115	205.746	100	UP_ Treatment_2dpi_DOWN_Control_2dpi
TRINITY_DN61868_c0_g1_i1	153.035	38.2092	267.86	7.01036	2.80949	2.656e-13	1.71948e-11	243	284	214	47	31	54	249.151	281.414	273.017	48.3784	32.7845	33.4647	100	DOWN_ Treatment_2dpi_UP_Control_2dpi
TRINITY_DN60983_c0_g1_i1	308.625	102.037	515.213	5.04928	2.33608	2.97335e-13	1.92217e-11	518	514	396	96	46	256	531.111	509.319	505.208	98.8155	48.648	158.647	100	DOWN_ Treatment_2dpi_UP_Control_2dpi
TRINITY_DN91508_c0_g1_i1	98.7376	185.864	11.6114	0.0624726	-4.00063	3.31925e-13	2.13963e-11	12	6	13	329	183	41	12.3037	5.94536	16.5851	338.649	193.534	25.4084	100	UP_ Treatment_2dpi_DOWN_Control_2dpi
TRINITY_DN45358_c0_g1_i1	344.147	603.792	84.502	0.139952	-2.83699	3.63796e-13	2.33837e-11	73	67	88	1029	655	96	74.8477	66.3898	112.269	1059.18	692.705	59.4928	100	UP_ Treatment_2dpi_DOWN_Control_2dpi
TRINITY_DN97412_c0_g1_i1	31.1807	0	62.3614	Inf	Inf	3.90607e-13	2.50356e-11	62	68	44	0	0	0	63.5693	67.3807	56.1343	0	0	0	100	DOWN_ Treatment_2dpi_UP_Control_2dpi
TRINITY_DN53154_c0_g1_i1	54.631	104.706	4.55629	0.0435152	-4.52234	3.97538e-13	2.54436e-11	2	4	6	62	106	223	2.05062	3.96357	7.65467	63.8183	112.102	138.197	100	UP_ Treatment_2dpi_DOWN_Control_2dpi
TRINITY_DN50712_c0_g1_i1	52.266	99.0453	5.48664	0.0553953	-4.17409	5.42243e-13	3.446e-11	5	5	5	46	102	229	5.12655	4.95446	6.37889	47.3491	107.872	141.915	100	UP_ Treatment_2dpi_DOWN_Control_2dpi
TRINITY_DN64271_c0_g1_i1	30.6683	0	61.3366	Inf	Inf	6.30932e-13	3.99271e-11	63	60	47	0	0	0	64.5946	59.4536	59.9616	0	0	0	100	DOWN_ Treatment_2dpi_UP_Control_2dpi
TRINITY_DN12435_c0_g2_i1	120.856	23.8322	217.881	9.14227	3.19255	7.98478e-13	5.0177e-11	240	186	175	26	13	50	246.075	184.306	223.261	26.7625	13.7483	30.9858	100	DOWN_ Treatment_2dpi_UP_Control_2dpi
TRINITY_DN55414_c0_g1_i2	74.4208	137.2	11.6417	0.0848519	-3.55891	9.08071e-13	5.69049e-11	15	12	6	194	191	16	15.3797	11.8907	7.65467	199.69	201.995	9.91546	100	UP_ Treatment_2dpi_DOWN_Control_2dpi
TRINITY_DN60352_c0_g1_i1	65.3962	122.192	8.60017	0.0703823	-3.82864	9.19519e-13	5.75422e-11	9	9	6	183	148	35	9.2278	8.91804	7.65467	188.367	156.52	21.6901	100	UP_ Treatment_2dpi_DOWN_Control_2dpi
TRINITY_DN67613_c0_g1_i1	77.7222	141.65	13.7946	0.0973851	-3.36015	9.224e-13	5.76423e-11	13	9	15	195	188	41	13.329	8.91804	19.1367	200.719	198.822	25.4084	100	UP_ Treatment_2dpi_DOWN_Control_2dpi
TRINITY_DN689_c0_g2_i1	29.974	0	59.948	Inf	Inf	9.68346e-13	6.04296e-11	78	48	41	0	0	0	79.9743	47.5629	52.3069	0	0	0	100	DOWN_ Treatment_2dpi_UP_Control_2dpi
TRINITY_DN46439_c0_g1_i1	92.4662	164.687	20.2455	0.122933	-3.02405	1.09452e-12	6.78329e-11	20	20	16	232	198	74	20.5062	19.8179	20.4125	238.804	209.398	45.859	100	UP_ Treatment_2dpi_DOWN_Control_2dpi
TRINITY_DN61432_c0_g1_i2	144.217	237.813	50.6216	0.212863	-2.232	1.12213e-12	6.94485e-11	55	50	36	280	255	251	56.3921	49.5446	45.928	288.212	269.679	155.549	100	UP_ Treatment_2dpi_DOWN_Control_2dpi
TRINITY_DN51328_c0_g1_i1	94.3742	168.104	20.6442	0.122806	-3.02555	1.14491e-12	7.0567e-11	22	23	13	170	278	57	22.5568	22.7905	16.5851	174.986	294.003	35.3238	100	UP_ Treatment_2dpi_DOWN_Control_2dpi
TRINITY_DN55414_c0_g1_i3	84.2136	152.074	16.3535	0.107537	-3.2171	1.22625e-12	7.53741e-11	14	17	14	219	203	26	14.3544	16.8452	17.8609	225.423	214.686	16.1126	100	UP_ Treatment_2dpi_DOWN_Control_2dpi
TRINITY_DN60889_c0_g1_i1	429.519	787.171	71.8672	0.0912981	-3.45327	1.45737e-12	8.88523e-11	83	39	72	567	883	1362	85.1008	38.6448	91.8561	583.629	933.83	844.054	100	UP_ Treatment_2dpi_DOWN_Control_2dpi
TRINITY_DN57346_c0_g1_i1	42.229	82.3582	2.09969	0.0254946	-5.29366	1.56134e-12	9.49337e-11	2	3	1	134	95	14	2.05062	2.97268	1.27578	137.93	100.469	8.67603	100	UP_ Treatment_2dpi_DOWN_Control_2dpi
TRINITY_DN61868_c0_g1_i2	232.138	83.7772	380.499	4.5418	2.18326	1.80262e-12	1.08868e-10	407	324	316	87	85	116	417.302	321.049	403.146	89.5515	89.893	71.8871	100	DOWN_ Treatment_2dpi_UP_Control_2dpi
TRINITY_DN89945_c0_g1_i1	29.1154	0	58.2309	Inf	Inf	1.86009e-12	1.12039e-10	64	56	42	0	0	0	65.6199	55.49	53.5827	0	0	0	100	DOWN_ Treatment_2dpi_UP_Control_2dpi
TRINITY_DN12435_c0_g1_i1	173.721	48.7903	298.653	6.12115	2.6138	1.89946e-12	1.14257e-10	279	255	280	50	37	90	286.062	252.678	357.218	51.4664	39.1299	55.7745	100	DOWN_ Treatment_2dpi_UP_Control_2dpi
TRINITY_DN37606_c0_g1_i1	29.1517	0	58.3034	Inf	Inf	2.02681e-12	1.2143e-10	66	49	46	0	0	0	67.6705	48.5538	58.6858	0	0	0	100	DOWN_ Treatment_2dpi_UP_Control_2dpi
TRINITY_DN105438_c0_g1_i1	29.4212	0	58.8424	Inf	Inf	2.10062e-12	1.25685e-10	59	45	56	0	0	0	60.4933	44.5902	71.4436	0	0	0	100	DOWN_ Treatment_2dpi_UP_Control_2dpi
TRINITY_DN41912_c0_g2_i1	28.7565	0	57.5129	Inf	Inf	2.42597e-12	1.44575e-10	59	59	42	0	0	0	60.4933	58.4627	53.5827	0	0	0	100	DOWN_ Treatment_2dpi_UP_Control_2dpi
TRINITY_DN89608_c0_g1_i1	29.1686	0	58.3373	Inf	Inf	2.67905e-12	1.59235e-10	56	44	58	0	0	0	57.4174	43.5993	73.9952	0	0	0	100	DOWN_ Treatment_2dpi_UP_Control_2dpi
TRINITY_DN97075_c0_g1_i1	28.2675	0	56.5349	Inf	Inf	3.25687e-12	1.92815e-10	81	41	36	0	0	0	83.0502	40.6266	45.928	0	0	0	100	DOWN_ Treatment_2dpi_UP_Control_2dpi
TRINITY_DN58993_c0_g1_i2	26.9204	53.8408	0	0	#NAME?	3.83949e-12	2.25822e-10	0	0	0	59	83	21	0	0	0	60.7303	87.7779	13.014	100	UP_ Treatment_2dpi_DOWN_Control_2dpi
TRINITY_DN61717_c0_g1_i2	120.505	213.954	27.0565	0.12646	-2.98325	4.43085e-12	2.59924e-10	17	36	22	271	308	60	17.4303	35.6721	28.0671	278.948	325.73	37.183	100	UP_ Treatment_2dpi_DOWN_Control_2dpi
TRINITY_DN104663_c0_g1_i1	27.961	0	55.922	Inf	Inf	4.6214e-12	2.70749e-10	56	56	43	0	0	0	57.4174	55.49	54.8585	0	0	0	100	DOWN_ Treatment_2dpi_UP_Control_2dpi
TRINITY_DN62443_c0_g1_i8	24.5087	49.0175	0	0	#NAME?	5.07612e-12	2.96232e-10	0	0	0	49	31	103	0	0	0	50.4371	32.7845	63.8308	100	UP_ Treatment_2dpi_DOWN_Control_2dpi
TRINITY_DN59124_c0_g1_i3	24.4734	48.9468	0	0	#NAME?	5.18826e-12	3.02384e-10	0	0	0	41	38	104	0	0	0	42.2024	40.1875	64.4505	100	UP_ Treatment_2dpi_DOWN_Control_2dpi
TRINITY_DN93019_c0_g1_i1	60.9451	113.818	8.07213	0.0709214	-3.81764	5.25535e-12	3.05898e-10	4	10	8	165	157	9	4.10124	9.90893	10.2062	169.839	166.038	5.57745	100	UP_ Treatment_2dpi_DOWN_Control_2dpi
TRINITY_DN74425_c0_g1_i1	54.9411	0.352522	109.53	310.703	8.27939	5.37171e-12	3.12267e-10	137	92	76	0	1	0	140.468	91.1622	96.9592	0	1.05757	0	100	DOWN_ Treatment_2dpi_UP_Control_2dpi
TRINITY_DN18935_c0_g2_i1	27.9328	0	55.8656	Inf	Inf	5.6223e-12	3.25572e-10	59	45	49	0	0	0	60.4933	44.5902	62.5132	0	0	0	100	DOWN_ Treatment_2dpi_UP_Control_2dpi
TRINITY_DN49366_c0_g1_i1	34.835	68.584	1.08585	0.0158325	-5.98097	7.11693e-12	4.08964e-10	0	2	1	147	38	23	0	1.98179	1.27578	151.311	40.1875	14.2535	100	UP_ Treatment_2dpi_DOWN_Control_2dpi
TRINITY_DN61462_c0_g1_i2	66.2977	122.343	10.2521	0.0837982	-3.57694	7.41002e-12	4.25263e-10	13	6	9	114	215	36	13.329	5.94536	11.482	117.343	227.377	22.3098	100	UP_ Treatment_2dpi_DOWN_Control_2dpi
TRINITY_DN25928_c0_g1_i1	67.2269	122.657	11.7972	0.0961806	-3.37811	7.47399e-12	4.28388e-10	12	13	8	116	153	140	12.3037	12.8816	10.2062	119.402	161.807	86.7603	100	UP_ Treatment_2dpi_DOWN_Control_2dpi
TRINITY_DN66445_c0_g1_i5	314.895	536.709	93.0807	0.173429	-2.52759	8.05767e-12	4.6067e-10	101	64	88	598	675	453	103.556	63.4171	112.269	615.538	713.856	280.732	100	UP_ Treatment_2dpi_DOWN_Control_2dpi
TRINITY_DN16551_c0_g1_i1	195.197	28.7134	361.68	12.5962	3.65492	8.18561e-12	4.6739e-10	394	350	262	58	25	0	403.973	346.813	334.254	59.701	26.4391	0	100	DOWN_ Treatment_2dpi_UP_Control_2dpi
TRINITY_DN96851_c0_g1_i1	53.6338	0.352522	106.915	303.287	8.24454	8.32727e-12	4.74876e-10	102	110	84	0	1	0	104.582	108.998	107.165	0	1.05757	0	100	DOWN_ Treatment_2dpi_UP_Control_2dpi
TRINITY_DN61184_c0_g1_i1	64.4032	117.385	11.421	0.0972948	-3.36149	8.86817e-12	5.03171e-10	8	16	8	103	88	247	8.20249	15.8543	10.2062	106.021	93.0657	153.07	100	UP_ Treatment_2dpi_DOWN_Control_2dpi
TRINITY_DN16742_c0_g1_i1	53.6889	0.352522	107.025	303.599	8.24602	9.12305e-12	5.1633e-10	99	107	89	0	1	0	101.506	106.026	113.544	0	1.05757	0	100	DOWN_ Treatment_2dpi_UP_Control_2dpi
TRINITY_DN51494_c0_g1_i1	80.6332	145.103	16.1636	0.111394	-3.16626	1.01364e-11	5.70809e-10	14	19	12	248	155	26	14.3544	18.827	15.3093	255.273	163.923	16.1126	100	UP_ Treatment_2dpi_DOWN_Control_2dpi
TRINITY_DN56338_c0_g1_i1	73.4483	133.33	13.5666	0.101752	-3.29687	1.02505e-11	5.75817e-10	14	15	9	181	154	82	14.3544	14.8634	11.482	186.308	162.865	50.8168	100	UP_ Treatment_2dpi_DOWN_Control_2dpi
TRINITY_DN47565_c0_g2_i1	27.2323	0	54.4645	Inf	Inf	1.05512e-11	5.91944e-10	56	40	52	0	0	0	57.4174	39.6357	66.3405	0	0	0	100	DOWN_ Treatment_2dpi_UP_Control_2dpi
TRINITY_DN38810_c0_g1_i1	29.149	57.9563	0.34177	0.00589704	-7.40579	1.20177e-11	6.71706e-10	1	0	0	70	91	9	1.02531	0	0	72.0529	96.2384	5.57745	100	UP_ Treatment_2dpi_DOWN_Control_2dpi
TRINITY_DN51597_c0_g1_i1	168.03	292.611	43.449	0.148487	-2.75159	1.2347e-11	6.87553e-10	38	33	46	448	336	99	38.9618	32.6995	58.6858	461.139	355.342	61.3519	100	UP_ Treatment_2dpi_DOWN_Control_2dpi
TRINITY_DN88837_c0_g1_i1	51.6225	97.7698	5.47517	0.0560006	-4.15841	1.37514e-11	7.64811e-10	4	6	5	151	121	16	4.10124	5.94536	6.37889	155.428	127.965	9.91546	100	UP_ Treatment_2dpi_DOWN_Control_2dpi
TRINITY_DN49750_c0_g1_i1	67.1237	123.107	11.1403	0.0904923	-3.46606	1.40919e-11	7.82778e-10	8	10	12	144	195	24	8.20249	9.90893	15.3093	148.223	206.225	14.8732	100	UP_ Treatment_2dpi_DOWN_Control_2dpi
TRINITY_DN57826_c0_g1_i2	129.345	227.571	31.1197	0.136747	-2.87042	1.64458e-11	9.10165e-10	21	30	33	279	374	0	21.5315	29.7268	42.1007	287.182	395.529	0	100	UP_ Treatment_2dpi_DOWN_Control_2dpi
TRINITY_DN109479_c0_g1_i1	87.2062	167.631	6.7817	0.0404562	-4.6275	1.70635e-11	9.4319e-10	11	4	4	284	195	7	11.2784	3.96357	5.10312	292.329	206.225	4.33802	100	UP_ Treatment_2dpi_DOWN_Control_2dpi
TRINITY_DN53946_c0_g1_i1	133.216	217.657	48.776	0.224096	-2.15781	1.73302e-11	9.55582e-10	46	46	42	201	246	300	47.1643	45.5811	53.5827	206.895	260.161	185.915	100	UP_ Treatment_2dpi_DOWN_Control_2dpi
TRINITY_DN75198_c0_g1_i1	49.5179	0.352522	98.6833	279.936	8.12895	1.73098e-11	9.55582e-10	101	108	67	0	1	0	103.556	107.016	85.4772	0	1.05757	0	100	DOWN_ Treatment_2dpi_UP_Control_2dpi
TRINITY_DN47040_c0_g1_i4	112.713	189.739	35.6875	0.188087	-2.41053	1.73855e-11	9.57459e-10	33	43	24	210	185	254	33.8353	42.6084	30.6187	216.159	195.65	157.408	100	UP_ Treatment_2dpi_DOWN_Control_2dpi
TRINITY_DN58440_c0_g1_i1	175.363	307.402	43.3243	0.140937	-2.82688	1.84091e-11	1.01259e-09	57	40	25	518	311	97	58.4427	39.6357	31.8945	533.192	328.903	60.1125	100	UP_ Treatment_2dpi_DOWN_Control_2dpi
TRINITY_DN6355_c0_g2_i1	26.2065	0	52.413	Inf	Inf	1.93368e-11	1.06232e-09	42	56	46	0	0	0	43.0631	55.49	58.6858	0	0	0	100	DOWN_ Treatment_2dpi_UP_Control_2dpi
TRINITY_DN48476_c0_g1_i2	110.152	188.182	32.1221	0.170697	-2.55049	2.00338e-11	1.09927e-09	31	42	18	264	196	138	31.7846	41.6175	22.964	271.743	207.283	85.5209	100	UP_ Treatment_2dpi_DOWN_Control_2dpi
TRINITY_DN101578_c0_g1_i1	26.3721	0	52.7442	Inf	Inf	2.05667e-11	1.12577e-09	50	41	52	0	0	0	51.2655	40.6266	66.3405	0	0	0	100	DOWN_ Treatment_2dpi_UP_Control_2dpi
TRINITY_DN7225_c0_g1_i2	99.6834	170.441	28.9255	0.16971	-2.55886	2.157e-11	1.17925e-09	32	30	19	186	146	267	32.81	29.7268	24.2398	191.455	154.405	165.464	100	UP_ Treatment_2dpi_DOWN_Control_2dpi
TRINITY_DN46417_c0_g1_i1	297.03	104.445	489.615	4.68777	2.2289	2.17216e-11	1.1861e-09	482	448	416	62	66	290	494.2	443.92	530.724	63.8183	69.7993	179.718	100	DOWN_ Treatment_2dpi_UP_Control_2dpi
TRINITY_DN13320_c0_g1_i1	25.9661	0	51.9323	Inf	Inf	2.24243e-11	1.2215e-09	62	39	42	0	0	0	63.5693	38.6448	53.5827	0	0	0	100	DOWN_ Treatment_2dpi_UP_Control_2dpi
TRINITY_DN61575_c0_g1_i1	153.867	248.493	59.2401	0.238397	-2.06856	2.57726e-11	1.39712e-09	53	64	47	320	295	168	54.3415	63.4171	59.9616	329.385	311.982	104.112	100	UP_ Treatment_2dpi_DOWN_Control_2dpi
TRINITY_DN66736_c0_g1_i6	140.55	256.993	24.1073	0.0938052	-3.41419	2.80365e-11	1.50894e-09	32	27	10	337	159	413	32.81	26.7541	12.7578	346.883	168.153	255.943	100	UP_ Treatment_2dpi_DOWN_Control_2dpi
TRINITY_DN52160_c0_g1_i1	69.0693	125.844	12.2945	0.097696	-3.35556	3.14877e-11	1.6707e-09	10	14	10	212	119	54	10.2531	13.8725	12.7578	218.217	125.85	33.4647	100	UP_ Treatment_2dpi_DOWN_Control_2dpi
TRINITY_DN66414_c0_g1_i8	31.4245	0.206572	62.6424	303.247	8.24435	3.29771e-11	1.74767e-09	116	31	30	0	0	1	118.936	30.7177	38.2734	0	0	0.619716	100	DOWN_ Treatment_2dpi_UP_Control_2dpi
TRINITY_DN53806_c0_g1_i2	325.383	543.185	107.58	0.198055	-2.33603	3.55448e-11	1.86678e-09	97	85	109	732	611	371	99.4552	84.2259	139.06	753.468	646.172	229.915	100	UP_ Treatment_2dpi_DOWN_Control_2dpi
TRINITY_DN59787_c0_g1_i1	129.796	211.708	47.8838	0.226178	-2.14447	3.55566e-11	1.86678e-09	51	51	32	203	151	430	52.2909	50.5355	40.8249	208.954	159.692	266.478	100	UP_ Treatment_2dpi_DOWN_Control_2dpi
TRINITY_DN66446_c0_g1_i1	23.5965	47.1929	0	0	#NAME?	3.54462e-11	1.86678e-09	0	0	0	73	47	27	0	0	0	75.1409	49.7056	16.7323	100	UP_ Treatment_2dpi_DOWN_Control_2dpi
TRINITY_DN69294_c0_g1_i1	25.6354	0	51.2707	Inf	Inf	3.55212e-11	1.86678e-09	45	43	51	0	0	0	46.139	42.6084	65.0647	0	0	0	100	DOWN_ Treatment_2dpi_UP_Control_2dpi
TRINITY_DN65807_c0_g1_i1	275.255	82.4223	468.087	5.67913	2.50567	3.65294e-11	1.91339e-09	446	469	378	0	0	399	457.289	464.729	482.244	0	0	247.267	100	DOWN_ Treatment_2dpi_UP_Control_2dpi
TRINITY_DN61763_c0_g1_i5	25.7104	0	51.4208	Inf	Inf	3.7248e-11	1.94876e-09	75	24	42	0	0	0	76.8983	23.7814	53.5827	0	0	0	100	DOWN_ Treatment_2dpi_UP_Control_2dpi
TRINITY_DN37625_c0_g1_i1	25.4037	0	50.8074	Inf	Inf	3.72982e-11	1.94912e-09	46	47	46	0	0	0	47.1643	46.572	58.6858	0	0	0	100	DOWN_ Treatment_2dpi_UP_Control_2dpi
TRINITY_DN2711_c0_g1_i1	25.1206	0	50.2413	Inf	Inf	4.3658e-11	2.2683e-09	42	52	44	0	0	0	43.0631	51.5264	56.1343	0	0	0	100	DOWN_ Treatment_2dpi_UP_Control_2dpi
TRINITY_DN63473_c0_g1_i1	69.264	124.312	14.2157	0.114355	-3.12841	4.52521e-11	2.34571e-09	13	18	9	145	99	192	13.329	17.8361	11.482	149.253	104.699	118.986	100	UP_ Treatment_2dpi_DOWN_Control_2dpi
TRINITY_DN48558_c0_g1_i2	24.8628	0	49.7257	Inf	Inf	4.60802e-11	2.38588e-09	55	46	37	0	0	0	56.3921	45.5811	47.2038	0	0	0	100	DOWN_ Treatment_2dpi_UP_Control_2dpi
TRINITY_DN60329_c0_g1_i2	23.7644	47.5289	0	0	#NAME?	4.76175e-11	2.45982e-09	0	0	0	49	76	19	0	0	0	50.4371	80.3749	11.7746	100	UP_ Treatment_2dpi_DOWN_Control_2dpi
TRINITY_DN29867_c0_g2_i1	24.65	0	49.2999	Inf	Inf	4.81757e-11	2.4858e-09	51	54	33	0	0	0	52.2909	53.5082	42.1007	0	0	0	100	DOWN_ Treatment_2dpi_UP_Control_2dpi
TRINITY_DN99168_c0_g1_i1	144.045	14.1004	273.989	19.4314	4.28031	4.96896e-11	2.56098e-09	250	276	229	22	18	1	256.328	273.486	292.153	22.6452	19.0362	0.619716	100	DOWN_ Treatment_2dpi_UP_Control_2dpi
TRINITY_DN45518_c0_g2_i1	97.9515	169.882	26.0212	0.153172	-2.70677	5.47215e-11	2.80746e-09	34	23	16	250	221	30	34.8606	22.7905	20.4125	257.332	233.722	18.5915	100	UP_ Treatment_2dpi_DOWN_Control_2dpi
TRINITY_DN49136_c0_g1_i1	95.8365	172.627	19.0459	0.11033	-3.18011	5.84866e-11	2.987e-09	18	12	21	236	243	29	18.4556	11.8907	26.7914	242.921	256.988	17.9718	100	UP_ Treatment_2dpi_DOWN_Control_2dpi
TRINITY_DN66456_c0_g1_i5	25.2072	0	50.4143	Inf	Inf	5.90615e-11	3.01294e-09	65	21	50	0	0	0	66.6452	20.8088	63.7889	0	0	0	100	DOWN_ Treatment_2dpi_UP_Control_2dpi
TRINITY_DN61765_c0_g1_i1	21.2715	42.5431	0	0	#NAME?	5.99248e-11	3.05352e-09	0	0	0	20	35	113	0	0	0	20.5866	37.0148	70.028	100	UP_ Treatment_2dpi_DOWN_Control_2dpi
TRINITY_DN45432_c0_g1_i1	47.133	89.5694	4.69666	0.052436	-4.2533	6.11534e-11	3.10908e-09	2	7	4	157	96	9	2.05062	6.93625	5.10312	161.604	101.526	5.57745	100	UP_ Treatment_2dpi_DOWN_Control_2dpi
TRINITY_DN50762_c0_g1_i1	96.6108	166.601	26.6207	0.159788	-2.64577	6.37845e-11	3.23554e-09	24	21	27	256	183	69	24.6075	20.8088	34.446	263.508	193.534	42.7604	100	UP_ Treatment_2dpi_DOWN_Control_2dpi
TRINITY_DN64839_c0_g2_i2	95.1569	166.025	24.2889	0.146297	-2.77303	6.83522e-11	3.46333e-09	23	33	13	337	133	17	23.5822	32.6995	16.5851	346.883	140.656	10.5352	100	UP_ Treatment_2dpi_DOWN_Control_2dpi
TRINITY_DN46288_c0_g1_i1	23.8937	47.7875	0	0	#NAME?	7.19009e-11	3.63088e-09	0	0	0	121	9	15	0	0	0	124.549	9.51809	9.29575	100	UP_ Treatment_2dpi_DOWN_Control_2dpi
TRINITY_DN77378_c0_g1_i1	24.5117	0	49.0233	Inf	Inf	7.34934e-11	3.70713e-09	51	39	44	0	0	0	52.2909	38.6448	56.1343	0	0	0	100	DOWN_ Treatment_2dpi_UP_Control_2dpi
TRINITY_DN29467_c0_g1_i1	199.644	49.5089	349.779	7.06498	2.82069	7.39926e-11	3.72813e-09	296	351	312	34	30	132	303.492	347.803	398.043	34.9971	31.727	81.8026	100	DOWN_ Treatment_2dpi_UP_Control_2dpi
TRINITY_DN69815_c0_g1_i1	24.1621	0	48.3242	Inf	Inf	7.89819e-11	3.97063e-09	48	49	37	0	0	0	49.2149	48.5538	47.2038	0	0	0	100	DOWN_ Treatment_2dpi_UP_Control_2dpi
TRINITY_DN53226_c0_g1_i1	35.1661	0.343109	69.989	203.985	7.67232	7.90813e-11	3.97119e-09	60	79	55	1	0	0	61.5187	78.2805	70.1678	1.02933	0	0	100	DOWN_ Treatment_2dpi_UP_Control_2dpi
TRINITY_DN21957_c0_g1_i1	24.2359	0	48.4719	Inf	Inf	8.58895e-11	4.30347e-09	40	50	43	0	0	0	41.0124	49.5446	54.8585	0	0	0	100	DOWN_ Treatment_2dpi_UP_Control_2dpi
TRINITY_DN96820_c0_g1_i1	24.0559	0	48.1118	Inf	Inf	8.91185e-11	4.46029e-09	50	45	38	0	0	0	51.2655	44.5902	48.4796	0	0	0	100	DOWN_ Treatment_2dpi_UP_Control_2dpi
TRINITY_DN52069_c0_g1_i1	214.742	380.699	48.7848	0.128145	-2.96415	9.01828e-11	4.50854e-09	59	30	44	666	403	49	60.4933	29.7268	56.1343	685.532	426.199	30.3661	100	UP_ Treatment_2dpi_DOWN_Control_2dpi
TRINITY_DN64290_c0_g1_i9	22.6222	45.2443	0	0	#NAME?	9.65787e-11	4.82293e-09	0	0	0	67	52	19	0	0	0	68.965	54.9934	11.7746	100	UP_ Treatment_2dpi_DOWN_Control_2dpi
TRINITY_DN63253_c0_g1_i1	24.0086	0	48.0173	Inf	Inf	9.93724e-11	4.95145e-09	54	38	40	0	0	0	55.3668	37.6539	51.0312	0	0	0	100	DOWN_ Treatment_2dpi_UP_Control_2dpi
TRINITY_DN60654_c0_g1_i1	223.791	81.0866	366.495	4.5198	2.17626	1.01424e-10	5.04809e-09	347	363	301	52	71	185	355.783	359.694	384.009	53.525	75.0871	114.648	100	DOWN_ Treatment_2dpi_UP_Control_2dpi
TRINITY_DN39702_c0_g1_i1	108.468	26.1033	190.833	7.31068	2.87001	1.1164e-10	5.53209e-09	204	189	138	34	14	46	209.163	187.279	176.057	34.9971	14.8059	28.507	100	DOWN_ Treatment_2dpi_UP_Control_2dpi
TRINITY_DN83521_c0_g1_i1	23.7747	0	47.5493	Inf	Inf	1.15121e-10	5.69828e-09	42	49	40	0	0	0	43.0631	48.5538	51.0312	0	0	0	100	DOWN_ Treatment_2dpi_UP_Control_2dpi
TRINITY_DN63342_c0_g1_i2	95.1739	161.073	29.2746	0.181747	-2.45999	1.25113e-10	6.17251e-09	25	28	27	135	155	291	25.6328	27.745	34.446	138.959	163.923	180.337	100	UP_ Treatment_2dpi_DOWN_Control_2dpi
TRINITY_DN57636_c0_g1_i1	81.8021	144.263	19.3413	0.13407	-2.89895	1.29079e-10	6.35426e-09	11	24	18	49	58	518	11.2784	23.7814	22.964	50.4371	61.3388	321.013	100	UP_ Treatment_2dpi_DOWN_Control_2dpi
TRINITY_DN58268_c0_g1_i3	104.898	175.718	34.0777	0.193934	-2.36636	1.54766e-10	7.57729e-09	28	33	32	206	196	174	28.7087	32.6995	40.8249	212.042	207.283	107.831	100	UP_ Treatment_2dpi_DOWN_Control_2dpi
TRINITY_DN64387_c1_g1_i8	20.9596	41.9192	0	0	#NAME?	1.56759e-10	7.6582e-09	0	0	0	9	58	89	0	0	0	9.26395	61.3388	55.1548	100	UP_ Treatment_2dpi_DOWN_Control_2dpi
TRINITY_DN3969_c0_g1_i1	23.1955	0	46.391	Inf	Inf	1.57914e-10	7.70629e-09	40	54	35	0	0	0	41.0124	53.5082	44.6523	0	0	0	100	DOWN_ Treatment_2dpi_UP_Control_2dpi
TRINITY_DN17414_c0_g1_i1	42.3245	0.352522	84.2965	239.124	7.90162	1.63722e-10	7.95517e-09	72	79	79	0	1	0	73.8224	78.2805	100.787	0	1.05757	0	100	DOWN_ Treatment_2dpi_UP_Control_2dpi
TRINITY_DN43645_c0_g1_i1	157.645	285.885	29.404	0.102852	-3.28135	1.66887e-10	8.09149e-09	37	34	13	476	326	37	37.9365	33.6904	16.5851	489.96	344.766	22.9295	100	UP_ Treatment_2dpi_DOWN_Control_2dpi
TRINITY_DN39315_c0_g1_i1	81.8529	144.155	19.5505	0.135621	-2.88235	1.86651e-10	9.01091e-09	17	21	16	227	154	58	17.4303	20.8088	20.4125	233.657	162.865	35.9436	100	UP_ Treatment_2dpi_DOWN_Control_2dpi
TRINITY_DN68092_c0_g1_i1	23.029	0	46.058	Inf	Inf	1.99484e-10	9.58927e-09	52	38	37	0	0	0	53.3162	37.6539	47.2038	0	0	0	100	DOWN_ Treatment_2dpi_UP_Control_2dpi
TRINITY_DN44800_c0_g1_i1	69.8073	125.953	13.6615	0.108465	-3.20469	1.99782e-10	9.59335e-09	14	14	10	246	112	10	14.3544	13.8725	12.7578	253.215	118.447	6.19716	100	UP_ Treatment_2dpi_DOWN_Control_2dpi
TRINITY_DN63268_c0_g1_i3	72.1909	129.19	15.1919	0.117594	-3.08811	2.16086e-10	1.03432e-08	20	15	8	201	114	97	20.5062	14.8634	10.2062	206.895	120.562	60.1125	100	UP_ Treatment_2dpi_DOWN_Control_2dpi
TRINITY_DN41505_c0_g1_i1	42.4239	80.7774	4.07049	0.0503914	-4.31068	2.16498e-10	1.03519e-08	5	2	4	103	116	22	5.12655	1.98179	5.10312	106.021	122.678	13.6338	100	UP_ Treatment_2dpi_DOWN_Control_2dpi
TRINITY_DN61875_c0_g1_i2	20.878	41.7561	0	0	#NAME?	2.22246e-10	1.06155e-08	0	0	0	28	66	43	0	0	0	28.8212	69.7993	26.6478	100	UP_ Treatment_2dpi_DOWN_Control_2dpi
TRINITY_DN96871_c0_g1_i1	22.8973	0	45.7946	Inf	Inf	2.26429e-10	1.08038e-08	33	53	40	0	0	0	33.8353	52.5173	51.0312	0	0	0	100	DOWN_ Treatment_2dpi_UP_Control_2dpi
TRINITY_DN40508_c0_g3_i1	22.6567	0	45.3134	Inf	Inf	2.37341e-10	1.12925e-08	49	44	33	0	0	0	50.2402	43.5993	42.1007	0	0	0	100	DOWN_ Treatment_2dpi_UP_Control_2dpi
TRINITY_DN52357_c0_g1_i5	52.907	96.9896	8.82451	0.0909841	-3.45824	2.37425e-10	1.12925e-08	12	4	8	101	86	155	12.3037	3.96357	10.2062	103.962	90.9506	96.0561	100	UP_ Treatment_2dpi_DOWN_Control_2dpi
TRINITY_DN102766_c0_g1_i1	22.6225	0	45.2451	Inf	Inf	2.64312e-10	1.24921e-08	47	42	36	0	0	0	48.1896	41.6175	45.928	0	0	0	100	DOWN_ Treatment_2dpi_UP_Control_2dpi
TRINITY_DN46983_c0_g3_i1	22.6225	0	45.2451	Inf	Inf	2.64312e-10	1.24921e-08	47	42	36	0	0	0	48.1896	41.6175	45.928	0	0	0	100	DOWN_ Treatment_2dpi_UP_Control_2dpi
TRINITY_DN60312_c0_g1_i1	52.486	97.6669	7.3051	0.0747961	-3.74089	2.71717e-10	1.28151e-08	3	10	7	176	87	32	3.07593	9.90893	8.93045	181.162	92.0082	19.8309	100	UP_ Treatment_2dpi_DOWN_Control_2dpi
TRINITY_DN47075_c0_g1_i1	63.2568	9.34632	117.167	12.5362	3.64803	2.81956e-10	1.32841e-08	106	106	108	13	8	10	108.683	105.035	137.784	13.3813	8.46052	6.19716	100	DOWN_ Treatment_2dpi_UP_Control_2dpi
TRINITY_DN58262_c0_g1_i1	112.271	184.905	39.6364	0.214361	-2.22189	2.84761e-10	1.34022e-08	40	49	23	162	143	382	41.0124	48.5538	29.3429	166.751	151.232	236.732	100	UP_ Treatment_2dpi_DOWN_Control_2dpi
TRINITY_DN61194_c0_g1_i2	19.5816	39.1633	0	0	#NAME?	2.89889e-10	1.36293e-08	0	0	0	37	20	94	0	0	0	38.0851	21.1513	58.2533	100	UP_ Treatment_2dpi_DOWN_Control_2dpi
TRINITY_DN75712_c0_g1_i1	22.4042	0	44.8083	Inf	Inf	3.05119e-10	1.42708e-08	46	43	35	0	0	0	47.1643	42.6084	44.6523	0	0	0	100	DOWN_ Treatment_2dpi_UP_Control_2dpi
TRINITY_DN59631_c0_g1_i1	22.3854	0	44.7707	Inf	Inf	3.06227e-10	1.43078e-08	51	39	34	0	0	0	52.2909	38.6448	43.3765	0	0	0	100	DOWN_ Treatment_2dpi_UP_Control_2dpi
TRINITY_DN57514_c0_g1_i1	132.037	212.334	51.7404	0.243674	-2.03698	3.16104e-10	1.47387e-08	37	63	43	109	222	468	37.9365	62.4263	54.8585	112.197	234.779	290.027	100	UP_ Treatment_2dpi_DOWN_Control_2dpi
TRINITY_DN66284_c0_g1_i5	22.5255	0	45.051	Inf	Inf	3.29926e-10	1.53354e-08	38	43	42	0	0	0	38.9618	42.6084	53.5827	0	0	0	100	DOWN_ Treatment_2dpi_UP_Control_2dpi
TRINITY_DN57850_c0_g1_i3	20.3017	40.6034	0	0	#NAME?	3.4842e-10	1.61617e-08	0	0	0	61	6	85	0	0	0	62.789	6.34539	52.6759	100	UP_ Treatment_2dpi_DOWN_Control_2dpi
TRINITY_DN42174_c0_g1_i1	59.892	109.601	10.1833	0.0929127	-3.42798	3.56485e-10	1.65017e-08	7	12	9	161	146	14	7.17718	11.8907	11.482	165.722	154.405	8.67603	100	UP_ Treatment_2dpi_DOWN_Control_2dpi
TRINITY_DN66445_c0_g1_i6	119.376	197.664	41.0874	0.207865	-2.26628	3.56881e-10	1.65031e-08	47	41	27	202	285	135	48.1896	40.6266	34.446	207.924	301.406	83.6617	100	UP_ Treatment_2dpi_DOWN_Control_2dpi
TRINITY_DN57328_c0_g2_i2	64.1249	116.202	12.0477	0.103678	-3.26981	3.78392e-10	1.74619e-08	9	13	11	166	154	24	9.2278	12.8816	14.0336	170.868	162.865	14.8732	100	UP_ Treatment_2dpi_DOWN_Control_2dpi
TRINITY_DN39408_c0_g1_i1	22.1271	0	44.2542	Inf	Inf	3.94346e-10	1.81609e-08	47	39	36	0	0	0	48.1896	38.6448	45.928	0	0	0	100	DOWN_ Treatment_2dpi_UP_Control_2dpi
TRINITY_DN22121_c0_g1_i1	22.0837	0	44.1675	Inf	Inf	3.97614e-10	1.82927e-08	56	32	34	0	0	0	57.4174	31.7086	43.3765	0	0	0	100	DOWN_ Treatment_2dpi_UP_Control_2dpi
TRINITY_DN43658_c0_g1_i1	93.4554	157.549	29.3622	0.18637	-2.42376	3.99441e-10	1.8358e-08	33	29	20	123	135	328	33.8353	28.7359	25.5156	126.607	142.771	203.267	100	UP_ Treatment_2dpi_DOWN_Control_2dpi
TRINITY_DN65733_c0_g1_i1	21.983	0	43.9661	Inf	Inf	4.05294e-10	1.8608e-08	55	35	32	0	0	0	56.3921	34.6813	40.8249	0	0	0	100	DOWN_ Treatment_2dpi_UP_Control_2dpi
TRINITY_DN45618_c0_g1_i1	47.0118	88.3851	5.63848	0.0637945	-3.97042	4.09117e-10	1.87643e-08	6	7	3	81	142	51	6.15187	6.93625	3.82734	83.3756	150.174	31.6055	100	UP_ Treatment_2dpi_DOWN_Control_2dpi
TRINITY_DN52285_c0_g1_i1	97.6235	163.391	31.856	0.194968	-2.35869	4.13197e-10	1.89321e-08	24	42	23	175	91	345	24.6075	41.6175	29.3429	180.132	96.2384	213.802	100	UP_ Treatment_2dpi_DOWN_Control_2dpi
TRINITY_DN51488_c0_g1_i1	80.3776	138.919	21.8365	0.157189	-2.66943	4.17503e-10	1.90906e-08	23	23	15	118	138	241	23.5822	22.7905	19.1367	121.461	145.944	149.352	100	UP_ Treatment_2dpi_DOWN_Control_2dpi
TRINITY_DN75916_c0_g1_i1	37.7173	0.352522	75.0821	212.986	7.73461	4.35966e-10	1.98742e-08	80	66	61	0	1	0	82.0249	65.3989	77.8225	0	1.05757	0	100	DOWN_ Treatment_2dpi_UP_Control_2dpi
TRINITY_DN105536_c0_g1_i1	21.5672	0	43.1344	Inf	Inf	4.3827e-10	1.9959e-08	57	42	23	0	0	0	58.4427	41.6175	29.3429	0	0	0	100	DOWN_ Treatment_2dpi_UP_Control_2dpi
TRINITY_DN56927_c0_g1_i3	796.208	1587.05	5.36507	0.00338053	-8.20854	4.52895e-10	2.05683e-08	7	9	0	2284	2228	87	7.17718	8.91804	0	2350.98	2356.26	53.9153	100	UP_ Treatment_2dpi_DOWN_Control_2dpi
TRINITY_DN44356_c0_g1_i1	67.1001	119.726	14.4745	0.120897	-3.04815	5.59925e-10	2.53198e-08	19	10	11	154	137	90	19.4809	9.90893	14.0336	158.516	144.886	55.7745	100	UP_ Treatment_2dpi_DOWN_Control_2dpi
TRINITY_DN65906_c0_g1_i2	63.728	115.583	11.8729	0.102721	-3.28319	5.59552e-10	2.53198e-08	6	13	13	54	21	434	6.15187	12.8816	16.5851	55.5837	22.2089	268.957	100	UP_ Treatment_2dpi_DOWN_Control_2dpi
TRINITY_DN101547_c0_g1_i1	21.675	0	43.3499	Inf	Inf	5.83926e-10	2.63258e-08	38	43	38	0	0	0	38.9618	42.6084	48.4796	0	0	0	100	DOWN_ Treatment_2dpi_UP_Control_2dpi
TRINITY_DN12856_c0_g1_i1	21.9241	0	43.8482	Inf	Inf	6.17881e-10	2.77178e-08	44	28	46	0	0	0	45.1137	27.745	58.6858	0	0	0	100	DOWN_ Treatment_2dpi_UP_Control_2dpi
TRINITY_DN67035_c0_g1_i1	21.3337	0	42.6674	Inf	Inf	6.2197e-10	2.78734e-08	53	37	29	0	0	0	54.3415	36.663	36.9976	0	0	0	100	DOWN_ Treatment_2dpi_UP_Control_2dpi
TRINITY_DN46000_c0_g2_i1	21.6105	0	43.221	Inf	Inf	6.55122e-10	2.92426e-08	39	39	40	0	0	0	39.9871	38.6448	51.0312	0	0	0	100	DOWN_ Treatment_2dpi_UP_Control_2dpi
TRINITY_DN55521_c0_g1_i1	114.931	190.392	39.4694	0.207306	-2.27017	6.65533e-10	2.96779e-08	33	39	36	336	182	53	33.8353	38.6448	45.928	345.854	192.477	32.845	100	UP_ Treatment_2dpi_DOWN_Control_2dpi
TRINITY_DN56093_c0_g1_i1	28.5546	0.343109	56.7661	165.446	7.37022	6.74237e-10	3.00066e-08	72	42	43	1	0	0	73.8224	41.6175	54.8585	1.02933	0	0	100	DOWN_ Treatment_2dpi_UP_Control_2dpi
TRINITY_DN65353_c0_g2_i3	21.7284	43.1151	0.34177	0.00792693	-6.97902	7.24594e-10	3.21206e-08	1	0	0	11	53	100	1.02531	0	0	11.3226	56.051	61.9716	100	UP_ Treatment_2dpi_DOWN_Control_2dpi
TRINITY_DN64638_c0_g1_i4	50.9197	94.4999	7.33952	0.077667	-3.68656	7.75558e-10	3.42784e-08	6	7	7	142	124	10	6.15187	6.93625	8.93045	146.165	131.138	6.19716	100	UP_ Treatment_2dpi_DOWN_Control_2dpi
TRINITY_DN107761_c0_g1_i1	21.0639	0	42.1279	Inf	Inf	8.02836e-10	3.54492e-08	47	39	31	0	0	0	48.1896	38.6448	39.5491	0	0	0	100	DOWN_ Treatment_2dpi_UP_Control_2dpi
TRINITY_DN56719_c0_g2_i1	44.9792	84.5668	5.39168	0.0637564	-3.97129	8.07319e-10	3.56123e-08	5	6	4	89	131	38	5.12655	5.94536	5.10312	91.6102	138.541	23.5492	100	UP_ Treatment_2dpi_DOWN_Control_2dpi
TRINITY_DN57107_c0_g1_i1	197.79	378.196	17.3829	0.0459627	-4.44339	8.17002e-10	3.59689e-08	17	8	21	622	444	40	17.4303	7.92714	26.7914	640.242	469.559	24.7887	100	UP_ Treatment_2dpi_DOWN_Control_2dpi
TRINITY_DN58334_c0_g1_i5	18.3034	36.6067	0	0	#NAME?	8.27321e-10	3.63876e-08	0	0	0	40	11	92	0	0	0	41.1731	11.6332	57.0139	100	UP_ Treatment_2dpi_DOWN_Control_2dpi
TRINITY_DN49370_c0_g1_i1	47.4247	88.4288	6.42065	0.0726081	-3.78373	8.43815e-10	3.70768e-08	4	5	8	136	105	23	4.10124	4.95446	10.2062	139.989	111.044	14.2535	100	UP_ Treatment_2dpi_DOWN_Control_2dpi
TRINITY_DN48566_c0_g2_i1	21.2082	0	42.4164	Inf	Inf	8.67566e-10	3.79721e-08	43	35	38	0	0	0	44.0884	34.6813	48.4796	0	0	0	100	DOWN_ Treatment_2dpi_UP_Control_2dpi
TRINITY_DN64789_c0_g1_i2	196.069	37.0558	355.082	9.58236	3.26038	8.7243e-10	3.81478e-08	385	302	291	108	0	0	394.745	299.25	371.252	111.167	0	0	100	DOWN_ Treatment_2dpi_UP_Control_2dpi
TRINITY_DN66439_c0_g1_i4	21.5956	0	43.1912	Inf	Inf	8.96916e-10	3.91424e-08	40	25	50	0	0	0	41.0124	24.7723	63.7889	0	0	0	100	DOWN_ Treatment_2dpi_UP_Control_2dpi
TRINITY_DN59623_c0_g1_i2	93.4269	157.53	29.3242	0.18615	-2.42546	9.06383e-10	3.95172e-08	34	33	16	136	168	250	34.8606	32.6995	20.4125	139.989	177.671	154.929	100	UP_ Treatment_2dpi_DOWN_Control_2dpi
TRINITY_DN55118_c0_g1_i1	72.5607	128.684	16.437	0.127731	-2.96882	9.58554e-10	4.15503e-08	13	17	15	249	118	8	13.329	16.8452	19.1367	256.303	124.793	4.95773	100	UP_ Treatment_2dpi_DOWN_Control_2dpi
TRINITY_DN53586_c0_g1_i1	53.1599	99.4207	6.89913	0.0693933	-3.84906	9.87236e-10	4.27112e-08	9	9	2	160	97	50	9.2278	8.91804	2.55156	164.692	102.584	30.9858	100	UP_ Treatment_2dpi_DOWN_Control_2dpi
TRINITY_DN27669_c0_g1_i1	75.7942	133.503	18.0853	0.135467	-2.88399	1.00962e-09	4.35728e-08	21	15	14	212	146	45	21.5315	14.8634	17.8609	218.217	154.405	27.8872	100	UP_ Treatment_2dpi_DOWN_Control_2dpi
TRINITY_DN59373_c0_g1_i1	201.852	80.4957	323.208	4.01522	2.00548	1.01102e-09	4.35728e-08	309	288	288	79	70	139	316.821	285.377	367.424	81.3169	74.0296	86.1406	100	DOWN_ Treatment_2dpi_UP_Control_2dpi
TRINITY_DN50871_c0_g1_i2	178.738	340.255	17.2201	0.0506094	-4.30445	1.01229e-09	4.35855e-08	28	9	11	270	427	470	28.7087	8.91804	14.0336	277.919	451.58	291.267	100	UP_ Treatment_2dpi_DOWN_Control_2dpi
TRINITY_DN66446_c0_g1_i3	58.8668	107.223	10.5104	0.0980237	-3.35073	1.0216e-09	4.39444e-08	15	6	8	181	111	29	15.3797	5.94536	10.2062	186.308	117.39	17.9718	100	UP_ Treatment_2dpi_DOWN_Control_2dpi
TRINITY_DN56779_c0_g1_i1	68.2796	119.272	17.2875	0.144942	-2.78645	1.05074e-09	4.51114e-08	13	17	17	108	92	241	13.329	16.8452	21.6882	111.167	97.296	149.352	100	UP_ Treatment_2dpi_DOWN_Control_2dpi
TRINITY_DN64638_c0_g1_i1	141.193	262.82	19.5661	0.0744468	-3.74765	1.09835e-09	4.70209e-08	18	11	23	421	310	44	18.4556	10.8998	29.3429	433.347	327.845	27.2675	100	UP_ Treatment_2dpi_DOWN_Control_2dpi
TRINITY_DN57903_c0_g1_i1	83.1863	148.929	17.4435	0.117126	-3.09387	1.13464e-09	4.84822e-08	23	20	7	132	93	343	23.5822	19.8179	8.93045	135.871	98.3536	212.563	100	UP_ Treatment_2dpi_DOWN_Control_2dpi
TRINITY_DN104830_c0_g1_i1	20.8362	0	41.6723	Inf	Inf	1.14213e-09	4.87562e-08	44	33	37	0	0	0	45.1137	32.6995	47.2038	0	0	0	100	DOWN_ Treatment_2dpi_UP_Control_2dpi
TRINITY_DN42492_c0_g2_i1	89.5338	153.651	25.4165	0.165417	-2.59582	1.16831e-09	4.97321e-08	18	30	22	232	179	53	18.4556	29.7268	28.0671	238.804	189.304	32.845	100	UP_ Treatment_2dpi_DOWN_Control_2dpi
TRINITY_DN58433_c0_g1_i1	99.1389	192.358	5.91971	0.0307744	-5.02212	1.17354e-09	4.99078e-08	10	5	2	343	196	27	10.2531	4.95446	2.55156	353.059	207.283	16.7323	100	UP_ Treatment_2dpi_DOWN_Control_2dpi
TRINITY_DN38986_c0_g1_i1	45.4494	85.2603	5.63848	0.0661326	-3.9185	1.25767e-09	5.33343e-08	6	7	3	147	73	44	6.15187	6.93625	3.82734	151.311	77.2023	27.2675	100	UP_ Treatment_2dpi_DOWN_Control_2dpi
TRINITY_DN57351_c0_g2_i1	90.4723	161.364	19.5808	0.121346	-3.04281	1.34056e-09	5.66892e-08	20	27	9	279	144	72	20.5062	26.7541	11.482	287.182	152.289	44.6196	100	UP_ Treatment_2dpi_DOWN_Control_2dpi
TRINITY_DN57853_c0_g1_i1	106.068	177.261	34.8755	0.196746	-2.34559	1.34468e-09	5.68099e-08	36	31	29	304	180	46	36.9112	30.7177	36.9976	312.916	190.362	28.507	100	UP_ Treatment_2dpi_DOWN_Control_2dpi
TRINITY_DN97500_c0_g1_i1	20.857	0	41.7141	Inf	Inf	1.40345e-09	5.91262e-08	39	28	45	0	0	0	39.9871	27.745	57.41	0	0	0	100	DOWN_ Treatment_2dpi_UP_Control_2dpi
TRINITY_DN61505_c0_g1_i2	17.6233	35.2466	0	0	#NAME?	1.40887e-09	5.92992e-08	0	0	0	23	19	100	0	0	0	23.6745	20.0937	61.9716	100	UP_ Treatment_2dpi_DOWN_Control_2dpi
TRINITY_DN56762_c0_g2_i1	101.375	27.4381	175.312	6.38939	2.67568	1.54448e-09	6.46442e-08	187	139	154	37	26	27	191.733	137.734	196.47	38.0851	27.4967	16.7323	100	DOWN_ Treatment_2dpi_UP_Control_2dpi
TRINITY_DN45187_c0_g1_i1	19.4883	38.9766	0	0	#NAME?	1.63741e-09	6.82162e-08	0	0	0	64	43	9	0	0	0	65.877	45.4753	5.57745	100	UP_ Treatment_2dpi_DOWN_Control_2dpi
TRINITY_DN57387_c0_g1_i3	19.4883	38.9766	0	0	#NAME?	1.63741e-09	6.82162e-08	0	0	0	64	43	9	0	0	0	65.877	45.4753	5.57745	100	UP_ Treatment_2dpi_DOWN_Control_2dpi
TRINITY_DN75225_c0_g1_i1	19.9173	0	39.8346	Inf	Inf	1.64812e-09	6.85988e-08	49	39	24	0	0	0	50.2402	38.6448	30.6187	0	0	0	100	DOWN_ Treatment_2dpi_UP_Control_2dpi
TRINITY_DN63940_c0_g1_i3	17.6336	35.2671	0	0	#NAME?	1.87672e-09	7.75402e-08	0	0	0	12	45	74	0	0	0	12.3519	47.5904	45.859	100	UP_ Treatment_2dpi_DOWN_Control_2dpi
TRINITY_DN46100_c0_g3_i1	20.2207	0	40.4415	Inf	Inf	2.15087e-09	8.84611e-08	31	35	43	0	0	0	31.7846	34.6813	54.8585	0	0	0	100	DOWN_ Treatment_2dpi_UP_Control_2dpi
TRINITY_DN56632_c0_g1_i1	119.026	195.746	42.3058	0.216126	-2.21006	2.17671e-09	8.94418e-08	33	36	45	176	132	430	33.8353	35.6721	57.41	181.162	139.599	266.478	100	UP_ Treatment_2dpi_DOWN_Control_2dpi
TRINITY_DN54718_c0_g1_i2	17.9685	35.9369	0	0	#NAME?	2.25788e-09	9.25238e-08	0	0	0	47	31	43	0	0	0	48.3784	32.7845	26.6478	100	UP_ Treatment_2dpi_DOWN_Control_2dpi
TRINITY_DN56291_c0_g1_i1	175.749	66.6254	284.874	4.27575	2.09618	2.42999e-09	9.93956e-08	276	246	257	65	56	119	282.986	243.76	327.875	66.9063	59.2236	73.7463	100	DOWN_ Treatment_2dpi_UP_Control_2dpi
TRINITY_DN55656_c0_g1_i1	79.2462	135.991	22.5012	0.165461	-2.59544	2.43773e-09	9.96216e-08	23	16	22	65	193	221	23.5822	15.8543	28.0671	66.9063	204.11	136.957	100	UP_ Treatment_2dpi_DOWN_Control_2dpi
TRINITY_DN62284_c0_g1_i1	67.0019	116.625	17.3788	0.149014	-2.74648	2.46636e-09	1.007e-07	17	17	14	70	108	264	17.4303	16.8452	17.8609	72.0529	114.217	163.605	100	UP_ Treatment_2dpi_DOWN_Control_2dpi
TRINITY_DN62245_c0_g1_i1	183.512	320.286	46.7378	0.145925	-2.7767	2.49049e-09	1.01593e-07	49	29	48	471	347	176	50.2402	28.7359	61.2374	484.813	366.975	109.07	100	UP_ Treatment_2dpi_DOWN_Control_2dpi
TRINITY_DN75653_c0_g1_i1	19.6455	0	39.2909	Inf	Inf	2.62902e-09	1.0705e-07	34	40	34	0	0	0	34.8606	39.6357	43.3765	0	0	0	100	DOWN_ Treatment_2dpi_UP_Control_2dpi
TRINITY_DN49936_c0_g4_i1	19.467	0	38.934	Inf	Inf	2.70441e-09	1.09921e-07	36	42	30	0	0	0	36.9112	41.6175	38.2734	0	0	0	100	DOWN_ Treatment_2dpi_UP_Control_2dpi
TRINITY_DN60981_c0_g1_i1	18.029	36.0581	0	0	#NAME?	2.81941e-09	1.14388e-07	0	0	0	42	45	28	0	0	0	43.2318	47.5904	17.3521	100	UP_ Treatment_2dpi_DOWN_Control_2dpi
TRINITY_DN56778_c1_g2_i5	31.6384	0.352522	62.9243	178.498	7.47976	2.8438e-09	1.15274e-07	65	46	60	0	1	0	66.6452	45.5811	76.5467	0	1.05757	0	100	DOWN_ Treatment_2dpi_UP_Control_2dpi
TRINITY_DN51569_c0_g1_i3	131.621	215.529	47.7131	0.221377	-2.17542	2.8537e-09	1.15571e-07	57	52	26	325	206	152	58.4427	51.5264	33.1702	334.532	217.858	94.1969	100	UP_ Treatment_2dpi_DOWN_Control_2dpi
TRINITY_DN69567_c0_g1_i1	53.976	98.3948	9.55712	0.0971303	-3.36393	3.05578e-09	1.23644e-07	10	7	9	149	113	36	10.2531	6.93625	11.482	153.37	119.505	22.3098	100	UP_ Treatment_2dpi_DOWN_Control_2dpi
TRINITY_DN60352_c0_g2_i3	97.7296	163.731	31.728	0.193781	-2.3675	3.19786e-09	1.28813e-07	33	22	31	251	185	60	33.8353	21.7996	39.5491	258.361	195.65	37.183	100	UP_ Treatment_2dpi_DOWN_Control_2dpi
TRINITY_DN85729_c0_g1_i1	19.5051	0	39.0102	Inf	Inf	3.32872e-09	1.33845e-07	34	34	38	0	0	0	34.8606	33.6904	48.4796	0	0	0	100	DOWN_ Treatment_2dpi_UP_Control_2dpi
TRINITY_DN53246_c0_g1_i1	116.257	188.888	43.6265	0.230965	-2.11426	3.41177e-09	1.3694e-07	38	58	27	240	178	212	38.9618	57.4718	34.446	247.039	188.247	131.38	100	UP_ Treatment_2dpi_DOWN_Control_2dpi
TRINITY_DN63556_c0_g1_i2	20.3047	0	40.6094	Inf	Inf	3.40974e-09	1.3694e-07	37	19	51	0	0	0	37.9365	18.827	65.0647	0	0	0	100	DOWN_ Treatment_2dpi_UP_Control_2dpi
TRINITY_DN74627_c0_g1_i1	116.502	190.174	42.8302	0.225216	-2.15062	3.42255e-09	1.3725e-07	42	36	39	363	151	60	43.0631	35.6721	49.7554	373.646	159.692	37.183	100	UP_ Treatment_2dpi_DOWN_Control_2dpi
TRINITY_DN46470_c0_g1_i1	37.8663	70.5762	5.15634	0.0730606	-3.77476	4.04125e-09	1.59923e-07	5	4	5	62	42	167	5.12655	3.96357	6.37889	63.8183	44.4177	103.493	100	UP_ Treatment_2dpi_DOWN_Control_2dpi
TRINITY_DN56015_c0_g1_i1	81.8497	158.767	4.93248	0.0310674	-5.00845	4.06767e-09	1.60827e-07	6	1	6	230	223	6	6.15187	0.990893	7.65467	236.745	235.837	3.7183	100	UP_ Treatment_2dpi_DOWN_Control_2dpi
TRINITY_DN40042_c0_g1_i1	65.8946	130.339	1.45057	0.0111293	-6.4895	4.17565e-09	1.64806e-07	3	0	1	214	155	11	3.07593	0	1.27578	220.276	163.923	6.81688	100	UP_ Treatment_2dpi_DOWN_Control_2dpi
TRINITY_DN51442_c0_g1_i1	85.1327	143.747	26.5185	0.18448	-2.43846	4.19169e-09	1.6515e-07	32	24	18	122	173	198	32.81	23.7814	22.964	125.578	182.959	122.704	100	UP_ Treatment_2dpi_DOWN_Control_2dpi
TRINITY_DN41438_c0_g1_i1	150.96	54.0117	247.909	4.58992	2.19847	4.23994e-09	1.66759e-07	249	247	191	53	36	112	255.302	244.751	243.674	54.5544	38.0723	69.4082	100	DOWN_ Treatment_2dpi_UP_Control_2dpi
TRINITY_DN37195_c0_g1_i1	83.149	140.228	26.0703	0.185914	-2.4273	4.45673e-09	1.74979e-07	30	26	17	144	100	269	30.7593	25.7632	21.6882	148.223	105.757	166.704	100	UP_ Treatment_2dpi_DOWN_Control_2dpi
TRINITY_DN66853_c3_g1_i15	85.7967	146.795	24.7981	0.16893	-2.5655	4.54307e-09	1.78213e-07	26	25	18	166	215	68	26.6581	24.7723	22.964	170.868	227.377	42.1407	100	UP_ Treatment_2dpi_DOWN_Control_2dpi
TRINITY_DN35012_c0_g1_i1	47.7679	88.0292	7.5065	0.0852728	-3.55177	4.7194e-09	1.84647e-07	4	7	9	141	99	23	4.10124	6.93625	11.482	145.135	104.699	14.2535	100	UP_ Treatment_2dpi_DOWN_Control_2dpi
TRINITY_DN43997_c1_g1_i1	28.388	0.352522	56.4234	160.057	7.32244	4.74414e-09	1.85454e-07	63	58	37	0	1	0	64.5946	57.4718	47.2038	0	1.05757	0	100	DOWN_ Treatment_2dpi_UP_Control_2dpi
TRINITY_DN75242_c0_g1_i1	58.792	105.798	11.7862	0.111403	-3.16614	4.89356e-09	1.90633e-07	15	6	11	144	150	17	15.3797	5.94536	14.0336	148.223	158.635	10.5352	100	UP_ Treatment_2dpi_DOWN_Control_2dpi
TRINITY_DN61832_c0_g1_i1	112.263	183.411	41.1145	0.224166	-2.15736	5.04989e-09	1.96383e-07	49	30	34	279	179	119	50.2402	29.7268	43.3765	287.182	189.304	73.7463	100	UP_ Treatment_2dpi_DOWN_Control_2dpi
TRINITY_DN39458_c0_g1_i1	40.2439	75.5897	4.89806	0.064798	-3.94791	5.16313e-09	2.00613e-07	3	4	6	126	83	15	3.07593	3.96357	7.65467	129.695	87.7779	9.29575	100	UP_ Treatment_2dpi_DOWN_Control_2dpi
TRINITY_DN55682_c0_g1_i2	18.4482	0	36.8963	Inf	Inf	5.37543e-09	2.08502e-07	52	27	24	0	0	0	53.3162	26.7541	30.6187	0	0	0	100	DOWN_ Treatment_2dpi_UP_Control_2dpi
TRINITY_DN104529_c0_g1_i1	28.6157	0.352522	56.8789	161.349	7.33404	5.42837e-09	2.10374e-07	57	54	46	0	1	0	58.4427	53.5082	58.6858	0	1.05757	0	100	DOWN_ Treatment_2dpi_UP_Control_2dpi
TRINITY_DN63093_c0_g1_i1	183.806	309.392	58.2199	0.188175	-2.40985	5.5843e-09	2.16045e-07	58	39	60	398	318	294	59.468	38.6448	76.5467	409.672	336.306	182.197	100	UP_ Treatment_2dpi_DOWN_Control_2dpi
TRINITY_DN59251_c0_g1_i10	18.7396	0	37.4793	Inf	Inf	5.75186e-09	2.21575e-07	24	41	37	0	0	0	24.6075	40.6266	47.2038	0	0	0	100	DOWN_ Treatment_2dpi_UP_Control_2dpi
TRINITY_DN65451_c0_g1_i1	16.1832	32.3664	0	0	#NAME?	5.84689e-09	2.25043e-07	0	0	0	27	21	76	0	0	0	27.7919	22.2089	47.0985	100	UP_ Treatment_2dpi_DOWN_Control_2dpi
TRINITY_DN63253_c0_g2_i1	18.3984	0	36.7967	Inf	Inf	6.03222e-09	2.31977e-07	39	35	28	0	0	0	39.9871	34.6813	35.7218	0	0	0	100	DOWN_ Treatment_2dpi_UP_Control_2dpi
TRINITY_DN17877_c0_g1_i1	46.1104	85.4621	6.75876	0.0790849	-3.66045	6.27326e-09	2.40425e-07	9	6	4	127	103	27	9.2278	5.94536	5.10312	130.725	108.929	16.7323	100	UP_ Treatment_2dpi_DOWN_Control_2dpi
TRINITY_DN5265_c0_g2_i1	17.9048	0	35.8095	Inf	Inf	6.43475e-09	2.45986e-07	44	41	17	0	0	0	45.1137	40.6266	21.6882	0	0	0	100	DOWN_ Treatment_2dpi_UP_Control_2dpi
TRINITY_DN97341_c0_g1_i1	237.953	469.641	6.26466	0.0133392	-6.22818	6.43026e-09	2.45986e-07	3	12	3	762	573	30	3.07593	11.8907	3.82734	784.348	605.985	18.5915	100	UP_ Treatment_2dpi_DOWN_Control_2dpi
TRINITY_DN28537_c0_g1_i1	18.4346	0	36.8692	Inf	Inf	6.69314e-09	2.55429e-07	41	28	32	0	0	0	42.0377	27.745	40.8249	0	0	0	100	DOWN_ Treatment_2dpi_UP_Control_2dpi
TRINITY_DN61311_c0_g1_i1	18.18	0	36.36	Inf	Inf	6.92531e-09	2.64066e-07	38	36	27	0	0	0	38.9618	35.6721	34.446	0	0	0	100	DOWN_ Treatment_2dpi_UP_Control_2dpi
TRINITY_DN48990_c0_g1_i1	53.362	96.9164	9.80759	0.101196	-3.30477	7.03708e-09	2.67647e-07	7	7	12	146	117	27	7.17718	6.93625	15.3093	150.282	123.735	16.7323	100	UP_ Treatment_2dpi_DOWN_Control_2dpi
TRINITY_DN50603_c0_g1_i1	80.3865	145.588	15.1846	0.104298	-3.26121	7.27872e-09	2.7637e-07	19	7	15	184	163	121	19.4809	6.93625	19.1367	189.396	172.383	74.9857	100	UP_ Treatment_2dpi_DOWN_Control_2dpi
TRINITY_DN57713_c0_g1_i8	39.4882	74.2683	4.70814	0.0633936	-3.97952	7.60568e-09	2.87813e-07	3	6	4	92	110	19	3.07593	5.94536	5.10312	94.6982	116.332	11.7746	100	UP_ Treatment_2dpi_DOWN_Control_2dpi
TRINITY_DN18858_c0_g1_i1	18.2883	0	36.5765	Inf	Inf	7.61539e-09	2.87939e-07	36	31	33	0	0	0	36.9112	30.7177	42.1007	0	0	0	100	DOWN_ Treatment_2dpi_UP_Control_2dpi
TRINITY_DN43608_c0_g1_i1	59.5511	106.655	12.4468	0.116701	-3.09911	8.17831e-09	3.08704e-07	15	8	11	191	102	25	15.3797	7.92714	14.0336	196.602	107.872	15.4929	100	UP_ Treatment_2dpi_DOWN_Control_2dpi
TRINITY_DN64275_c0_g1_i3	18.9849	37.6395	0.330298	0.0087753	-6.83234	8.30557e-09	3.13245e-07	0	1	0	30	43	59	0	0.990893	0	30.8798	45.4753	36.5633	100	UP_ Treatment_2dpi_DOWN_Control_2dpi
TRINITY_DN98500_c0_g1_i1	18.1132	0	36.2265	Inf	Inf	8.6964e-09	3.27162e-07	26	39	34	0	0	0	26.6581	38.6448	43.3765	0	0	0	100	DOWN_ Treatment_2dpi_UP_Control_2dpi
TRINITY_DN65341_c0_g1_i6	18.1043	0	36.2086	Inf	Inf	8.70643e-09	3.27266e-07	41	26	32	0	0	0	42.0377	25.7632	40.8249	0	0	0	100	DOWN_ Treatment_2dpi_UP_Control_2dpi
TRINITY_DN89182_c0_g1_i1	27.8641	0.352522	55.3756	157.084	7.29539	8.81415e-09	3.30762e-07	53	42	55	0	1	0	54.3415	41.6175	70.1678	0	1.05757	0	100	DOWN_ Treatment_2dpi_UP_Control_2dpi
TRINITY_DN104718_c0_g1_i1	17.7417	0	35.4834	Inf	Inf	9.11052e-09	3.41599e-07	44	31	24	0	0	0	45.1137	30.7177	30.6187	0	0	0	100	DOWN_ Treatment_2dpi_UP_Control_2dpi
TRINITY_DN29707_c0_g2_i1	26.3472	0.352522	52.3419	148.479	7.21411	9.43653e-09	3.5294e-07	61	49	36	0	1	0	62.544	48.5538	45.928	0	1.05757	0	100	DOWN_ Treatment_2dpi_UP_Control_2dpi
TRINITY_DN60179_c0_g1_i1	25.7218	49.6742	1.7694	0.03562	-4.81117	9.89414e-09	3.69135e-07	2	2	1	36	42	109	2.05062	1.98179	1.27578	37.0558	44.4177	67.5491	100	UP_ Treatment_2dpi_DOWN_Control_2dpi
TRINITY_DN37625_c1_g1_i1	17.6788	0	35.3576	Inf	Inf	1.02478e-08	3.81698e-07	37	34	27	0	0	0	37.9365	33.6904	34.446	0	0	0	100	DOWN_ Treatment_2dpi_UP_Control_2dpi
TRINITY_DN81821_c0_g1_i1	17.66	0	35.32	Inf	Inf	1.02708e-08	3.82237e-07	42	30	26	0	0	0	43.0631	29.7268	33.1702	0	0	0	100	DOWN_ Treatment_2dpi_UP_Control_2dpi
TRINITY_DN55711_c0_g1_i1	88.9194	150.208	27.6309	0.183951	-2.4426	1.09966e-08	4.08235e-07	30	23	23	151	251	48	30.7593	22.7905	29.3429	155.428	265.449	29.7464	100	UP_ Treatment_2dpi_DOWN_Control_2dpi
TRINITY_DN23511_c0_g2_i1	19.3441	0	38.6882	Inf	Inf	1.10562e-08	4.1011e-07	34	15	52	0	0	0	34.8606	14.8634	66.3405	0	0	0	100	DOWN_ Treatment_2dpi_UP_Control_2dpi
TRINITY_DN40101_c0_g1_i1	34.98	65.7491	4.21086	0.0640443	-3.96479	1.11217e-08	4.12198e-07	5	5	2	82	44	107	5.12655	4.95446	2.55156	84.4049	46.5329	66.3097	100	UP_ Treatment_2dpi_DOWN_Control_2dpi
TRINITY_DN52525_c0_g1_i1	234.451	436.19	32.7116	0.0749939	-3.73708	1.17119e-08	4.33002e-07	32	17	38	825	408	45	32.81	16.8452	48.4796	849.195	431.487	27.8872	100	UP_ Treatment_2dpi_DOWN_Control_2dpi
TRINITY_DN58977_c1_g2_i1	55.4749	100.072	10.8783	0.108705	-3.2015	1.17217e-08	4.33009e-07	10	11	9	166	110	21	10.2531	10.8998	11.482	170.868	116.332	13.014	100	UP_ Treatment_2dpi_DOWN_Control_2dpi
TRINITY_DN66007_c0_g1_i2	117.197	197.153	37.2403	0.18889	-2.40438	1.20805e-08	4.45531e-07	37	50	19	163	209	327	37.9365	49.5446	24.2398	167.78	221.031	202.647	100	UP_ Treatment_2dpi_DOWN_Control_2dpi
TRINITY_DN61657_c0_g1_i1	65.21	115.19	15.23	0.132217	-2.91903	1.25054e-08	4.59696e-07	19	11	12	191	135	10	19.4809	10.8998	15.3093	196.602	142.771	6.19716	100	UP_ Treatment_2dpi_DOWN_Control_2dpi
TRINITY_DN53572_c0_g1_i2	465.447	893.974	36.921	0.0412998	-4.59772	1.26551e-08	4.6482e-07	16	36	46	1497	1025	92	16.405	35.6721	58.6858	1540.9	1084	57.0139	100	UP_ Treatment_2dpi_DOWN_Control_2dpi
TRINITY_DN109012_c0_g1_i1	17.3256	0	34.6511	Inf	Inf	1.33171e-08	4.88735e-07	33	36	27	0	0	0	33.8353	35.6721	34.446	0	0	0	100	DOWN_ Treatment_2dpi_UP_Control_2dpi
TRINITY_DN49782_c0_g1_i2	85.6907	145.831	25.55	0.175203	-2.5129	1.33527e-08	4.89384e-07	30	27	15	204	187	48	30.7593	26.7541	19.1367	209.983	197.765	29.7464	100	UP_ Treatment_2dpi_DOWN_Control_2dpi
TRINITY_DN48477_c0_g1_i1	49.6847	88.6315	10.7379	0.121153	-3.0451	1.34655e-08	4.92974e-07	10	8	11	82	55	199	10.2531	7.92714	14.0336	84.4049	58.1661	123.324	100	UP_ Treatment_2dpi_DOWN_Control_2dpi
TRINITY_DN64510_c0_g1_i1	16.3985	32.797	0	0	#NAME?	1.35118e-08	4.9427e-07	0	0	0	23	56	25	0	0	0	23.6745	59.2236	15.4929	100	UP_ Treatment_2dpi_DOWN_Control_2dpi
TRINITY_DN57429_c0_g1_i1	52.186	94.4846	9.88742	0.104646	-3.25641	1.377e-08	5.03306e-07	10	8	9	115	135	36	10.2531	7.92714	11.482	118.373	142.771	22.3098	100	UP_ Treatment_2dpi_DOWN_Control_2dpi
TRINITY_DN59488_c0_g1_i2	15.8703	31.7407	0	0	#NAME?	1.38145e-08	5.04521e-07	0	0	0	15	52	40	0	0	0	15.4399	54.9934	24.7887	100	UP_ Treatment_2dpi_DOWN_Control_2dpi
TRINITY_DN61569_c0_g1_i2	16.2817	32.5635	0	0	#NAME?	1.44082e-08	5.25777e-07	0	0	0	44	39	18	0	0	0	45.2904	41.245	11.1549	100	UP_ Treatment_2dpi_DOWN_Control_2dpi
TRINITY_DN49754_c0_g1_i1	24.9311	0.352522	49.5096	140.444	7.13385	1.50218e-08	5.46838e-07	61	43	34	0	1	0	62.544	42.6084	43.3765	0	1.05757	0	100	DOWN_ Treatment_2dpi_UP_Control_2dpi
TRINITY_DN107228_c0_g1_i1	17.1776	0	34.3553	Inf	Inf	1.51242e-08	5.49674e-07	36	32	27	0	0	0	36.9112	31.7086	34.446	0	0	0	100	DOWN_ Treatment_2dpi_UP_Control_2dpi
TRINITY_DN41384_c0_g2_i1	17.1662	0	34.3323	Inf	Inf	1.51423e-08	5.49874e-07	34	34	27	0	0	0	34.8606	33.6904	34.446	0	0	0	100	DOWN_ Treatment_2dpi_UP_Control_2dpi
TRINITY_DN63030_c0_g1_i2	15.8639	31.7278	0	0	#NAME?	1.51541e-08	5.49874e-07	0	0	0	50	22	33	0	0	0	51.4664	23.2664	20.4506	100	UP_ Treatment_2dpi_DOWN_Control_2dpi
TRINITY_DN57214_c0_g1_i1	154.682	43.38	265.984	6.13148	2.61624	1.55686e-08	5.64003e-07	218	272	239	37	22	111	223.518	269.523	304.911	38.0851	23.2664	68.7885	100	DOWN_ Treatment_2dpi_UP_Control_2dpi
TRINITY_DN53830_c0_g1_i1	30.7635	58.8956	2.63139	0.0446788	-4.48426	1.61907e-08	5.856e-07	3	1	3	89	74	11	3.07593	0.990893	3.82734	91.6102	78.2598	6.81688	100	UP_ Treatment_2dpi_DOWN_Control_2dpi
TRINITY_DN20584_c0_g2_i1	17.4471	0	34.8943	Inf	Inf	1.64265e-08	5.93651e-07	29	28	37	0	0	0	29.734	27.745	47.2038	0	0	0	100	DOWN_ Treatment_2dpi_UP_Control_2dpi
TRINITY_DN98455_c0_g1_i1	17.073	0	34.1461	Inf	Inf	1.70974e-08	6.15917e-07	30	35	29	0	0	0	30.7593	34.6813	36.9976	0	0	0	100	DOWN_ Treatment_2dpi_UP_Control_2dpi
TRINITY_DN83422_c0_g1_i1	16.8873	0	33.7745	Inf	Inf	1.74138e-08	6.26313e-07	39	31	24	0	0	0	39.9871	30.7177	30.6187	0	0	0	100	DOWN_ Treatment_2dpi_UP_Control_2dpi
TRINITY_DN65282_c0_g1_i6	99.974	163.471	36.4774	0.223144	-2.16396	1.85616e-08	6.64937e-07	36	41	25	194	187	150	36.9112	40.6266	31.8945	199.69	197.765	92.9575	100	UP_ Treatment_2dpi_DOWN_Control_2dpi
TRINITY_DN56111_c0_g1_i2	97.3729	161.511	33.2345	0.205772	-2.28088	1.9263e-08	6.88966e-07	29	41	23	218	195	87	29.734	40.6266	29.3429	224.393	206.225	53.9153	100	UP_ Treatment_2dpi_DOWN_Control_2dpi
TRINITY_DN18064_c0_g2_i1	24.2794	0.352522	48.2063	136.747	7.09536	1.92813e-08	6.89071e-07	46	52	36	0	1	0	47.1643	51.5264	45.928	0	1.05757	0	100	DOWN_ Treatment_2dpi_UP_Control_2dpi
TRINITY_DN83356_c0_g1_i1	16.8056	0	33.6112	Inf	Inf	1.96342e-08	7.00016e-07	37	30	26	0	0	0	37.9365	29.7268	33.1702	0	0	0	100	DOWN_ Treatment_2dpi_UP_Control_2dpi
TRINITY_DN67887_c0_g1_i1	16.7753	0	33.5506	Inf	Inf	1.96895e-08	7.01434e-07	40	28	25	0	0	0	41.0124	27.745	31.8945	0	0	0	100	DOWN_ Treatment_2dpi_UP_Control_2dpi
TRINITY_DN52045_c0_g3_i1	24.8817	0.352522	49.411	140.164	7.13098	1.97362e-08	7.02539e-07	56	35	44	0	1	0	57.4174	34.6813	56.1343	0	1.05757	0	100	DOWN_ Treatment_2dpi_UP_Control_2dpi
TRINITY_DN1591_c0_g1_i2	23.9431	0.352522	47.5337	134.839	7.0751	1.98482e-08	7.05412e-07	41	59	33	0	1	0	42.0377	58.4627	42.1007	0	1.05757	0	100	DOWN_ Treatment_2dpi_UP_Control_2dpi
TRINITY_DN58626_c0_g1_i9	48.133	87.9586	8.30747	0.0944475	-3.40434	1.98408e-08	7.05412e-07	4	12	7	133	106	24	4.10124	11.8907	8.93045	136.901	112.102	14.8732	100	UP_ Treatment_2dpi_DOWN_Control_2dpi
TRINITY_DN45827_c0_g1_i1	184.453	362.002	6.90327	0.0190697	-5.71257	1.99477e-08	7.08386e-07	9	0	9	305	464	454	9.2278	0	11.482	313.945	490.71	281.351	100	UP_ Treatment_2dpi_DOWN_Control_2dpi
TRINITY_DN66445_c0_g1_i7	50.3005	90.7481	9.853	0.108575	-3.20323	2.01636e-08	7.14928e-07	7	11	9	79	136	76	7.17718	10.8998	11.482	81.3169	143.829	47.0985	100	UP_ Treatment_2dpi_DOWN_Control_2dpi
TRINITY_DN105484_c0_g1_i1	17.1414	0	34.2828	Inf	Inf	2.1267e-08	7.52268e-07	25	29	38	0	0	0	25.6328	28.7359	48.4796	0	0	0	100	DOWN_ Treatment_2dpi_UP_Control_2dpi
TRINITY_DN62958_c0_g1_i1	375.086	638.78	111.392	0.174383	-2.51967	2.16741e-08	7.66069e-07	132	135	51	838	428	970	135.341	133.771	65.0647	862.577	452.638	601.125	100	UP_ Treatment_2dpi_DOWN_Control_2dpi
TRINITY_DN107629_c0_g1_i1	16.9008	0	33.8016	Inf	Inf	2.17811e-08	7.69247e-07	41	20	31	0	0	0	42.0377	19.8179	39.5491	0	0	0	100	DOWN_ Treatment_2dpi_UP_Control_2dpi
TRINITY_DN89736_c0_g1_i1	23.6358	0.352522	46.919	133.095	7.05632	2.26198e-08	7.96365e-07	45	53	33	0	1	0	46.139	52.5173	42.1007	0	1.05757	0	100	DOWN_ Treatment_2dpi_UP_Control_2dpi
TRINITY_DN99518_c0_g1_i1	16.4636	0	32.9272	Inf	Inf	2.2653e-08	7.96909e-07	31	38	23	0	0	0	31.7846	37.6539	29.3429	0	0	0	100	DOWN_ Treatment_2dpi_UP_Control_2dpi
TRINITY_DN62668_c0_g1_i3	15.238	30.476	0	0	#NAME?	2.28365e-08	8.02739e-07	0	0	0	37	27	40	0	0	0	38.0851	28.5543	24.7887	100	UP_ Treatment_2dpi_DOWN_Control_2dpi
TRINITY_DN60830_c0_g1_i1	88.4177	147.029	29.8063	0.202724	-2.30241	2.33034e-08	8.18511e-07	26	26	29	186	171	111	26.6581	25.7632	36.9976	191.455	180.844	68.7885	100	UP_ Treatment_2dpi_DOWN_Control_2dpi
TRINITY_DN66567_c0_g1_i6	73.8181	126.958	20.6781	0.162873	-2.61818	2.34337e-08	8.21803e-07	21	28	10	154	154	96	21.5315	27.745	12.7578	158.516	162.865	59.4928	100	UP_ Treatment_2dpi_DOWN_Control_2dpi
TRINITY_DN55670_c0_g1_i1	31.2196	58.7334	3.70577	0.0630948	-3.98634	2.35159e-08	8.24046e-07	2	4	4	64	34	120	2.05062	3.96357	5.10312	65.877	35.9572	74.366	100	UP_ Treatment_2dpi_DOWN_Control_2dpi
TRINITY_DN46114_c0_g1_i1	206.255	62.6254	349.885	5.58695	2.48206	2.36582e-08	8.27744e-07	343	322	297	15	23	239	351.682	319.068	378.906	15.4399	24.324	148.112	100	DOWN_ Treatment_2dpi_UP_Control_2dpi
TRINITY_DN65568_c0_g1_i6	16.9673	0	33.9346	Inf	Inf	2.42386e-08	8.46732e-07	40	15	36	0	0	0	41.0124	14.8634	45.928	0	0	0	100	DOWN_ Treatment_2dpi_UP_Control_2dpi
TRINITY_DN51812_c0_g1_i1	16.7274	0	33.4547	Inf	Inf	2.47916e-08	8.64708e-07	23	35	33	0	0	0	23.5822	34.6813	42.1007	0	0	0	100	DOWN_ Treatment_2dpi_UP_Control_2dpi
TRINITY_DN52116_c0_g1_i1	16.6799	0	33.3597	Inf	Inf	2.48978e-08	8.67738e-07	23	36	32	0	0	0	23.5822	35.6721	40.8249	0	0	0	100	DOWN_ Treatment_2dpi_UP_Control_2dpi
TRINITY_DN53663_c0_g1_i4	16.6104	0	33.2208	Inf	Inf	2.50511e-08	8.72407e-07	44	19	28	0	0	0	45.1137	18.827	35.7218	0	0	0	100	DOWN_ Treatment_2dpi_UP_Control_2dpi
TRINITY_DN106202_c0_g1_i1	16.5948	0	33.1896	Inf	Inf	2.50853e-08	8.72922e-07	33	29	29	0	0	0	33.8353	28.7359	36.9976	0	0	0	100	DOWN_ Treatment_2dpi_UP_Control_2dpi
TRINITY_DN55128_c0_g1_i1	69.7258	121.484	17.9674	0.147899	-2.75732	2.52667e-08	8.77877e-07	19	18	13	27	23	504	19.4809	17.8361	16.5851	27.7919	24.324	312.337	100	UP_ Treatment_2dpi_DOWN_Control_2dpi
TRINITY_DN51835_c0_g2_i1	16.4466	0	32.8932	Inf	Inf	2.54035e-08	8.81269e-07	32	33	26	0	0	0	32.81	32.6995	33.1702	0	0	0	100	DOWN_ Treatment_2dpi_UP_Control_2dpi
TRINITY_DN69778_c0_g1_i1	23.7555	0.352522	47.1585	133.775	7.06366	2.54879e-08	8.83516e-07	45	46	39	0	1	0	46.139	45.5811	49.7554	0	1.05757	0	100	DOWN_ Treatment_2dpi_UP_Control_2dpi
TRINITY_DN105514_c0_g1_i1	16.395	0	32.79	Inf	Inf	2.55119e-08	8.83665e-07	23	42	26	0	0	0	23.5822	41.6175	33.1702	0	0	0	100	DOWN_ Treatment_2dpi_UP_Control_2dpi
TRINITY_DN89778_c0_g1_i1	16.2984	0	32.5969	Inf	Inf	2.5711e-08	8.89879e-07	31	37	23	0	0	0	31.7846	36.663	29.3429	0	0	0	100	DOWN_ Treatment_2dpi_UP_Control_2dpi
TRINITY_DN59602_c0_g1_i2	14.4306	28.8611	0	0	#NAME?	2.6681e-08	9.22739e-07	0	0	0	12	28	72	0	0	0	12.3519	29.6118	44.6196	100	UP_ Treatment_2dpi_DOWN_Control_2dpi
TRINITY_DN23989_c0_g1_i1	23.5674	0.352522	46.7823	132.708	7.05211	2.70451e-08	9.33897e-07	41	49	39	0	1	0	42.0377	48.5538	49.7554	0	1.05757	0	100	DOWN_ Treatment_2dpi_UP_Control_2dpi
TRINITY_DN28600_c0_g1_i1	42.9723	79.4098	6.53489	0.0822933	-3.60308	2.74373e-08	9.46712e-07	10	3	5	145	73	19	10.2531	2.97268	6.37889	149.253	77.2023	11.7746	100	UP_ Treatment_2dpi_DOWN_Control_2dpi
TRINITY_DN92868_c0_g1_i1	16.6514	0	33.3029	Inf	Inf	2.79685e-08	9.64302e-07	22	33	35	0	0	0	22.5568	32.6995	44.6523	0	0	0	100	DOWN_ Treatment_2dpi_UP_Control_2dpi
TRINITY_DN85476_c0_g1_i1	16.4959	0	32.9918	Inf	Inf	2.83458e-08	9.76561e-07	28	31	31	0	0	0	28.7087	30.7177	39.5491	0	0	0	100	DOWN_ Treatment_2dpi_UP_Control_2dpi
TRINITY_DN89399_c0_g1_i1	22.8745	0.352522	45.3964	128.776	7.00872	2.86462e-08	9.86155e-07	44	52	31	0	1	0	45.1137	51.5264	39.5491	0	1.05757	0	100	DOWN_ Treatment_2dpi_UP_Control_2dpi
TRINITY_DN52123_c0_g1_i2	14.7784	29.5568	0	0	#NAME?	2.87989e-08	9.90655e-07	0	0	0	18	13	91	0	0	0	18.5279	13.7483	56.3942	100	UP_ Treatment_2dpi_DOWN_Control_2dpi
TRINITY_DN59553_c0_g2_i1	667.949	1241.07	94.8321	0.0764119	-3.71006	2.9067e-08	9.99114e-07	100	136	37	1942	1471	272	102.531	134.761	47.2038	1998.95	1555.68	168.563	100	UP_ Treatment_2dpi_DOWN_Control_2dpi
TRINITY_DN53729_c0_g1_i2	72.838	125.248	20.4276	0.163097	-2.6162	2.92789e-08	1.00486e-06	15	18	22	198	145	30	15.3797	17.8361	28.0671	203.807	153.347	18.5915	100	UP_ Treatment_2dpi_DOWN_Control_2dpi
TRINITY_DN63627_c0_g1_i3	16.0743	0	32.1487	Inf	Inf	2.93022e-08	1.0049e-06	29	39	22	0	0	0	29.734	38.6448	28.0671	0	0	0	100	DOWN_ Treatment_2dpi_UP_Control_2dpi
TRINITY_DN64210_c1_g1_i4	14.3344	28.6687	0	0	#NAME?	2.93731e-08	1.00656e-06	0	0	0	26	15	70	0	0	0	26.7625	15.8635	43.3802	100	UP_ Treatment_2dpi_DOWN_Control_2dpi
TRINITY_DN57821_c0_g2_i1	89.3328	146.577	32.0881	0.218916	-2.19155	2.99589e-08	1.02585e-06	32	37	21	108	105	351	32.81	36.663	26.7914	111.167	111.044	217.52	100	UP_ Treatment_2dpi_DOWN_Control_2dpi
TRINITY_DN58067_c0_g2_i11	14.8393	29.6786	0	0	#NAME?	3.0199e-08	1.0325e-06	0	0	0	48	7	52	0	0	0	49.4077	7.40296	32.2253	100	UP_ Treatment_2dpi_DOWN_Control_2dpi
TRINITY_DN29746_c0_g2_i1	142.964	55.0974	230.832	4.18952	2.06678	3.02716e-08	1.0342e-06	232	191	208	71	45	72	237.872	189.261	265.362	73.0823	47.5904	44.6196	100	DOWN_ Treatment_2dpi_UP_Control_2dpi
TRINITY_DN50460_c0_g1_i1	15.5202	0	31.0404	Inf	Inf	3.04154e-08	1.03832e-06	40	41	9	0	0	0	41.0124	40.6266	11.482	0	0	0	100	DOWN_ Treatment_2dpi_UP_Control_2dpi
TRINITY_DN56736_c0_g1_i1	74.2379	135.266	13.2102	0.0976609	-3.35608	3.30031e-08	1.12156e-06	20	9	8	207	167	26	20.5062	8.91804	10.2062	213.071	176.613	16.1126	100	UP_ Treatment_2dpi_DOWN_Control_2dpi
TRINITY_DN65621_c1_g1_i5	14.1087	28.2173	0	0	#NAME?	3.49759e-08	1.18502e-06	0	0	0	21	18	71	0	0	0	21.6159	19.0362	43.9999	100	UP_ Treatment_2dpi_DOWN_Control_2dpi
TRINITY_DN2078_c0_g1_i1	22.6738	0.352522	44.9951	127.638	6.99591	3.68883e-08	1.247e-06	54	34	36	0	1	0	55.3668	33.6904	45.928	0	1.05757	0	100	DOWN_ Treatment_2dpi_UP_Control_2dpi
TRINITY_DN49233_c1_g3_i1	15.9282	0	31.8564	Inf	Inf	3.72199e-08	1.25726e-06	28	34	26	0	0	0	28.7087	33.6904	33.1702	0	0	0	100	DOWN_ Treatment_2dpi_UP_Control_2dpi
TRINITY_DN58284_c0_g1_i1	15.839	0	31.678	Inf	Inf	3.74479e-08	1.26401e-06	29	35	24	0	0	0	29.734	34.6813	30.6187	0	0	0	100	DOWN_ Treatment_2dpi_UP_Control_2dpi
TRINITY_DN53672_c0_g1_i2	18.9109	37.0663	0.755557	0.020384	-5.61642	3.89525e-08	1.30989e-06	0	1	1	21	39	78	0	0.990893	1.27578	21.6159	41.245	48.3379	100	UP_ Treatment_2dpi_DOWN_Control_2dpi
TRINITY_DN44314_c1_g1_i2	363.459	583.152	143.766	0.246533	-2.02015	4.05346e-08	1.36102e-06	172	153	81	826	695	265	176.353	151.607	103.338	850.225	735.008	164.225	100	UP_ Treatment_2dpi_DOWN_Control_2dpi
TRINITY_DN54478_c0_g1_i2	180.992	59.1689	302.815	5.1178	2.35552	4.05637e-08	1.36102e-06	328	289	224	38	33	167	336.302	286.368	285.774	39.1145	34.8996	103.493	100	DOWN_ Treatment_2dpi_UP_Control_2dpi
TRINITY_DN63093_c0_g1_i2	40.3579	74.7434	5.97244	0.0799059	-3.64555	4.12144e-08	1.38182e-06	2	7	7	120	63	55	2.05062	6.93625	8.93045	123.519	66.6266	34.0844	100	UP_ Treatment_2dpi_DOWN_Control_2dpi
TRINITY_DN81973_c0_g1_i1	16.0005	0	32.001	Inf	Inf	4.15529e-08	1.39213e-06	28	28	31	0	0	0	28.7087	27.745	39.5491	0	0	0	100	DOWN_ Treatment_2dpi_UP_Control_2dpi
TRINITY_DN38934_c0_g1_i1	15.9285	0	31.8569	Inf	Inf	4.17626e-08	1.39812e-06	32	26	29	0	0	0	32.81	25.7632	36.9976	0	0	0	100	DOWN_ Treatment_2dpi_UP_Control_2dpi
TRINITY_DN81812_c0_g1_i1	15.8998	0	31.7996	Inf	Inf	4.18451e-08	1.39983e-06	27	31	29	0	0	0	27.6834	30.7177	36.9976	0	0	0	100	DOWN_ Treatment_2dpi_UP_Control_2dpi
TRINITY_DN53393_c0_g1_i1	82.6464	139.17	26.123	0.187706	-2.41346	4.18777e-08	1.39989e-06	22	28	22	187	170	73	22.5568	27.745	28.0671	192.484	179.786	45.2393	100	UP_ Treatment_2dpi_DOWN_Control_2dpi
TRINITY_DN52778_c0_g1_i1	15.4881	0	30.9761	Inf	Inf	4.29621e-08	1.43188e-06	38	30	19	0	0	0	38.9618	29.7268	24.2398	0	0	0	100	DOWN_ Treatment_2dpi_UP_Control_2dpi
TRINITY_DN61424_c0_g1_i1	163.944	275.03	52.857	0.192186	-2.37942	4.48867e-08	1.49442e-06	35	53	55	436	340	27	35.8859	52.5173	70.1678	448.787	359.572	16.7323	100	UP_ Treatment_2dpi_DOWN_Control_2dpi
TRINITY_DN61557_c0_g1_i3	65.4249	111.311	19.539	0.175536	-2.51016	4.53794e-08	1.50909e-06	16	22	16	69	98	257	16.405	21.7996	20.4125	71.0236	103.641	159.267	100	UP_ Treatment_2dpi_DOWN_Control_2dpi
TRINITY_DN60626_c0_g1_i1	52.1575	93.6643	10.6508	0.113712	-3.13654	4.60479e-08	1.52906e-06	15	9	6	122	120	46	15.3797	8.91804	7.65467	125.578	126.908	28.507	100	UP_ Treatment_2dpi_DOWN_Control_2dpi
TRINITY_DN46342_c0_g1_i1	15.7592	0	31.5183	Inf	Inf	4.74207e-08	1.57117e-06	23	33	30	0	0	0	23.5822	32.6995	38.2734	0	0	0	100	DOWN_ Treatment_2dpi_UP_Control_2dpi
TRINITY_DN81739_c0_g1_i1	52.1723	93.6902	10.6545	0.11372	-3.13644	4.78112e-08	1.58294e-06	11	8	10	166	96	14	11.2784	7.92714	12.7578	170.868	101.526	8.67603	100	UP_ Treatment_2dpi_DOWN_Control_2dpi
TRINITY_DN75320_c0_g1_i1	15.4727	0	30.9454	Inf	Inf	4.82699e-08	1.59578e-06	31	32	23	0	0	0	31.7846	31.7086	29.3429	0	0	0	100	DOWN_ Treatment_2dpi_UP_Control_2dpi
TRINITY_DN65599_c0_g1_i8	21.9978	0.352522	43.6431	123.803	6.9519	5.2924e-08	1.73815e-06	47	32	40	0	1	0	48.1896	31.7086	51.0312	0	1.05757	0	100	DOWN_ Treatment_2dpi_UP_Control_2dpi
TRINITY_DN37654_c0_g2_i2	15.3665	0	30.733	Inf	Inf	5.45469e-08	1.79014e-06	33	28	24	0	0	0	33.8353	27.745	30.6187	0	0	0	100	DOWN_ Treatment_2dpi_UP_Control_2dpi
TRINITY_DN19099_c0_g2_i1	15.1307	0	30.2614	Inf	Inf	5.52392e-08	1.81154e-06	25	40	20	0	0	0	25.6328	39.6357	25.5156	0	0	0	100	DOWN_ Treatment_2dpi_UP_Control_2dpi
TRINITY_DN62822_c0_g1_i1	14.4094	28.8188	0	0	#NAME?	5.6821e-08	1.8607e-06	0	0	0	6	22	92	0	0	0	6.17597	23.2664	57.0139	100	UP_ Treatment_2dpi_DOWN_Control_2dpi
TRINITY_DN66650_c0_g1_i2	21.8779	42.3283	1.42763	0.0337275	-4.88993	5.95533e-08	1.94311e-06	1	2	1	34	36	87	1.02531	1.98179	1.27578	34.9971	38.0723	53.9153	100	UP_ Treatment_2dpi_DOWN_Control_2dpi
TRINITY_DN9270_c0_g1_i1	15.6491	0	31.2981	Inf	Inf	6.02868e-08	1.96561e-06	20	29	35	0	0	0	20.5062	28.7359	44.6523	0	0	0	100	DOWN_ Treatment_2dpi_UP_Control_2dpi
TRINITY_DN96974_c0_g1_i1	15.1784	0	30.3568	Inf	Inf	6.19203e-08	2.01741e-06	29	31	24	0	0	0	29.734	30.7177	30.6187	0	0	0	100	DOWN_ Treatment_2dpi_UP_Control_2dpi
TRINITY_DN66298_c1_g1_i1	15.0433	0	30.0866	Inf	Inf	6.23402e-08	2.02962e-06	22	40	22	0	0	0	22.5568	39.6357	28.0671	0	0	0	100	DOWN_ Treatment_2dpi_UP_Control_2dpi
TRINITY_DN3377_c0_g1_i1	14.9885	0	29.9769	Inf	Inf	6.25042e-08	2.03349e-06	29	35	20	0	0	0	29.734	34.6813	25.5156	0	0	0	100	DOWN_ Treatment_2dpi_UP_Control_2dpi
TRINITY_DN52868_c0_g1_i1	14.9451	0	29.8903	Inf	Inf	6.26314e-08	2.03615e-06	38	28	18	0	0	0	38.9618	27.745	22.964	0	0	0	100	DOWN_ Treatment_2dpi_UP_Control_2dpi
TRINITY_DN48179_c0_g1_i1	87.6601	146.132	29.1879	0.199736	-2.32383	6.50856e-08	2.11289e-06	34	21	25	282	126	24	34.8606	20.8088	31.8945	290.27	133.253	14.8732	100	UP_ Treatment_2dpi_DOWN_Control_2dpi
TRINITY_DN57328_c0_g1_i1	98.2179	159.817	36.6188	0.229129	-2.12577	6.58714e-08	2.13531e-06	44	28	29	195	195	117	45.1137	27.745	36.9976	200.719	206.225	72.5068	100	UP_ Treatment_2dpi_DOWN_Control_2dpi
TRINITY_DN52090_c0_g1_i1	98.701	170.456	26.9464	0.158085	-2.66123	6.65197e-08	2.15478e-06	20	39	17	226	212	88	20.5062	38.6448	21.6882	232.628	224.204	54.535	100	UP_ Treatment_2dpi_DOWN_Control_2dpi
TRINITY_DN42417_c1_g1_i1	21.2021	0.352522	42.0517	119.288	6.89831	6.76815e-08	2.18926e-06	40	37	38	0	1	0	41.0124	36.663	48.4796	0	1.05757	0	100	DOWN_ Treatment_2dpi_UP_Control_2dpi
TRINITY_DN59815_c1_g1_i1	13.9692	27.9383	0	0	#NAME?	6.8211e-08	2.2048e-06	0	0	0	38	20	38	0	0	0	39.1145	21.1513	23.5492	100	UP_ Treatment_2dpi_DOWN_Control_2dpi
TRINITY_DN47961_c0_g1_i1	75.4322	126.666	24.1981	0.191038	-2.38807	6.91531e-08	2.23205e-06	23	25	19	164	120	136	23.5822	24.7723	24.2398	168.81	126.908	84.2814	100	UP_ Treatment_2dpi_DOWN_Control_2dpi
TRINITY_DN61045_c0_g1_i1	13.9456	27.8912	0	0	#NAME?	6.91381e-08	2.23205e-06	0	0	0	12	44	40	0	0	0	12.3519	46.5329	24.7887	100	UP_ Treatment_2dpi_DOWN_Control_2dpi
TRINITY_DN56478_c0_g1_i1	79.9006	150.456	9.34473	0.0621092	-4.00905	7.05895e-08	2.27189e-06	12	3	10	236	193	7	12.3037	2.97268	12.7578	242.921	204.11	4.33802	100	UP_ Treatment_2dpi_DOWN_Control_2dpi
TRINITY_DN79103_c0_g1_i1	28.3552	53.3955	3.31493	0.0620826	-4.00967	7.09589e-08	2.28215e-06	5	1	3	50	36	114	5.12655	0.990893	3.82734	51.4664	38.0723	70.6477	100	UP_ Treatment_2dpi_DOWN_Control_2dpi
TRINITY_DN97802_c0_g1_i1	14.7472	0	29.4943	Inf	Inf	7.10322e-08	2.28287e-06	24	40	19	0	0	0	24.6075	39.6357	24.2398	0	0	0	100	DOWN_ Treatment_2dpi_UP_Control_2dpi
TRINITY_DN59893_c0_g1_i1	102.978	167.255	38.7019	0.231395	-2.11157	7.14814e-08	2.29567e-06	28	47	32	255	187	67	28.7087	46.572	40.8249	262.479	197.765	41.521	100	UP_ Treatment_2dpi_DOWN_Control_2dpi
TRINITY_DN42999_c0_g1_i1	45.1295	82.4978	7.76112	0.0940767	-3.41002	7.47235e-08	2.39808e-06	10	8	4	154	73	19	10.2531	7.92714	5.10312	158.516	77.2023	11.7746	100	UP_ Treatment_2dpi_DOWN_Control_2dpi
TRINITY_DN59649_c0_g1_i1	96.4754	157.772	35.1787	0.222972	-2.16507	7.57296e-08	2.42691e-06	34	43	22	230	144	136	34.8606	42.6084	28.0671	236.745	152.289	84.2814	100	UP_ Treatment_2dpi_DOWN_Control_2dpi
TRINITY_DN60951_c0_g1_i1	63.1157	108.819	17.4127	0.160016	-2.64371	7.76371e-08	2.48627e-06	16	22	11	105	135	122	16.405	21.7996	14.0336	108.079	142.771	75.6054	100	UP_ Treatment_2dpi_DOWN_Control_2dpi
TRINITY_DN55886_c0_g4_i1	99.4585	161.764	37.1532	0.229675	-2.12233	7.86192e-08	2.51235e-06	33	41	29	231	169	111	33.8353	40.6266	36.9976	237.775	178.729	68.7885	100	UP_ Treatment_2dpi_DOWN_Control_2dpi
TRINITY_DN55011_c0_g1_i1	14.966	0	29.932	Inf	Inf	7.91388e-08	2.52716e-06	33	23	26	0	0	0	33.8353	22.7905	33.1702	0	0	0	100	DOWN_ Treatment_2dpi_UP_Control_2dpi
TRINITY_DN76238_c0_g1_i1	14.7933	0	29.5866	Inf	Inf	7.97481e-08	2.54481e-06	36	24	22	0	0	0	36.9112	23.7814	28.0671	0	0	0	100	DOWN_ Treatment_2dpi_UP_Control_2dpi
TRINITY_DN82993_c0_g1_i1	14.7589	0	29.5178	Inf	Inf	7.98643e-08	2.54672e-06	30	30	22	0	0	0	30.7593	29.7268	28.0671	0	0	0	100	DOWN_ Treatment_2dpi_UP_Control_2dpi
TRINITY_DN63983_c0_g1_i1	14.6238	0	29.2475	Inf	Inf	8.03046e-08	2.55894e-06	23	39	20	0	0	0	23.5822	38.6448	25.5156	0	0	0	100	DOWN_ Treatment_2dpi_UP_Control_2dpi
TRINITY_DN6634_c0_g1_i1	20.3243	39.5628	1.08585	0.0274463	-5.18724	8.05465e-08	2.56483e-06	0	2	1	53	29	54	0	1.98179	1.27578	54.5544	30.6694	33.4647	100	UP_ Treatment_2dpi_DOWN_Control_2dpi
TRINITY_DN47754_c0_g1_i1	96.2587	157.015	35.5021	0.226106	-2.14493	8.52453e-08	2.71254e-06	37	28	32	241	154	97	37.9365	27.745	40.8249	248.068	162.865	60.1125	100	UP_ Treatment_2dpi_DOWN_Control_2dpi
TRINITY_DN75635_c0_g1_i1	20.4236	0.352522	40.4947	114.871	6.84388	8.74115e-08	2.77754e-06	36	39	36	0	1	0	36.9112	38.6448	45.928	0	1.05757	0	100	DOWN_ Treatment_2dpi_UP_Control_2dpi
TRINITY_DN51971_c0_g1_i1	15.1463	0	30.2926	Inf	Inf	8.83226e-08	2.80451e-06	27	20	34	0	0	0	27.6834	19.8179	43.3765	0	0	0	100	DOWN_ Treatment_2dpi_UP_Control_2dpi
TRINITY_DN85475_c0_g1_i1	14.8426	0	29.6852	Inf	Inf	8.95762e-08	2.84031e-06	32	22	27	0	0	0	32.81	21.7996	34.446	0	0	0	100	DOWN_ Treatment_2dpi_UP_Control_2dpi
TRINITY_DN74458_c0_g1_i1	14.6109	0	29.2219	Inf	Inf	9.04318e-08	2.8634e-06	33	26	22	0	0	0	33.8353	25.7632	28.0671	0	0	0	100	DOWN_ Treatment_2dpi_UP_Control_2dpi
TRINITY_DN21875_c0_g1_i1	35.7959	66.9672	4.62465	0.0690584	-3.85604	9.05056e-08	2.86372e-06	4	6	3	111	79	5	4.10124	5.94536	3.82734	114.255	83.5476	3.09858	100	UP_ Treatment_2dpi_DOWN_Control_2dpi
TRINITY_DN104752_c0_g1_i1	14.3751	0	28.7502	Inf	Inf	9.12187e-08	2.88425e-06	25	38	18	0	0	0	25.6328	37.6539	22.964	0	0	0	100	DOWN_ Treatment_2dpi_UP_Control_2dpi
TRINITY_DN48926_c0_g2_i2	14.3375	0	28.675	Inf	Inf	9.13367e-08	2.88596e-06	35	30	16	0	0	0	35.8859	29.7268	20.4125	0	0	0	100	DOWN_ Treatment_2dpi_UP_Control_2dpi
TRINITY_DN100508_c0_g1_i1	30.1439	56.5705	3.71724	0.0657099	-3.92774	9.37518e-08	2.95811e-06	3	3	4	76	49	64	3.07593	2.97268	5.10312	78.2289	51.8207	39.6619	100	UP_ Treatment_2dpi_DOWN_Control_2dpi
TRINITY_DN52821_c0_g1_i1	79.7594	134.899	24.6197	0.182505	-2.454	9.39848e-08	2.96339e-06	27	26	16	224	150	25	27.6834	25.7632	20.4125	230.569	158.635	15.4929	100	UP_ Treatment_2dpi_DOWN_Control_2dpi
TRINITY_DN65657_c0_g1_i1	110.68	177.376	43.9839	0.24797	-2.01176	9.44679e-08	2.97445e-06	40	48	34	148	297	106	41.0124	47.5629	43.3765	152.341	314.097	65.6899	100	UP_ Treatment_2dpi_DOWN_Control_2dpi
TRINITY_DN64249_c2_g2_i5	16.6918	33.0532	0.330298	0.0099929	-6.64488	9.76368e-08	3.07208e-06	0	1	0	17	11	113	0	0.990893	0	17.4986	11.6332	70.028	100	UP_ Treatment_2dpi_DOWN_Control_2dpi
TRINITY_DN50372_c0_g1_i1	20.0082	0.352522	39.6639	112.515	6.81397	9.91041e-08	3.11172e-06	46	30	33	0	1	0	47.1643	29.7268	42.1007	0	1.05757	0	100	DOWN_ Treatment_2dpi_UP_Control_2dpi
TRINITY_DN50334_c0_g1_i4	14.3726	28.7452	0	0	#NAME?	1.01158e-07	3.17179e-06	0	0	0	57	12	24	0	0	0	58.6717	12.6908	14.8732	100	UP_ Treatment_2dpi_DOWN_Control_2dpi
TRINITY_DN8201_c0_g1_i1	14.6618	0	29.3237	Inf	Inf	1.01648e-07	3.18493e-06	21	31	28	0	0	0	21.5315	30.7177	35.7218	0	0	0	100	DOWN_ Treatment_2dpi_UP_Control_2dpi
TRINITY_DN104559_c0_g1_i1	14.5595	0	29.1191	Inf	Inf	1.02049e-07	3.19411e-06	28	27	25	0	0	0	28.7087	26.7541	31.8945	0	0	0	100	DOWN_ Treatment_2dpi_UP_Control_2dpi
TRINITY_DN44858_c0_g1_i1	38.3234	71.0197	5.62701	0.0792317	-3.65778	1.06458e-07	3.32407e-06	5	8	3	91	100	22	5.12655	7.92714	3.82734	93.6688	105.757	13.6338	100	UP_ Treatment_2dpi_DOWN_Control_2dpi
TRINITY_DN44034_c0_g1_i1	12.9063	25.8126	0	0	#NAME?	1.06687e-07	3.32891e-06	0	0	0	26	11	63	0	0	0	26.7625	11.6332	39.0421	100	UP_ Treatment_2dpi_DOWN_Control_2dpi
TRINITY_DN57387_c0_g1_i1	192.321	377.117	7.52531	0.0199548	-5.64712	1.12633e-07	3.50957e-06	6	14	2	552	512	35	6.15187	13.8725	2.55156	568.189	541.473	21.6901	100	UP_ Treatment_2dpi_DOWN_Control_2dpi
TRINITY_DN40691_c0_g1_i1	195.859	321.136	70.5812	0.219786	-2.18583	1.16182e-07	3.61264e-06	49	69	73	495	370	101	50.2402	68.3716	93.1319	509.517	391.299	62.5914	100	UP_ Treatment_2dpi_DOWN_Control_2dpi
TRINITY_DN68421_c0_g1_i1	14.2201	0	28.4402	Inf	Inf	1.16356e-07	3.61556e-06	39	20	20	0	0	0	39.9871	19.8179	25.5156	0	0	0	100	DOWN_ Treatment_2dpi_UP_Control_2dpi
TRINITY_DN14225_c0_g1_i1	37.8411	68.5894	7.09271	0.103408	-3.27358	1.16451e-07	3.61599e-06	5	6	8	77	37	141	5.12655	5.94536	10.2062	79.2582	39.1299	87.38	100	UP_ Treatment_2dpi_DOWN_Control_2dpi
TRINITY_DN68269_c0_g1_i1	98.2891	158.687	37.8909	0.238777	-2.06626	1.16676e-07	3.62049e-06	48	29	28	232	130	161	49.2149	28.7359	35.7218	238.804	137.483	99.7744	100	UP_ Treatment_2dpi_DOWN_Control_2dpi
TRINITY_DN106810_c0_g1_i1	14.085	0	28.17	Inf	Inf	1.16839e-07	3.62305e-06	32	29	18	0	0	0	32.81	28.7359	22.964	0	0	0	100	DOWN_ Treatment_2dpi_UP_Control_2dpi
TRINITY_DN4367_c0_g2_i1	13.8951	0	27.7901	Inf	Inf	1.1747e-07	3.64011e-06	32	33	14	0	0	0	32.81	32.6995	17.8609	0	0	0	100	DOWN_ Treatment_2dpi_UP_Control_2dpi
TRINITY_DN91632_c0_g1_i1	14.2595	0	28.519	Inf	Inf	1.31041e-07	4.03563e-06	25	27	26	0	0	0	25.6328	26.7541	33.1702	0	0	0	100	DOWN_ Treatment_2dpi_UP_Control_2dpi
TRINITY_DN51640_c0_g1_i1	13.8666	0	27.7332	Inf	Inf	1.32547e-07	4.07366e-06	31	30	17	0	0	0	31.7846	29.7268	21.6882	0	0	0	100	DOWN_ Treatment_2dpi_UP_Control_2dpi
TRINITY_DN64406_c0_g1_i3	12.7544	25.5089	0	0	#NAME?	1.3805e-07	4.23698e-06	0	0	0	17	23	56	0	0	0	17.4986	24.324	34.7041	100	UP_ Treatment_2dpi_DOWN_Control_2dpi
TRINITY_DN66684_c1_g2_i3	58.8605	102.689	15.0323	0.146387	-2.77214	1.43603e-07	4.39542e-06	14	13	14	137	131	46	14.3544	12.8816	17.8609	141.018	138.541	28.507	100	UP_ Treatment_2dpi_DOWN_Control_2dpi
TRINITY_DN65911_c0_g1_i5	12.743	25.4859	0	0	#NAME?	1.45134e-07	4.43324e-06	0	0	0	13	28	54	0	0	0	13.3813	29.6118	33.4647	100	UP_ Treatment_2dpi_DOWN_Control_2dpi
TRINITY_DN3405_c0_g1_i1	14.2728	0	28.5456	Inf	Inf	1.47804e-07	4.50867e-06	23	24	30	0	0	0	23.5822	23.7814	38.2734	0	0	0	100	DOWN_ Treatment_2dpi_UP_Control_2dpi
TRINITY_DN37057_c0_g2_i1	14.0928	0	28.1856	Inf	Inf	1.48615e-07	4.52728e-06	33	19	25	0	0	0	33.8353	18.827	31.8945	0	0	0	100	DOWN_ Treatment_2dpi_UP_Control_2dpi
TRINITY_DN48812_c0_g1_i3	12.7668	25.5336	0	0	#NAME?	1.49549e-07	4.55265e-06	0	0	0	17	26	51	0	0	0	17.4986	27.4967	31.6055	100	UP_ Treatment_2dpi_DOWN_Control_2dpi
TRINITY_DN47263_c0_g1_i1	13.785	0	27.5699	Inf	Inf	1.49861e-07	4.55907e-06	29	29	19	0	0	0	29.734	28.7359	24.2398	0	0	0	100	DOWN_ Treatment_2dpi_UP_Control_2dpi
TRINITY_DN93061_c0_g1_i1	13.7187	0	27.4373	Inf	Inf	1.50109e-07	4.56352e-06	34	26	17	0	0	0	34.8606	25.7632	21.6882	0	0	0	100	DOWN_ Treatment_2dpi_UP_Control_2dpi
TRINITY_DN101768_c0_g1_i1	13.618	0	27.2359	Inf	Inf	1.50474e-07	4.57151e-06	33	29	15	0	0	0	33.8353	28.7359	19.1367	0	0	0	100	DOWN_ Treatment_2dpi_UP_Control_2dpi
TRINITY_DN57452_c0_g1_i2	12.5305	25.061	0	0	#NAME?	1.51185e-07	4.59002e-06	0	0	0	9	26	62	0	0	0	9.26395	27.4967	38.4224	100	UP_ Treatment_2dpi_DOWN_Control_2dpi
TRINITY_DN46972_c0_g1_i1	45.2147	80.5764	9.853	0.122281	-3.03172	1.51791e-07	4.60531e-06	7	11	9	121	44	114	7.17718	10.8998	11.482	124.549	46.5329	70.6477	100	UP_ Treatment_2dpi_DOWN_Control_2dpi
TRINITY_DN66445_c0_g1_i4	28.0109	52.9198	3.10206	0.0586182	-4.09251	1.75828e-07	5.30241e-06	3	5	1	39	77	60	3.07593	4.95446	1.27578	40.1438	81.4325	37.183	100	UP_ Treatment_2dpi_DOWN_Control_2dpi
TRINITY_DN61768_c0_g1_i1	205.537	329.201	81.8743	0.248706	-2.00748	1.79654e-07	5.41418e-06	93	95	44	413	468	109	95.3539	94.1348	56.1343	425.112	494.94	67.5491	100	UP_ Treatment_2dpi_DOWN_Control_2dpi
TRINITY_DN58530_c0_g1_i1	41.9949	74.9759	9.01396	0.120225	-3.05619	1.82284e-07	5.48974e-06	8	10	7	44	72	167	8.20249	9.90893	8.93045	45.2904	76.1447	103.493	100	UP_ Treatment_2dpi_DOWN_Control_2dpi
TRINITY_DN66571_c0_g1_i1	47.3612	85.2148	9.50757	0.111572	-3.16395	1.85891e-07	5.58715e-06	10	12	5	86	134	41	10.2531	11.8907	6.37889	88.5222	141.714	25.4084	100	UP_ Treatment_2dpi_DOWN_Control_2dpi
TRINITY_DN64724_c0_g1_i2	14.0808	0	28.1616	Inf	Inf	1.89673e-07	5.68333e-06	14	27	34	0	0	0	14.3544	26.7541	43.3765	0	0	0	100	DOWN_ Treatment_2dpi_UP_Control_2dpi
TRINITY_DN66314_c0_g1_i1	12.2224	24.4448	0	0	#NAME?	1.89722e-07	5.68333e-06	0	0	0	6	26	64	0	0	0	6.17597	27.4967	39.6619	100	UP_ Treatment_2dpi_DOWN_Control_2dpi
TRINITY_DN50539_c0_g1_i1	13.8606	0	27.7213	Inf	Inf	1.90797e-07	5.71172e-06	17	29	29	0	0	0	17.4303	28.7359	36.9976	0	0	0	100	DOWN_ Treatment_2dpi_UP_Control_2dpi
TRINITY_DN97261_c0_g1_i1	13.6102	0	27.2203	Inf	Inf	1.91954e-07	5.74254e-06	23	29	23	0	0	0	23.5822	28.7359	29.3429	0	0	0	100	DOWN_ Treatment_2dpi_UP_Control_2dpi
TRINITY_DN98614_c0_g1_i1	13.4735	0	26.9469	Inf	Inf	1.92542e-07	5.75629e-06	24	31	20	0	0	0	24.6075	30.7177	25.5156	0	0	0	100	DOWN_ Treatment_2dpi_UP_Control_2dpi
TRINITY_DN68734_c0_g1_i1	14.2175	0	28.4351	Inf	Inf	1.98456e-07	5.91737e-06	13	25	37	0	0	0	13.329	24.7723	47.2038	0	0	0	100	DOWN_ Treatment_2dpi_UP_Control_2dpi
TRINITY_DN98881_c0_g1_i1	17.6897	0.352522	35.0269	99.3608	6.63461	2.0374e-07	6.06289e-06	33	41	24	0	1	0	33.8353	40.6266	30.6187	0	1.05757	0	100	DOWN_ Treatment_2dpi_UP_Control_2dpi
TRINITY_DN62175_c0_g2_i2	49.0167	91.2366	6.79683	0.0744968	-3.74668	2.08436e-07	6.19034e-06	8	2	8	102	115	76	8.20249	1.98179	10.2062	104.991	121.62	47.0985	100	UP_ Treatment_2dpi_DOWN_Control_2dpi
TRINITY_DN58032_c0_g1_i1	87.1449	143.056	31.2334	0.21833	-2.19542	2.11119e-07	6.26588e-06	23	36	27	99	228	139	23.5822	35.6721	34.446	101.903	241.125	86.1406	100	UP_ Treatment_2dpi_DOWN_Control_2dpi
TRINITY_DN82097_c0_g1_i1	13.5989	0	27.1979	Inf	Inf	2.17074e-07	6.43413e-06	25	23	26	0	0	0	25.6328	22.7905	33.1702	0	0	0	100	DOWN_ Treatment_2dpi_UP_Control_2dpi
TRINITY_DN1298_c0_g2_i1	13.5457	0	27.0914	Inf	Inf	2.17331e-07	6.43752e-06	24	25	25	0	0	0	24.6075	24.7723	31.8945	0	0	0	100	DOWN_ Treatment_2dpi_UP_Control_2dpi
TRINITY_DN60197_c0_g1_i5	16.791	0.206572	33.3754	161.568	7.33599	2.17825e-07	6.4479e-06	24	26	39	0	0	1	24.6075	25.7632	49.7554	0	0	0.619716	100	DOWN_ Treatment_2dpi_UP_Control_2dpi
TRINITY_DN83890_c0_g1_i1	13.373	0	26.746	Inf	Inf	2.18137e-07	6.45289e-06	27	26	21	0	0	0	27.6834	25.7632	26.7914	0	0	0	100	DOWN_ Treatment_2dpi_UP_Control_2dpi
TRINITY_DN67703_c0_g1_i1	13.2895	0	26.579	Inf	Inf	2.18513e-07	6.45637e-06	29	26	19	0	0	0	29.734	25.7632	24.2398	0	0	0	100	DOWN_ Treatment_2dpi_UP_Control_2dpi
TRINITY_DN8060_c0_g1_i1	22.9444	43.6942	2.19466	0.0502276	-4.31538	2.18541e-07	6.45637e-06	2	2	2	27	42	95	2.05062	1.98179	2.55156	27.7919	44.4177	58.8731	100	UP_ Treatment_2dpi_DOWN_Control_2dpi
TRINITY_DN25470_c0_g1_i1	13.2133	0	26.4267	Inf	Inf	2.18851e-07	6.45704e-06	24	32	18	0	0	0	24.6075	31.7086	22.964	0	0	0	100	DOWN_ Treatment_2dpi_UP_Control_2dpi
TRINITY_DN40452_c0_g1_i1	13.1184	0	26.2368	Inf	Inf	2.19266e-07	6.46505e-06	24	34	16	0	0	0	24.6075	33.6904	20.4125	0	0	0	100	DOWN_ Treatment_2dpi_UP_Control_2dpi
TRINITY_DN65157_c1_g1_i6	36.292	3.59352	68.9905	19.1986	4.26293	2.20719e-07	6.49936e-06	118	43	34	3	2	9	120.987	42.6084	43.3765	3.08798	2.11513	5.57745	100	DOWN_ Treatment_2dpi_UP_Control_2dpi
TRINITY_DN60063_c0_g1_i2	199.699	344.099	55.2994	0.160708	-2.63749	2.21923e-07	6.53055e-06	46	40	62	512	435	73	47.1643	39.6357	79.0983	527.016	460.041	45.2393	100	UP_ Treatment_2dpi_DOWN_Control_2dpi
TRINITY_DN35771_c0_g1_i1	77.7575	14.7684	140.747	9.53025	3.25251	2.2244e-07	6.54148e-06	142	144	105	14	6	38	145.594	142.689	133.957	14.4106	6.34539	23.5492	100	DOWN_ Treatment_2dpi_UP_Control_2dpi
TRINITY_DN65632_c1_g2_i4	13.2153	26.4305	0	0	#NAME?	2.35904e-07	6.91934e-06	0	0	0	46	22	14	0	0	0	47.3491	23.2664	8.67603	100	UP_ Treatment_2dpi_DOWN_Control_2dpi
TRINITY_DN61114_c0_g1_i1	69.1656	117.893	20.4386	0.173366	-2.5281	2.38108e-07	6.97944e-06	12	25	19	224	100	28	12.3037	24.7723	24.2398	230.569	105.757	17.3521	100	UP_ Treatment_2dpi_DOWN_Control_2dpi
TRINITY_DN59628_c0_g1_i1	24.0235	45.3321	2.71488	0.0598886	-4.06157	2.39794e-07	7.02427e-06	2	1	4	35	33	105	2.05062	0.990893	5.10312	36.0265	34.8996	65.0702	100	UP_ Treatment_2dpi_DOWN_Control_2dpi
TRINITY_DN47271_c0_g1_i1	17.4544	0.352522	34.5562	98.0257	6.61509	2.422e-07	7.09014e-06	33	37	26	0	1	0	33.8353	36.663	33.1702	0	1.05757	0	100	DOWN_ Treatment_2dpi_UP_Control_2dpi
TRINITY_DN53548_c0_g1_i1	13.3936	26.7872	0	0	#NAME?	2.42762e-07	7.10197e-06	0	0	0	52	16	16	0	0	0	53.525	16.921	9.91546	100	UP_ Treatment_2dpi_DOWN_Control_2dpi
TRINITY_DN53357_c0_g1_i1	66.7818	119.291	14.2726	0.119645	-3.06316	2.45583e-07	7.17053e-06	14	21	6	215	118	19	14.3544	20.8088	7.65467	221.305	124.793	11.7746	100	UP_ Treatment_2dpi_DOWN_Control_2dpi
TRINITY_DN19976_c0_g1_i1	13.2611	0	26.5221	Inf	Inf	2.47345e-07	7.21261e-06	28	23	22	0	0	0	28.7087	22.7905	28.0671	0	0	0	100	DOWN_ Treatment_2dpi_UP_Control_2dpi
TRINITY_DN105986_c0_g1_i1	13.1604	0	26.3207	Inf	Inf	2.47838e-07	7.2223e-06	27	26	20	0	0	0	27.6834	25.7632	25.5156	0	0	0	100	DOWN_ Treatment_2dpi_UP_Control_2dpi
TRINITY_DN6917_c0_g1_i1	13.045	0	26.09	Inf	Inf	2.48395e-07	7.22917e-06	40	17	16	0	0	0	41.0124	16.8452	20.4125	0	0	0	100	DOWN_ Treatment_2dpi_UP_Control_2dpi
TRINITY_DN58650_c0_g1_i1	62.6603	107.011	18.3091	0.171095	-2.54713	2.50825e-07	7.29516e-06	20	18	13	141	113	91	20.5062	17.8361	16.5851	145.135	119.505	56.3942	100	UP_ Treatment_2dpi_DOWN_Control_2dpi
TRINITY_DN60906_c0_g1_i3	13.0155	26.031	0	0	#NAME?	2.64069e-07	7.65563e-06	0	0	0	9	10	94	0	0	0	9.26395	10.5757	58.2533	100	UP_ Treatment_2dpi_DOWN_Control_2dpi
TRINITY_DN52779_c0_g1_i1	44.7838	80.9789	8.5887	0.106061	-3.23703	2.6457e-07	7.66522e-06	8	10	6	172	50	21	8.20249	9.90893	7.65467	177.044	52.8783	13.014	100	UP_ Treatment_2dpi_DOWN_Control_2dpi
TRINITY_DN58697_c0_g1_i1	86.1547	138.782	33.5277	0.241586	-2.04939	2.67361e-07	7.74108e-06	38	30	25	113	129	264	38.9618	29.7268	31.8945	116.314	136.426	163.605	100	UP_ Treatment_2dpi_DOWN_Control_2dpi
TRINITY_DN55448_c0_g1_i1	93.0937	150.321	35.8664	0.238599	-2.06734	2.74201e-07	7.91875e-06	36	34	29	70	111	422	36.9112	33.6904	36.9976	72.0529	117.39	261.52	100	UP_ Treatment_2dpi_DOWN_Control_2dpi
TRINITY_DN63189_c0_g1_i3	12.4555	24.911	0	0	#NAME?	2.76885e-07	7.98601e-06	0	0	0	8	16	80	0	0	0	8.23462	16.921	49.5773	100	UP_ Treatment_2dpi_DOWN_Control_2dpi
TRINITY_DN81775_c0_g1_i1	12.8642	0	25.7285	Inf	Inf	2.82165e-07	8.11847e-06	29	26	17	0	0	0	29.734	25.7632	21.6882	0	0	0	100	DOWN_ Treatment_2dpi_UP_Control_2dpi
TRINITY_DN58893_c0_g1_i1	63.6562	107.633	19.6794	0.182838	-2.45136	2.82866e-07	8.13244e-06	16	25	14	126	86	165	16.405	24.7723	17.8609	129.695	90.9506	102.253	100	UP_ Treatment_2dpi_DOWN_Control_2dpi
TRINITY_DN60348_c0_g1_i3	41.2304	73.823	8.63777	0.117006	-3.09534	2.96667e-07	8.48046e-06	4	13	7	83	63	112	4.10124	12.8816	8.93045	85.4342	66.6266	69.4082	100	UP_ Treatment_2dpi_DOWN_Control_2dpi
TRINITY_DN64154_c0_g1_i4	12.2018	24.4036	0	0	#NAME?	3.01235e-07	8.6001e-06	0	0	0	8	38	40	0	0	0	8.23462	40.1875	24.7887	100	UP_ Treatment_2dpi_DOWN_Control_2dpi
TRINITY_DN65018_c0_g1_i5	12.7568	25.5135	0	0	#NAME?	3.01703e-07	8.608e-06	0	0	0	22	41	17	0	0	0	22.6452	43.3602	10.5352	100	UP_ Treatment_2dpi_DOWN_Control_2dpi
TRINITY_DN57913_c0_g1_i1	33.0157	60.7801	5.2513	0.0863984	-3.53285	3.06794e-07	8.7477e-06	5	3	6	77	67	52	5.12655	2.97268	7.65467	79.2582	70.8569	32.2253	100	UP_ Treatment_2dpi_DOWN_Control_2dpi
TRINITY_DN20959_c0_g1_i1	68.0326	116.029	20.0363	0.172684	-2.5338	3.08348e-07	8.78646e-06	14	23	18	240	85	18	14.3544	22.7905	22.964	247.039	89.893	11.1549	100	UP_ Treatment_2dpi_DOWN_Control_2dpi
TRINITY_DN37541_c0_g2_i1	16.4254	0.352522	32.4982	92.1879	6.52651	3.1136e-07	8.86105e-06	35	39	18	0	1	0	35.8859	38.6448	22.964	0	1.05757	0	100	DOWN_ Treatment_2dpi_UP_Control_2dpi
TRINITY_DN60394_c0_g1_i1	13.3425	0	26.685	Inf	Inf	3.16791e-07	9.00422e-06	17	22	32	0	0	0	17.4303	21.7996	40.8249	0	0	0	100	DOWN_ Treatment_2dpi_UP_Control_2dpi
TRINITY_DN52998_c0_g1_i1	12.6934	0	25.3867	Inf	Inf	3.20687e-07	9.10347e-06	28	26	17	0	0	0	28.7087	25.7632	21.6882	0	0	0	100	DOWN_ Treatment_2dpi_UP_Control_2dpi
TRINITY_DN82099_c0_g1_i1	12.6	0	25.2	Inf	Inf	3.21264e-07	9.11409e-06	20	35	16	0	0	0	20.5062	34.6813	20.4125	0	0	0	100	DOWN_ Treatment_2dpi_UP_Control_2dpi
TRINITY_DN76504_c0_g1_i1	12.4674	0	24.9349	Inf	Inf	3.22113e-07	9.13241e-06	30	29	12	0	0	0	30.7593	28.7359	15.3093	0	0	0	100	DOWN_ Treatment_2dpi_UP_Control_2dpi
TRINITY_DN64774_c0_g1_i5	12.1692	24.3383	0	0	#NAME?	3.22406e-07	9.13498e-06	0	0	0	24	24	37	0	0	0	24.7039	25.3816	22.9295	100	UP_ Treatment_2dpi_DOWN_Control_2dpi
TRINITY_DN49035_c0_g1_i1	15.8055	0.343109	31.2679	91.1309	6.50987	3.25329e-07	9.21199e-06	26	33	27	1	0	0	26.6581	32.6995	34.446	1.02933	0	0	100	DOWN_ Treatment_2dpi_UP_Control_2dpi
TRINITY_DN65893_c0_g1_i1	46.5739	81.7722	11.3756	0.139113	-2.84567	3.30899e-07	9.35206e-06	8	12	11	92	68	127	8.20249	11.8907	14.0336	94.6982	71.9144	78.704	100	UP_ Treatment_2dpi_DOWN_Control_2dpi
TRINITY_DN46469_c0_g1_i2	14.6133	28.8964	0.330298	0.0114304	-6.45098	3.46263e-07	9.76176e-06	0	1	0	24	34	42	0	0.990893	0	24.7039	35.9572	26.0281	100	UP_ Treatment_2dpi_DOWN_Control_2dpi
TRINITY_DN61306_c0_g1_i2	349.103	617.318	80.8888	0.131033	-2.932	3.52584e-07	9.92751e-06	42	92	85	847	850	131	43.0631	91.1622	108.441	871.841	898.93	81.1829	100	UP_ Treatment_2dpi_DOWN_Control_2dpi
TRINITY_DN65465_c0_g1_i1	12.8909	0	25.7817	Inf	Inf	3.62252e-07	1.01679e-05	25	20	25	0	0	0	25.6328	19.8179	31.8945	0	0	0	100	DOWN_ Treatment_2dpi_UP_Control_2dpi
TRINITY_DN47382_c0_g1_i1	376.545	735.349	17.7398	0.0241244	-5.37337	3.67319e-07	1.03037e-05	15	6	25	1083	1002	51	15.3797	5.94536	31.8945	1114.76	1059.68	31.6055	100	UP_ Treatment_2dpi_DOWN_Control_2dpi
TRINITY_DN49069_c0_g2_i2	137.476	26.6966	248.256	9.29915	3.2171	3.73812e-07	1.04793e-05	208	257	217	17	0	101	213.265	254.659	276.844	17.4986	0	62.5914	100	DOWN_ Treatment_2dpi_UP_Control_2dpi
TRINITY_DN40818_c0_g1_i1	69.675	18.6179	120.732	6.48474	2.69705	3.97248e-07	1.10742e-05	113	125	96	17	14	38	115.86	123.862	122.475	17.4986	14.8059	23.5492	100	DOWN_ Treatment_2dpi_UP_Control_2dpi
TRINITY_DN53135_c0_g1_i1	64.5093	110.865	18.1532	0.16374	-2.61052	4.04832e-07	1.12786e-05	19	25	8	86	38	329	19.4809	24.7723	10.2062	88.5222	40.1875	203.887	100	UP_ Treatment_2dpi_DOWN_Control_2dpi
TRINITY_DN90194_c0_g1_i1	12.5128	0	25.0257	Inf	Inf	4.1391e-07	1.15173e-05	21	27	21	0	0	0	21.5315	26.7541	26.7914	0	0	0	100	DOWN_ Treatment_2dpi_UP_Control_2dpi
TRINITY_DN107204_c0_g1_i1	12.3156	0	24.6312	Inf	Inf	4.15543e-07	1.15413e-05	28	25	16	0	0	0	28.7087	24.7723	20.4125	0	0	0	100	DOWN_ Treatment_2dpi_UP_Control_2dpi
TRINITY_DN34282_c0_g1_i1	46.2266	81.3736	11.0797	0.136159	-2.87664	4.192e-07	1.16357e-05	11	8	11	74	109	85	11.2784	7.92714	14.0336	76.1703	115.275	52.6759	100	UP_ Treatment_2dpi_DOWN_Control_2dpi
TRINITY_DN35950_c0_g1_i1	48.2552	93.2789	3.23144	0.0346428	-4.8513	4.26647e-07	1.18278e-05	6	1	2	193	75	3	6.15187	0.990893	2.55156	198.66	79.3174	1.85915	100	UP_ Treatment_2dpi_DOWN_Control_2dpi
TRINITY_DN29703_c0_g1_i1	18.72	1.03874	36.4013	35.0437	5.13108	4.4704e-07	1.23779e-05	38	49	17	2	1	0	38.9618	48.5538	21.6882	2.05866	1.05757	0	100	DOWN_ Treatment_2dpi_UP_Control_2dpi
TRINITY_DN46681_c0_g1_i2	11.8428	23.6856	0	0	#NAME?	4.52479e-07	1.25131e-05	0	0	0	12	35	35	0	0	0	12.3519	37.0148	21.6901	100	UP_ Treatment_2dpi_DOWN_Control_2dpi
TRINITY_DN24462_c0_g1_i1	47.5697	86.0113	9.1282	0.106128	-3.23612	4.55932e-07	1.26009e-05	14	8	4	176	68	8	14.3544	7.92714	5.10312	181.162	71.9144	4.95773	100	UP_ Treatment_2dpi_DOWN_Control_2dpi
TRINITY_DN62602_c0_g3_i3	84.0433	135.235	32.8515	0.242921	-2.04144	4.64038e-07	1.28091e-05	28	28	33	147	138	175	28.7087	27.745	42.1007	151.311	145.944	108.45	100	UP_ Treatment_2dpi_DOWN_Control_2dpi
TRINITY_DN75112_c0_g1_i1	12.7103	0	25.4206	Inf	Inf	4.6832e-07	1.29113e-05	18	21	29	0	0	0	18.4556	20.8088	36.9976	0	0	0	100	DOWN_ Treatment_2dpi_UP_Control_2dpi
TRINITY_DN68805_c0_g1_i1	12.4353	0	24.8706	Inf	Inf	4.70693e-07	1.29611e-05	28	18	22	0	0	0	28.7087	17.8361	28.0671	0	0	0	100	DOWN_ Treatment_2dpi_UP_Control_2dpi
TRINITY_DN104480_c0_g1_i1	12.2986	0	24.5972	Inf	Inf	4.71976e-07	1.29618e-05	29	20	19	0	0	0	29.734	19.8179	24.2398	0	0	0	100	DOWN_ Treatment_2dpi_UP_Control_2dpi
TRINITY_DN49790_c0_g1_i1	12.3117	0	24.6234	Inf	Inf	4.71849e-07	1.29618e-05	23	25	20	0	0	0	23.5822	24.7723	25.5156	0	0	0	100	DOWN_ Treatment_2dpi_UP_Control_2dpi
TRINITY_DN84811_c0_g1_i1	12.2798	0	24.5596	Inf	Inf	4.72159e-07	1.29618e-05	34	16	18	0	0	0	34.8606	15.8543	22.964	0	0	0	100	DOWN_ Treatment_2dpi_UP_Control_2dpi
TRINITY_DN90914_c0_g1_i1	12.3117	0	24.6234	Inf	Inf	4.71849e-07	1.29618e-05	23	25	20	0	0	0	23.5822	24.7723	25.5156	0	0	0	100	DOWN_ Treatment_2dpi_UP_Control_2dpi
TRINITY_DN97478_c0_g1_i1	12.3117	0	24.6234	Inf	Inf	4.71849e-07	1.29618e-05	23	25	20	0	0	0	23.5822	24.7723	25.5156	0	0	0	100	DOWN_ Treatment_2dpi_UP_Control_2dpi
TRINITY_DN61237_c0_g1_i3	15.3249	0.352522	30.2972	85.9443	6.42533	5.02822e-07	1.37616e-05	49	23	14	0	1	0	50.2402	22.7905	17.8609	0	1.05757	0	100	DOWN_ Treatment_2dpi_UP_Control_2dpi
TRINITY_DN91379_c0_g1_i1	12.2947	0	24.5894	Inf	Inf	5.36387e-07	1.46623e-05	24	20	23	0	0	0	24.6075	19.8179	29.3429	0	0	0	100	DOWN_ Treatment_2dpi_UP_Control_2dpi
TRINITY_DN56945_c0_g1_i4	174.122	295.433	52.8111	0.178758	-2.48392	5.51005e-07	1.50436e-05	31	57	55	453	345	89	31.7846	56.4809	70.1678	466.285	364.86	55.1548	100	UP_ Treatment_2dpi_DOWN_Control_2dpi
TRINITY_DN389_c0_g1_i1	23.8442	45.175	2.51348	0.0556388	-4.16777	5.62786e-07	1.5356e-05	1	4	2	14	36	134	1.02531	3.96357	2.55156	14.4106	38.0723	83.042	100	UP_ Treatment_2dpi_DOWN_Control_2dpi
TRINITY_DN58817_c0_g1_i2	11.2275	22.455	0	0	#NAME?	5.63706e-07	1.53717e-05	0	0	0	7	27	51	0	0	0	7.20529	28.5543	31.6055	100	UP_ Treatment_2dpi_DOWN_Control_2dpi
TRINITY_DN83506_c0_g1_i1	12.3555	0	24.711	Inf	Inf	6.09368e-07	1.65367e-05	22	16	28	0	0	0	22.5568	15.8543	35.7218	0	0	0	100	DOWN_ Treatment_2dpi_UP_Control_2dpi
TRINITY_DN50871_c0_g1_i1	51.8632	88.3977	15.3286	0.173405	-2.52778	6.10182e-07	1.65488e-05	15	9	17	41	96	196	15.3797	8.91804	21.6882	42.2024	101.526	121.464	100	UP_ Treatment_2dpi_DOWN_Control_2dpi
TRINITY_DN82693_c0_g1_i1	12.0403	0	24.0807	Inf	Inf	6.13385e-07	1.66167e-05	25	20	21	0	0	0	25.6328	19.8179	26.7914	0	0	0	100	DOWN_ Treatment_2dpi_UP_Control_2dpi
TRINITY_DN67940_c0_g1_i1	11.8029	0	23.6059	Inf	Inf	6.1706e-07	1.66951e-05	25	25	16	0	0	0	25.6328	24.7723	20.4125	0	0	0	100	DOWN_ Treatment_2dpi_UP_Control_2dpi
TRINITY_DN90006_c0_g1_i1	11.8029	0	23.6059	Inf	Inf	6.1706e-07	1.66951e-05	25	25	16	0	0	0	25.6328	24.7723	20.4125	0	0	0	100	DOWN_ Treatment_2dpi_UP_Control_2dpi
TRINITY_DN47282_c0_g1_i1	91.4063	31.4612	151.351	4.81073	2.26626	6.24617e-07	1.68793e-05	144	147	126	33	29	48	147.645	145.661	160.748	33.9678	30.6694	29.7464	100	DOWN_ Treatment_2dpi_UP_Control_2dpi
TRINITY_DN59611_c0_g1_i1	67.4041	111.248	23.5604	0.211784	-2.23934	6.2799e-07	1.69603e-05	25	21	19	85	101	225	25.6328	20.8088	24.2398	87.4929	106.814	139.436	100	UP_ Treatment_2dpi_DOWN_Control_2dpi
TRINITY_DN59799_c0_g1_i2	11.422	22.844	0	0	#NAME?	6.40626e-07	1.72557e-05	0	0	0	11	33	36	0	0	0	11.3226	34.8996	22.3098	100	UP_ Treatment_2dpi_DOWN_Control_2dpi
TRINITY_DN61970_c0_g1_i1	35.2772	64.726	5.82841	0.0900474	-3.47317	6.52015e-07	1.75249e-05	6	5	5	70	102	23	6.15187	4.95446	6.37889	72.0529	107.872	14.2535	100	UP_ Treatment_2dpi_DOWN_Control_2dpi
TRINITY_DN52909_c0_g1_i1	74.9897	124.164	25.8156	0.207916	-2.26593	6.69996e-07	1.7976e-05	24	25	22	172	135	85	24.6075	24.7723	28.0671	177.044	142.771	52.6759	100	UP_ Treatment_2dpi_DOWN_Control_2dpi
TRINITY_DN55910_c0_g1_i2	10.8412	21.6824	0	0	#NAME?	6.85574e-07	1.83721e-05	0	0	0	18	10	58	0	0	0	18.5279	10.5757	35.9436	100	UP_ Treatment_2dpi_DOWN_Control_2dpi
TRINITY_DN39836_c0_g1_i1	12.0062	0	24.0123	Inf	Inf	6.9874e-07	1.86915e-05	23	18	24	0	0	0	23.5822	17.8361	30.6187	0	0	0	100	DOWN_ Treatment_2dpi_UP_Control_2dpi
TRINITY_DN66114_c0_g1_i4	11.8433	0	23.6866	Inf	Inf	7.01527e-07	1.87438e-05	36	10	19	0	0	0	36.9112	9.90893	24.2398	0	0	0	100	DOWN_ Treatment_2dpi_UP_Control_2dpi
TRINITY_DN68696_c0_g1_i1	11.7687	0	23.5375	Inf	Inf	7.02928e-07	1.87701e-05	23	23	19	0	0	0	23.5822	22.7905	24.2398	0	0	0	100	DOWN_ Treatment_2dpi_UP_Control_2dpi
TRINITY_DN45477_c0_g2_i1	11.668	0	23.3361	Inf	Inf	7.04964e-07	1.87761e-05	22	26	17	0	0	0	22.5568	25.7632	21.6882	0	0	0	100	DOWN_ Treatment_2dpi_UP_Control_2dpi
TRINITY_DN56764_c0_g1_i1	11.7197	0	23.4394	Inf	Inf	7.03899e-07	1.87761e-05	31	17	17	0	0	0	31.7846	16.8452	21.6882	0	0	0	100	DOWN_ Treatment_2dpi_UP_Control_2dpi
TRINITY_DN69457_c0_g1_i1	11.655	0	23.31	Inf	Inf	7.05241e-07	1.87761e-05	28	21	16	0	0	0	28.7087	20.8088	20.4125	0	0	0	100	DOWN_ Treatment_2dpi_UP_Control_2dpi
TRINITY_DN5735_c0_g1_i1	11.5846	0	23.1691	Inf	Inf	7.06789e-07	1.88062e-05	24	26	15	0	0	0	24.6075	25.7632	19.1367	0	0	0	100	DOWN_ Treatment_2dpi_UP_Control_2dpi
TRINITY_DN62424_c0_g1_i6	11.2621	0	22.5242	Inf	Inf	7.15233e-07	1.89748e-05	34	24	7	0	0	0	34.8606	23.7814	8.93045	0	0	0	100	DOWN_ Treatment_2dpi_UP_Control_2dpi
TRINITY_DN65777_c0_g1_i4	12.0218	0	24.0436	Inf	Inf	7.17162e-07	1.90147e-05	43	18	8	0	0	0	44.0884	17.8361	10.2062	0	0	0	100	DOWN_ Treatment_2dpi_UP_Control_2dpi
TRINITY_DN65829_c1_g1_i7	11.6919	23.3837	0	0	#NAME?	7.19602e-07	1.90682e-05	0	0	0	30	26	19	0	0	0	30.8798	27.4967	11.7746	100	UP_ Treatment_2dpi_DOWN_Control_2dpi
TRINITY_DN43263_c0_g2_i1	15.4515	0.352522	30.5504	86.6624	6.43733	7.24615e-07	1.91897e-05	25	28	30	0	1	0	25.6328	27.745	38.2734	0	1.05757	0	100	DOWN_ Treatment_2dpi_UP_Control_2dpi
TRINITY_DN45693_c0_g1_i1	51.6115	90.7653	12.4578	0.137253	-2.86509	7.41319e-07	1.9609e-05	12	15	8	159	91	20	12.3037	14.8634	10.2062	163.663	96.2384	12.3943	100	UP_ Treatment_2dpi_DOWN_Control_2dpi
TRINITY_DN69109_c0_g1_i1	14.9163	0.352522	29.4802	83.6265	6.38589	7.41919e-07	1.96133e-05	35	26	21	0	1	0	35.8859	25.7632	26.7914	0	1.05757	0	100	DOWN_ Treatment_2dpi_UP_Control_2dpi
TRINITY_DN65013_c0_g1_i1	72.8249	119.705	25.945	0.216742	-2.20595	7.62932e-07	2.01452e-05	27	21	23	156	118	119	27.6834	20.8088	29.3429	160.575	124.793	73.7463	100	UP_ Treatment_2dpi_DOWN_Control_2dpi
TRINITY_DN5558_c0_g2_i1	11.9365	0	23.8729	Inf	Inf	7.72211e-07	2.03424e-05	40	9	17	0	0	0	41.0124	8.91804	21.6882	0	0	0	100	DOWN_ Treatment_2dpi_UP_Control_2dpi
TRINITY_DN64156_c0_g1_i2	10.6458	21.2916	0	0	#NAME?	7.77252e-07	2.04513e-05	0	0	0	13	12	61	0	0	0	13.3813	12.6908	37.8027	100	UP_ Treatment_2dpi_DOWN_Control_2dpi
TRINITY_DN31838_c0_g1_i1	37.3152	68.0954	6.53489	0.0959667	-3.38132	7.81425e-07	2.05491e-05	10	3	5	119	75	4	10.2531	2.97268	6.37889	122.49	79.3174	2.47887	100	UP_ Treatment_2dpi_DOWN_Control_2dpi
TRINITY_DN54333_c0_g1_i1	34.7881	62.4834	7.09271	0.113514	-3.13906	7.85687e-07	2.06491e-05	5	6	8	53	53	124	5.12655	5.94536	10.2062	54.5544	56.051	76.8448	100	UP_ Treatment_2dpi_DOWN_Control_2dpi
TRINITY_DN57034_c0_g1_i1	11.3287	22.6575	0	0	#NAME?	7.92342e-07	2.07997e-05	0	0	0	27	21	29	0	0	0	27.7919	22.2089	17.9718	100	UP_ Treatment_2dpi_DOWN_Control_2dpi
TRINITY_DN52645_c1_g1_i1	11.9892	0	23.9784	Inf	Inf	7.96391e-07	2.08694e-05	24	13	27	0	0	0	24.6075	12.8816	34.446	0	0	0	100	DOWN_ Treatment_2dpi_UP_Control_2dpi
TRINITY_DN44149_c0_g1_i1	11.8885	0	23.777	Inf	Inf	7.9828e-07	2.09068e-05	23	16	25	0	0	0	23.5822	15.8543	31.8945	0	0	0	100	DOWN_ Treatment_2dpi_UP_Control_2dpi
TRINITY_DN65650_c0_g1_i2	78.7801	127.169	30.3912	0.238983	-2.06502	8.03723e-07	2.10371e-05	32	28	24	97	138	219	32.81	27.745	30.6187	99.8448	145.944	135.718	100	UP_ Treatment_2dpi_DOWN_Control_2dpi
TRINITY_DN54493_c0_g1_i2	11.5676	0	23.1352	Inf	Inf	8.05453e-07	2.10701e-05	25	21	18	0	0	0	25.6328	20.8088	22.964	0	0	0	100	DOWN_ Treatment_2dpi_UP_Control_2dpi
TRINITY_DN54452_c0_g1_i2	11.4988	0	22.9975	Inf	Inf	8.07267e-07	2.11053e-05	13	33	18	0	0	0	13.329	32.6995	22.964	0	0	0	100	DOWN_ Treatment_2dpi_UP_Control_2dpi
TRINITY_DN97379_c0_g1_i1	11.4653	0	22.9306	Inf	Inf	8.08189e-07	2.11171e-05	32	17	15	0	0	0	32.81	16.8452	19.1367	0	0	0	100	DOWN_ Treatment_2dpi_UP_Control_2dpi
TRINITY_DN36241_c0_g2_i1	11.4251	0	22.8503	Inf	Inf	8.09333e-07	2.11347e-05	25	24	15	0	0	0	25.6328	23.7814	19.1367	0	0	0	100	DOWN_ Treatment_2dpi_UP_Control_2dpi
TRINITY_DN97911_c0_g1_i1	11.2827	0	22.5654	Inf	Inf	8.13737e-07	2.12367e-05	25	27	12	0	0	0	25.6328	26.7541	15.3093	0	0	0	100	DOWN_ Treatment_2dpi_UP_Control_2dpi
TRINITY_DN43149_c0_g1_i2	11.7293	23.4585	0	0	#NAME?	8.46518e-07	2.20546e-05	0	0	0	44	12	20	0	0	0	45.2904	12.6908	12.3943	100	UP_ Treatment_2dpi_DOWN_Control_2dpi
TRINITY_DN64953_c0_g2_i1	61.2983	103.027	19.5698	0.189949	-2.39632	8.85872e-07	2.30265e-05	23	20	12	76	63	265	23.5822	19.8179	15.3093	78.2289	66.6266	164.225	100	UP_ Treatment_2dpi_DOWN_Control_2dpi
TRINITY_DN97110_c0_g1_i1	11.5736	0	23.1471	Inf	Inf	9.181e-07	2.37955e-05	30	12	21	0	0	0	30.7593	11.8907	26.7914	0	0	0	100	DOWN_ Treatment_2dpi_UP_Control_2dpi
TRINITY_DN104550_c0_g1_i1	11.3967	0	22.7934	Inf	Inf	9.23515e-07	2.39221e-05	24	21	18	0	0	0	24.6075	20.8088	22.964	0	0	0	100	DOWN_ Treatment_2dpi_UP_Control_2dpi
TRINITY_DN21755_c0_g1_i1	11.3492	0	22.6984	Inf	Inf	9.25121e-07	2.39354e-05	24	22	17	0	0	0	24.6075	21.7996	21.6882	0	0	0	100	DOWN_ Treatment_2dpi_UP_Control_2dpi
TRINITY_DN47210_c0_g1_i1	11.3492	0	22.6984	Inf	Inf	9.25121e-07	2.39354e-05	24	22	17	0	0	0	24.6075	21.7996	21.6882	0	0	0	100	DOWN_ Treatment_2dpi_UP_Control_2dpi
TRINITY_DN54825_c0_g1_i1	11.3148	0	22.6296	Inf	Inf	9.26329e-07	2.39398e-05	18	28	17	0	0	0	18.4556	27.745	21.6882	0	0	0	100	DOWN_ Treatment_2dpi_UP_Control_2dpi
TRINITY_DN58550_c0_g1_i1	36.3386	65.1023	7.57486	0.116353	-3.10342	9.271e-07	2.3946e-05	6	9	6	46	69	121	6.15187	8.91804	7.65467	47.3491	72.972	74.9857	100	UP_ Treatment_2dpi_DOWN_Control_2dpi
TRINITY_DN5601_c0_g1_i1	11.2501	0	22.5002	Inf	Inf	9.28704e-07	2.39737e-05	15	32	16	0	0	0	15.3797	31.7086	20.4125	0	0	0	100	DOWN_ Treatment_2dpi_UP_Control_2dpi
TRINITY_DN83197_c0_g1_i1	11.1462	0	22.2925	Inf	Inf	9.32822e-07	2.40662e-05	30	21	12	0	0	0	30.7593	20.8088	15.3093	0	0	0	100	DOWN_ Treatment_2dpi_UP_Control_2dpi
TRINITY_DN59762_c0_g1_i1	34.9387	62.61	7.26751	0.116076	-3.10686	9.40384e-07	2.42474e-05	8	6	6	51	43	145	8.20249	5.94536	7.65467	52.4957	45.4753	89.8589	100	UP_ Treatment_2dpi_DOWN_Control_2dpi
TRINITY_DN58092_c0_g2_i1	10.737	21.474	0	0	#NAME?	9.69431e-07	2.49392e-05	0	0	0	17	18	45	0	0	0	17.4986	19.0362	27.8872	100	UP_ Treatment_2dpi_DOWN_Control_2dpi
TRINITY_DN45692_c0_g1_i1	83.028	134.951	31.105	0.230491	-2.11722	9.7281e-07	2.50118e-05	28	24	32	213	138	64	28.7087	23.7814	40.8249	219.247	145.944	39.6619	100	UP_ Treatment_2dpi_DOWN_Control_2dpi
TRINITY_DN48212_c0_g1_i2	80.0174	22.3745	137.66	6.15256	2.62119	9.87874e-07	2.53701e-05	90	164	124	22	11	53	92.278	162.506	158.197	22.6452	11.6332	32.845	100	DOWN_ Treatment_2dpi_UP_Control_2dpi
TRINITY_DN58751_c0_g1_i1	101.194	39.9041	162.483	4.07184	2.02568	1.02064e-06	2.61667e-05	152	175	124	53	37	42	155.847	173.406	158.197	54.5544	39.1299	26.0281	100	DOWN_ Treatment_2dpi_UP_Control_2dpi
TRINITY_DN57719_c0_g1_i1	135.13	33.231	237.028	7.13274	2.83446	1.02844e-06	2.63516e-05	183	236	227	37	2	96	187.632	233.851	289.602	38.0851	2.11513	59.4928	100	DOWN_ Treatment_2dpi_UP_Control_2dpi
TRINITY_DN57480_c0_g1_i2	128.013	241.708	14.318	0.0592368	-4.07736	1.04318e-06	2.66991e-05	5	15	18	195	490	10	5.12655	14.8634	22.964	200.719	518.207	6.19716	100	UP_ Treatment_2dpi_DOWN_Control_2dpi
TRINITY_DN107748_c0_g1_i1	11.4533	0	22.9067	Inf	Inf	1.05173e-06	2.68871e-05	13	25	24	0	0	0	13.329	24.7723	30.6187	0	0	0	100	DOWN_ Treatment_2dpi_UP_Control_2dpi
TRINITY_DN90665_c0_g1_i1	11.3208	0	22.6416	Inf	Inf	1.05666e-06	2.69979e-05	23	19	20	0	0	0	23.5822	18.827	25.5156	0	0	0	100	DOWN_ Treatment_2dpi_UP_Control_2dpi
TRINITY_DN46671_c0_g1_i1	64.2833	108.803	19.7634	0.181643	-2.46082	1.0583e-06	2.70145e-05	19	17	18	141	155	28	19.4809	16.8452	22.964	145.135	163.923	17.3521	100	UP_ Treatment_2dpi_DOWN_Control_2dpi
TRINITY_DN64521_c0_g1_i5	11.2749	0	22.5498	Inf	Inf	1.05851e-06	2.70145e-05	15	27	20	0	0	0	15.3797	26.7541	25.5156	0	0	0	100	DOWN_ Treatment_2dpi_UP_Control_2dpi
TRINITY_DN74718_c0_g1_i1	11.1669	0	22.3337	Inf	Inf	1.06318e-06	2.71031e-05	21	24	17	0	0	0	21.5315	23.7814	21.6882	0	0	0	100	DOWN_ Treatment_2dpi_UP_Control_2dpi
TRINITY_DN65162_c0_g1_i8	11.0573	0	22.1145	Inf	Inf	1.06843e-06	2.72213e-05	35	14	13	0	0	0	35.8859	13.8725	16.5851	0	0	0	100	DOWN_ Treatment_2dpi_UP_Control_2dpi
TRINITY_DN18150_c0_g2_i1	10.9107	0	21.8213	Inf	Inf	1.07631e-06	2.74067e-05	26	25	11	0	0	0	26.6581	24.7723	14.0336	0	0	0	100	DOWN_ Treatment_2dpi_UP_Control_2dpi
TRINITY_DN66332_c0_g2_i6	81.652	0.826289	162.478	196.636	7.61938	1.07874e-06	2.7453e-05	113	178	153	0	0	4	115.86	176.379	195.194	0	0	2.47887	100	DOWN_ Treatment_2dpi_UP_Control_2dpi
TRINITY_DN57887_c0_g1_i1	33.5144	60.8095	6.21925	0.102274	-3.28949	1.08127e-06	2.75018e-05	3	8	6	66	69	67	3.07593	7.92714	7.65467	67.9356	72.972	41.521	100	UP_ Treatment_2dpi_DOWN_Control_2dpi
TRINITY_DN57594_c0_g1_i7	10.6545	0	21.3089	Inf	Inf	1.09288e-06	2.77815e-05	31	26	5	0	0	0	31.7846	25.7632	6.37889	0	0	0	100	DOWN_ Treatment_2dpi_UP_Control_2dpi
TRINITY_DN11066_c0_g1_i1	37.9473	73.6769	2.2176	0.030099	-5.05414	1.10295e-06	2.80215e-05	4	0	2	120	84	14	4.10124	0	2.55156	123.519	88.8355	8.67603	100	UP_ Treatment_2dpi_DOWN_Control_2dpi
TRINITY_DN53672_c0_g1_i1	17.8665	34.199	1.53406	0.0448568	-4.47853	1.11858e-06	2.84025e-05	2	0	2	26	26	78	2.05062	0	2.55156	26.7625	27.4967	48.3379	100	UP_ Treatment_2dpi_DOWN_Control_2dpi
TRINITY_DN60228_c0_g1_i3	87.9684	30.3194	145.617	4.80278	2.26387	1.17552e-06	2.9798e-05	125	139	134	20	39	47	128.164	137.734	170.954	20.5866	41.245	29.1267	100	DOWN_ Treatment_2dpi_UP_Control_2dpi
TRINITY_DN29298_c0_g1_i1	22.7207	43.9908	1.45057	0.0329744	-4.92251	1.18967e-06	3.00888e-05	3	0	1	16	43	113	3.07593	0	1.27578	16.4692	45.4753	70.028	100	UP_ Treatment_2dpi_DOWN_Control_2dpi
TRINITY_DN63795_c0_g1_i4	11.2151	22.4303	0	0	#NAME?	1.189e-06	3.00888e-05	0	0	0	28	27	16	0	0	0	28.8212	28.5543	9.91546	100	UP_ Treatment_2dpi_DOWN_Control_2dpi
TRINITY_DN47561_c0_g1_i1	75.0315	123.818	26.2446	0.21196	-2.23814	1.20183e-06	3.03451e-05	20	24	27	213	124	34	20.5062	23.7814	34.446	219.247	131.138	21.0704	100	UP_ Treatment_2dpi_DOWN_Control_2dpi
TRINITY_DN34835_c0_g1_i2	20.578	39.3032	1.85288	0.0471434	-4.4068	1.2086e-06	3.0499e-05	1	2	2	46	55	20	1.02531	1.98179	2.55156	47.3491	58.1661	12.3943	100	UP_ Treatment_2dpi_DOWN_Control_2dpi
TRINITY_DN55173_c0_g1_i1	11.163	0	22.3259	Inf	Inf	1.2143e-06	3.06256e-05	16	24	21	0	0	0	16.405	23.7814	26.7914	0	0	0	100	DOWN_ Treatment_2dpi_UP_Control_2dpi
TRINITY_DN70092_c0_g1_i1	11.0894	0	22.1787	Inf	Inf	1.21817e-06	3.07062e-05	28	15	18	0	0	0	28.7087	14.8634	22.964	0	0	0	100	DOWN_ Treatment_2dpi_UP_Control_2dpi
TRINITY_DN90346_c0_g1_i1	10.996	0	21.992	Inf	Inf	1.22348e-06	3.08227e-05	20	24	17	0	0	0	20.5062	23.7814	21.6882	0	0	0	100	DOWN_ Treatment_2dpi_UP_Control_2dpi
TRINITY_DN41153_c0_g3_i1	10.8535	0	21.7071	Inf	Inf	1.23252e-06	3.10329e-05	20	27	14	0	0	0	20.5062	26.7541	17.8609	0	0	0	100	DOWN_ Treatment_2dpi_UP_Control_2dpi
TRINITY_DN64779_c0_g1_i3	10.662	0	21.324	Inf	Inf	1.24667e-06	3.13542e-05	28	24	9	0	0	0	28.7087	23.7814	11.482	0	0	0	100	DOWN_ Treatment_2dpi_UP_Control_2dpi
TRINITY_DN104881_c0_g1_i1	144.651	287.509	1.79234	0.00623404	-7.32562	1.2837e-06	3.22494e-05	4	0	1	460	362	10	4.10124	0	1.27578	473.491	382.839	6.19716	100	UP_ Treatment_2dpi_DOWN_Control_2dpi
TRINITY_DN64604_c0_g2_i1	33.3994	60.4731	6.32568	0.104603	-3.257	1.30516e-06	3.27521e-05	4	6	7	44	25	177	4.10124	5.94536	8.93045	45.2904	26.4391	109.69	100	UP_ Treatment_2dpi_DOWN_Control_2dpi
TRINITY_DN39633_c0_g1_i1	14.2114	27.6559	0.76703	0.0277348	-5.17216	1.35064e-06	3.38556e-05	1	0	1	16	16	80	1.02531	0	1.27578	16.4692	16.921	49.5773	100	UP_ Treatment_2dpi_DOWN_Control_2dpi
TRINITY_DN61593_c0_g1_i8	11.0886	0	22.1773	Inf	Inf	1.39247e-06	3.48459e-05	7	29	24	0	0	0	7.17718	28.7359	30.6187	0	0	0	100	DOWN_ Treatment_2dpi_UP_Control_2dpi
TRINITY_DN89186_c0_g1_i1	10.9978	0	21.9956	Inf	Inf	1.39824e-06	3.49707e-05	16	23	21	0	0	0	16.405	22.7905	26.7914	0	0	0	100	DOWN_ Treatment_2dpi_UP_Control_2dpi
TRINITY_DN89435_c0_g2_i1	10.8799	0	21.7598	Inf	Inf	1.40648e-06	3.51183e-05	12	29	19	0	0	0	12.3037	28.7359	24.2398	0	0	0	100	DOWN_ Treatment_2dpi_UP_Control_2dpi
TRINITY_DN53937_c0_g1_i1	13.6166	0.343109	26.89	78.3716	6.29226	1.41355e-06	3.52753e-05	23	28	23	1	0	0	23.5822	27.745	29.3429	1.02933	0	0	100	DOWN_ Treatment_2dpi_UP_Control_2dpi
TRINITY_DN35805_c0_g1_i1	10.7359	0	21.4717	Inf	Inf	1.41784e-06	3.53432e-05	20	25	15	0	0	0	20.5062	24.7723	19.1367	0	0	0	100	DOWN_ Treatment_2dpi_UP_Control_2dpi
TRINITY_DN66446_c0_g1_i2	17.9743	34.6045	1.34414	0.0388428	-4.68621	1.46247e-06	3.6375e-05	2	2	0	49	20	52	2.05062	1.98179	0	50.4371	21.1513	32.2253	100	UP_ Treatment_2dpi_DOWN_Control_2dpi
TRINITY_DN50195_c0_g1_i1	33.0728	60.5035	5.64214	0.0932532	-3.4227	1.53862e-06	3.81424e-05	2	6	7	99	70	9	2.05062	5.94536	8.93045	101.903	74.0296	5.57745	100	UP_ Treatment_2dpi_DOWN_Control_2dpi
TRINITY_DN61970_c0_g1_i2	39.3613	70.616	8.10655	0.114798	-3.12283	1.55827e-06	3.86085e-05	7	7	8	90	101	20	7.17718	6.93625	10.2062	92.6395	106.814	12.3943	100	UP_ Treatment_2dpi_DOWN_Control_2dpi
TRINITY_DN83693_c0_g1_i1	10.9882	0	21.9763	Inf	Inf	1.60053e-06	3.95775e-05	10	24	25	0	0	0	10.2531	23.7814	31.8945	0	0	0	100	DOWN_ Treatment_2dpi_UP_Control_2dpi
TRINITY_DN105260_c0_g1_i1	10.9563	0	21.9126	Inf	Inf	1.60294e-06	3.96061e-05	21	15	23	0	0	0	21.5315	14.8634	29.3429	0	0	0	100	DOWN_ Treatment_2dpi_UP_Control_2dpi
TRINITY_DN43568_c0_g1_i1	10.4512	0	20.9024	Inf	Inf	1.65236e-06	4.07378e-05	24	23	12	0	0	0	24.6075	22.7905	15.3093	0	0	0	100	DOWN_ Treatment_2dpi_UP_Control_2dpi
TRINITY_DN2246_c0_g1_i1	78.6285	127.511	29.7458	0.23328	-2.09987	1.6877e-06	4.15861e-05	29	24	28	121	183	104	29.734	23.7814	35.7218	124.549	193.534	64.4505	100	UP_ Treatment_2dpi_DOWN_Control_2dpi
TRINITY_DN62117_c0_g1_i2	11.3093	22.6185	0	0	#NAME?	1.75294e-06	4.31229e-05	0	0	0	8	47	16	0	0	0	8.23462	49.7056	9.91546	100	UP_ Treatment_2dpi_DOWN_Control_2dpi
TRINITY_DN42740_c0_g1_i1	24.6209	46.303	2.93874	0.0634676	-3.97784	1.78059e-06	4.37314e-05	1	4	3	54	70	15	1.02531	3.96357	3.82734	55.5837	74.0296	9.29575	100	UP_ Treatment_2dpi_DOWN_Control_2dpi
TRINITY_DN34727_c0_g1_i1	27.9936	51.1956	4.79162	0.0935945	-3.41743	1.81067e-06	4.44217e-05	2	6	5	54	37	95	2.05062	5.94536	6.37889	55.5837	39.1299	58.8731	100	UP_ Treatment_2dpi_DOWN_Control_2dpi
TRINITY_DN57482_c0_g1_i2	10.9565	0	21.9131	Inf	Inf	1.83595e-06	4.49684e-05	25	7	26	0	0	0	25.6328	6.93625	33.1702	0	0	0	100	DOWN_ Treatment_2dpi_UP_Control_2dpi
TRINITY_DN5265_c0_g1_i1	10.6258	0	21.2515	Inf	Inf	1.86921e-06	4.57082e-05	17	21	20	0	0	0	17.4303	20.8088	25.5156	0	0	0	100	DOWN_ Treatment_2dpi_UP_Control_2dpi
TRINITY_DN63617_c0_g1_i5	10.6086	0	21.2171	Inf	Inf	1.87123e-06	4.57328e-05	14	24	20	0	0	0	14.3544	23.7814	25.5156	0	0	0	100	DOWN_ Treatment_2dpi_UP_Control_2dpi
TRINITY_DN64856_c0_g2_i2	85.6816	30.1553	141.208	4.68269	2.22734	1.8879e-06	4.60901e-05	107	152	128	31	29	45	109.708	150.616	163.3	31.9092	30.6694	27.8872	100	DOWN_ Treatment_2dpi_UP_Control_2dpi
TRINITY_DN83414_c0_g1_i1	10.4515	0	20.9029	Inf	Inf	1.89126e-06	4.61472e-05	28	15	15	0	0	0	28.7087	14.8634	19.1367	0	0	0	100	DOWN_ Treatment_2dpi_UP_Control_2dpi
TRINITY_DN69217_c0_g1_i1	10.3696	0	20.7391	Inf	Inf	1.9029e-06	4.64059e-05	22	22	14	0	0	0	22.5568	21.7996	17.8609	0	0	0	100	DOWN_ Treatment_2dpi_UP_Control_2dpi
TRINITY_DN46083_c0_g1_i1	78.0059	128.305	27.7066	0.215943	-2.21128	1.90941e-06	4.65395e-05	33	33	13	170	161	64	33.8353	32.6995	16.5851	174.986	170.268	39.6619	100	UP_ Treatment_2dpi_DOWN_Control_2dpi
TRINITY_DN57211_c0_g1_i2	10.4974	20.9949	0	0	#NAME?	1.91499e-06	4.66502e-05	0	0	0	19	27	24	0	0	0	19.5572	28.5543	14.8732	100	UP_ Treatment_2dpi_DOWN_Control_2dpi
TRINITY_DN60199_c0_g1_i10	109.526	24.9493	194.102	7.77987	2.95975	1.95693e-06	4.7569e-05	214	204	126	39	0	56	219.417	202.142	160.748	40.1438	0	34.7041	100	DOWN_ Treatment_2dpi_UP_Control_2dpi
TRINITY_DN54164_c0_g1_i2	21.681	40.9205	2.44146	0.0596636	-4.067	1.97373e-06	4.79513e-05	3	3	1	34	49	58	3.07593	2.97268	1.27578	34.9971	51.8207	35.9436	100	UP_ Treatment_2dpi_DOWN_Control_2dpi
TRINITY_DN26024_c0_g1_i1	13.0047	0.352522	25.657	72.7812	6.18549	2.04628e-06	4.95534e-05	35	17	19	0	1	0	35.8859	16.8452	24.2398	0	1.05757	0	100	DOWN_ Treatment_2dpi_UP_Control_2dpi
TRINITY_DN59655_c0_g1_i2	141.432	236.081	46.7837	0.198168	-2.3352	2.05724e-06	4.97922e-05	53	25	48	240	248	321	54.3415	24.7723	61.2374	247.039	262.276	198.929	100	UP_ Treatment_2dpi_DOWN_Control_2dpi
TRINITY_DN63476_c0_g3_i8	9.78449	19.569	0	0	#NAME?	2.08259e-06	5.03514e-05	0	0	0	14	12	51	0	0	0	14.4106	12.6908	31.6055	99.99	UP_ Treatment_2dpi_DOWN_Control_2dpi
TRINITY_DN66085_c0_g1_i2	10.5859	0	21.1717	Inf	Inf	2.14779e-06	5.16504e-05	14	20	23	0	0	0	14.3544	19.8179	29.3429	0	0	0	99.99	DOWN_ Treatment_2dpi_UP_Control_2dpi
TRINITY_DN66278_c0_g1_i14	10.4017	0	20.8033	Inf	Inf	2.17501e-06	5.21934e-05	15	23	19	0	0	0	15.3797	22.7905	24.2398	0	0	0	99.99	DOWN_ Treatment_2dpi_UP_Control_2dpi
TRINITY_DN62342_c0_g1_i6	10.2362	20.4724	0	0	#NAME?	2.17794e-06	5.22195e-05	0	0	0	7	12	67	0	0	0	7.20529	12.6908	41.521	99.99	UP_ Treatment_2dpi_DOWN_Control_2dpi
TRINITY_DN96539_c0_g1_i1	35.6955	66.9562	4.43472	0.0662332	-3.9163	2.17842e-06	5.22195e-05	4	8	1	58	45	151	4.10124	7.92714	1.27578	59.701	47.5904	93.5772	99.99	UP_ Treatment_2dpi_DOWN_Control_2dpi
TRINITY_DN55250_c0_g1_i1	10.3484	0	20.6969	Inf	Inf	2.18377e-06	5.23198e-05	14	25	18	0	0	0	14.3544	24.7723	22.964	0	0	0	99.99	DOWN_ Treatment_2dpi_UP_Control_2dpi
TRINITY_DN108215_c0_g1_i1	10.3051	0	20.6102	Inf	Inf	2.19122e-06	5.24702e-05	23	18	16	0	0	0	23.5822	17.8361	20.4125	0	0	0	99.99	DOWN_ Treatment_2dpi_UP_Control_2dpi
TRINITY_DN65650_c0_g1_i1	76.4377	122.792	30.0834	0.244994	-2.02918	2.19515e-06	5.25366e-05	30	33	21	114	119	202	30.7593	32.6995	26.7914	117.343	125.85	125.183	99.99	UP_ Treatment_2dpi_DOWN_Control_2dpi
TRINITY_DN93763_c0_g1_i1	10.2691	0	20.5382	Inf	Inf	2.19763e-06	5.25679e-05	25	17	15	0	0	0	25.6328	16.8452	19.1367	0	0	0	99.99	DOWN_ Treatment_2dpi_UP_Control_2dpi
TRINITY_DN26562_c0_g1_i1	21.5149	40.3984	2.63139	0.0651359	-3.9404	2.19886e-06	5.25692e-05	3	1	3	21	59	60	3.07593	0.990893	3.82734	21.6159	62.3963	37.183	99.99	UP_ Treatment_2dpi_DOWN_Control_2dpi
TRINITY_DN46635_c0_g1_i1	10.2232	0	20.4464	Inf	Inf	2.20611e-06	5.27147e-05	17	25	15	0	0	0	17.4303	24.7723	19.1367	0	0	0	99.99	DOWN_ Treatment_2dpi_UP_Control_2dpi
TRINITY_DN58361_c1_g1_i1	77.5188	126.26	28.7778	0.227925	-2.13337	2.22062e-06	5.30052e-05	31	19	28	222	104	65	31.7846	18.827	35.7218	228.511	109.987	40.2816	99.99	UP_ Treatment_2dpi_DOWN_Control_2dpi
TRINITY_DN47615_c0_g1_i1	31.6986	57.2991	6.09816	0.106427	-3.23207	2.38522e-06	5.67533e-05	9	4	4	63	52	84	9.2278	3.96357	5.10312	64.8477	54.9934	52.0562	99.99	UP_ Treatment_2dpi_DOWN_Control_2dpi
TRINITY_DN48090_c0_g1_i1	28.3991	3.81538	52.9827	13.8866	3.79562	2.40805e-06	5.72664e-05	42	50	52	4	4	5	43.0631	49.5446	66.3405	4.11731	4.23026	3.09858	99.99	DOWN_ Treatment_2dpi_UP_Control_2dpi
TRINITY_DN56961_c0_g1_i1	10.4797	0	20.9593	Inf	Inf	2.48151e-06	5.88578e-05	16	16	24	0	0	0	16.405	15.8543	30.6187	0	0	0	99.99	DOWN_ Treatment_2dpi_UP_Control_2dpi
TRINITY_DN74708_c0_g1_i1	10.3299	0	20.6598	Inf	Inf	2.50844e-06	5.94337e-05	23	13	20	0	0	0	23.5822	12.8816	25.5156	0	0	0	99.99	DOWN_ Treatment_2dpi_UP_Control_2dpi
TRINITY_DN34000_c0_g2_i1	10.2464	0	20.4928	Inf	Inf	2.52512e-06	5.97974e-05	25	13	18	0	0	0	25.6328	12.8816	22.964	0	0	0	99.99	DOWN_ Treatment_2dpi_UP_Control_2dpi
TRINITY_DN83930_c0_g1_i1	10.2235	0	20.4469	Inf	Inf	2.52993e-06	5.98798e-05	21	17	18	0	0	0	21.5315	16.8452	22.964	0	0	0	99.99	DOWN_ Treatment_2dpi_UP_Control_2dpi
TRINITY_DN75132_c0_g1_i1	10.1833	0	20.3666	Inf	Inf	2.53859e-06	6.00216e-05	14	24	18	0	0	0	14.3544	23.7814	22.964	0	0	0	99.99	DOWN_ Treatment_2dpi_UP_Control_2dpi
TRINITY_DN97253_c0_g1_i1	10.14	0	20.2799	Inf	Inf	2.54829e-06	6.02194e-05	23	17	16	0	0	0	23.5822	16.8452	20.4125	0	0	0	99.99	DOWN_ Treatment_2dpi_UP_Control_2dpi
TRINITY_DN67414_c0_g1_i1	10.0695	0	20.1391	Inf	Inf	2.56488e-06	6.05797e-05	19	22	15	0	0	0	19.4809	21.7996	19.1367	0	0	0	99.99	DOWN_ Treatment_2dpi_UP_Control_2dpi
TRINITY_DN75727_c0_g1_i1	10.0221	0	20.0441	Inf	Inf	2.57667e-06	6.08263e-05	19	23	14	0	0	0	19.4809	22.7905	17.8609	0	0	0	99.99	DOWN_ Treatment_2dpi_UP_Control_2dpi
TRINITY_DN74666_c0_g1_i1	10.0163	0	20.0326	Inf	Inf	2.57813e-06	6.08288e-05	18	24	14	0	0	0	18.4556	23.7814	17.8609	0	0	0	99.99	DOWN_ Treatment_2dpi_UP_Control_2dpi
TRINITY_DN75594_c0_g1_i1	9.93283	0	19.8657	Inf	Inf	2.60023e-06	6.12858e-05	20	24	12	0	0	0	20.5062	23.7814	15.3093	0	0	0	99.99	DOWN_ Treatment_2dpi_UP_Control_2dpi
TRINITY_DN104371_c0_g1_i1	12.4501	0.352522	24.5477	69.6345	6.12173	2.62698e-06	6.17933e-05	29	25	15	0	1	0	29.734	24.7723	19.1367	0	1.05757	0	99.99	DOWN_ Treatment_2dpi_UP_Control_2dpi
TRINITY_DN57827_c0_g1_i1	62.2539	104.828	19.6799	0.187735	-2.41323	2.62614e-06	6.17933e-05	20	17	17	154	134	23	20.5062	16.8452	21.6882	158.516	141.714	14.2535	99.99	UP_ Treatment_2dpi_DOWN_Control_2dpi
TRINITY_DN63385_c0_g1_i5	12.4262	0.206572	24.6458	119.309	6.89855	2.62725e-06	6.17933e-05	21	31	17	0	0	1	21.5315	30.7177	21.6882	0	0	0.619716	99.99	DOWN_ Treatment_2dpi_UP_Control_2dpi
TRINITY_DN56518_c0_g1_i1	44.5472	85.734	3.36034	0.0391949	-4.67319	2.69215e-06	6.31546e-05	5	5	0	121	85	69	5.12655	4.95446	0	124.549	89.893	42.7604	99.99	UP_ Treatment_2dpi_DOWN_Control_2dpi
TRINITY_DN55596_c0_g2_i1	72.9753	120.469	25.4817	0.211521	-2.24113	2.72572e-06	6.3809e-05	28	25	18	144	184	30	28.7087	24.7723	22.964	148.223	194.592	18.5915	99.99	UP_ Treatment_2dpi_DOWN_Control_2dpi
TRINITY_DN50562_c0_g1_i2	26.4914	2.43	50.5527	20.8036	4.37876	2.74792e-06	6.42954e-05	40	46	51	4	3	0	41.0124	45.5811	65.0647	4.11731	3.1727	0	99.99	DOWN_ Treatment_2dpi_UP_Control_2dpi
TRINITY_DN53405_c0_g1_i1	15.3485	30.2718	0.42526	0.014048	-6.15349	2.76995e-06	6.47771e-05	0	0	1	42	28	29	0	0	1.27578	43.2318	29.6118	17.9718	99.99	UP_ Treatment_2dpi_DOWN_Control_2dpi
TRINITY_DN66202_c0_g1_i18	11.993	23.6556	0.330298	0.0139628	-6.16227	2.83554e-06	6.61733e-05	0	1	0	19	24	42	0	0.990893	0	19.5572	25.3816	26.0281	99.99	UP_ Treatment_2dpi_DOWN_Control_2dpi
TRINITY_DN53143_c0_g1_i1	10.2326	20.4653	0	0	#NAME?	2.85219e-06	6.65275e-05	0	0	0	34	15	17	0	0	0	34.9971	15.8635	10.5352	99.99	UP_ Treatment_2dpi_DOWN_Control_2dpi
TRINITY_DN97388_c0_g1_i1	10.2482	0	20.4965	Inf	Inf	2.899e-06	6.75843e-05	21	12	22	0	0	0	21.5315	11.8907	28.0671	0	0	0	99.99	DOWN_ Treatment_2dpi_UP_Control_2dpi
TRINITY_DN12445_c0_g2_i1	10.1909	0	20.3817	Inf	Inf	2.9127e-06	6.78334e-05	11	22	22	0	0	0	11.2784	21.7996	28.0671	0	0	0	99.99	DOWN_ Treatment_2dpi_UP_Control_2dpi
TRINITY_DN52932_c0_g1_i1	10.0411	0	20.0822	Inf	Inf	2.95199e-06	6.86773e-05	18	19	18	0	0	0	18.4556	18.827	22.964	0	0	0	99.99	DOWN_ Treatment_2dpi_UP_Control_2dpi
TRINITY_DN57314_c0_g1_i1	10.28	20.56	0	0	#NAME?	2.95142e-06	6.86773e-05	0	0	0	33	18	14	0	0	0	33.9678	19.0362	8.67603	99.99	UP_ Treatment_2dpi_DOWN_Control_2dpi
TRINITY_DN58090_c0_g1_i1	70.663	114.12	27.2057	0.238395	-2.06858	2.95666e-06	6.87149e-05	30	23	22	125	96	181	30.7593	22.7905	28.0671	128.666	101.526	112.169	99.99	UP_ Treatment_2dpi_DOWN_Control_2dpi
TRINITY_DN61323_c0_g1_i1	45.5234	79.033	12.0137	0.152009	-2.71777	2.95819e-06	6.87149e-05	10	8	14	97	104	44	10.2531	7.92714	17.8609	99.8448	109.987	27.2675	99.99	UP_ Treatment_2dpi_DOWN_Control_2dpi
TRINITY_DN104596_c0_g1_i1	9.96334	0	19.9267	Inf	Inf	2.97457e-06	6.89885e-05	21	18	16	0	0	0	21.5315	17.8361	20.4125	0	0	0	99.99	DOWN_ Treatment_2dpi_UP_Control_2dpi
TRINITY_DN76599_c0_g1_i1	12.7598	0.352522	25.167	71.3913	6.15768	2.97379e-06	6.89885e-05	29	14	25	0	1	0	29.734	13.8725	31.8945	0	1.05757	0	99.99	DOWN_ Treatment_2dpi_UP_Control_2dpi
TRINITY_DN81885_c0_g1_i1	12.7311	0.352522	25.1096	71.2286	6.15439	2.97401e-06	6.89885e-05	24	19	25	0	1	0	24.6075	18.827	31.8945	0	1.05757	0	99.99	DOWN_ Treatment_2dpi_UP_Control_2dpi
TRINITY_DN89475_c0_g1_i1	9.89865	0	19.7973	Inf	Inf	2.99458e-06	6.93453e-05	18	22	15	0	0	0	18.4556	21.7996	19.1367	0	0	0	99.99	DOWN_ Treatment_2dpi_UP_Control_2dpi
TRINITY_DN58616_c0_g1_i1	116.687	194.233	39.1405	0.201514	-2.31105	3.03806e-06	7.02799e-05	54	24	30	239	183	231	55.3668	23.7814	38.2734	246.009	193.534	143.155	99.99	UP_ Treatment_2dpi_DOWN_Control_2dpi
TRINITY_DN74785_c0_g1_i1	9.77342	0	19.5468	Inf	Inf	3.03674e-06	7.02799e-05	21	22	12	0	0	0	21.5315	21.7996	15.3093	0	0	0	99.99	DOWN_ Treatment_2dpi_UP_Control_2dpi
TRINITY_DN104354_c0_g1_i1	9.75621	0	19.5124	Inf	Inf	3.04291e-06	7.03559e-05	18	25	12	0	0	0	18.4556	24.7723	15.3093	0	0	0	99.99	DOWN_ Treatment_2dpi_UP_Control_2dpi
TRINITY_DN55191_c0_g1_i1	56.4229	96.4468	16.3989	0.17003	-2.55614	3.08476e-06	7.12505e-05	14	21	11	152	111	25	14.3544	20.8088	14.0336	156.458	117.39	15.4929	99.99	UP_ Treatment_2dpi_DOWN_Control_2dpi
TRINITY_DN57157_c0_g1_i1	9.72767	19.4553	0	0	#NAME?	3.10128e-06	7.15952e-05	0	0	0	12	23	35	0	0	0	12.3519	24.324	21.6901	99.99	UP_ Treatment_2dpi_DOWN_Control_2dpi
TRINITY_DN62431_c0_g1_i3	9.52454	0	19.0491	Inf	Inf	3.13571e-06	7.23159e-05	19	29	7	0	0	0	19.4809	28.7359	8.93045	0	0	0	99.99	DOWN_ Treatment_2dpi_UP_Control_2dpi
TRINITY_DN38821_c0_g1_i4	10.0608	20.1215	0	0	#NAME?	3.16518e-06	7.29207e-05	0	0	0	24	22	20	0	0	0	24.7039	23.2664	12.3943	99.99	UP_ Treatment_2dpi_DOWN_Control_2dpi
TRINITY_DN64542_c0_g1_i2	9.74209	19.4842	0	0	#NAME?	3.24734e-06	7.46989e-05	0	0	0	18	19	32	0	0	0	18.5279	20.0937	19.8309	99.99	UP_ Treatment_2dpi_DOWN_Control_2dpi
TRINITY_DN48011_c0_g1_i1	9.94796	0	19.8959	Inf	Inf	3.42312e-06	7.84614e-05	14	20	20	0	0	0	14.3544	19.8179	25.5156	0	0	0	99.99	DOWN_ Treatment_2dpi_UP_Control_2dpi
TRINITY_DN47940_c0_g1_i1	9.89889	0	19.7978	Inf	Inf	3.44031e-06	7.88154e-05	22	14	18	0	0	0	22.5568	13.8725	22.964	0	0	0	99.99	DOWN_ Treatment_2dpi_UP_Control_2dpi
TRINITY_DN28674_c0_g1_i1	9.80393	0	19.6079	Inf	Inf	3.47581e-06	7.95475e-05	22	16	16	0	0	0	22.5568	15.8543	20.4125	0	0	0	99.99	DOWN_ Treatment_2dpi_UP_Control_2dpi
TRINITY_DN68327_c0_g1_i1	9.78672	0	19.5734	Inf	Inf	3.48256e-06	7.96617e-05	19	19	16	0	0	0	19.4809	18.827	20.4125	0	0	0	99.99	DOWN_ Treatment_2dpi_UP_Control_2dpi
TRINITY_DN19942_c0_g1_i1	17.5235	33.2056	1.84141	0.0554548	-4.17254	3.55243e-06	8.11772e-05	0	3	2	23	22	85	0	2.97268	2.55156	23.6745	23.2664	52.6759	99.99	UP_ Treatment_2dpi_DOWN_Control_2dpi
TRINITY_DN57182_c0_g1_i1	54.6983	92.4926	16.904	0.18276	-2.45198	3.59806e-06	8.20118e-05	17	22	9	126	87	90	17.4303	21.7996	11.482	129.695	92.0082	55.7745	99.99	UP_ Treatment_2dpi_DOWN_Control_2dpi
TRINITY_DN62228_c0_g1_i2	9.67175	19.3435	0	0	#NAME?	3.59674e-06	8.20118e-05	0	0	0	11	26	31	0	0	0	11.3226	27.4967	19.2112	99.99	UP_ Treatment_2dpi_DOWN_Control_2dpi
TRINITY_DN56231_c0_g1_i2	10.3113	0	20.6227	Inf	Inf	3.60769e-06	8.21479e-05	41	11	7	0	0	0	42.0377	10.8998	8.93045	0	0	0	99.99	DOWN_ Treatment_2dpi_UP_Control_2dpi
TRINITY_DN61601_c1_g1_i5	9.57732	19.1546	0	0	#NAME?	3.61866e-06	8.23259e-05	0	0	0	22	13	34	0	0	0	22.6452	13.7483	21.0704	99.99	UP_ Treatment_2dpi_DOWN_Control_2dpi
TRINITY_DN7745_c0_g1_i1	19.0532	36.2534	1.85288	0.0511092	-4.29027	3.61916e-06	8.23259e-05	1	2	2	42	52	17	1.02531	1.98179	2.55156	43.2318	54.9934	10.5352	99.99	UP_ Treatment_2dpi_DOWN_Control_2dpi
TRINITY_DN66567_c0_g1_i8	209.471	352.666	66.2759	0.187928	-2.41174	3.70095e-06	8.41013e-05	75	87	28	342	456	361	76.8983	86.2077	35.7218	352.03	482.25	223.718	99.99	UP_ Treatment_2dpi_DOWN_Control_2dpi
TRINITY_DN56596_c0_g1_i1	13.482	26.5388	0.42526	0.016024	-5.96362	3.74667e-06	8.50542e-05	0	0	1	29	16	53	0	0	1.27578	29.8505	16.921	32.845	99.99	UP_ Treatment_2dpi_DOWN_Control_2dpi
TRINITY_DN42118_c0_g1_i1	57.2941	94.0547	20.5336	0.218315	-2.19552	3.80949e-06	8.63932e-05	12	24	20	70	68	223	12.3037	23.7814	25.5156	72.0529	71.9144	138.197	99.99	UP_ Treatment_2dpi_DOWN_Control_2dpi
TRINITY_DN36648_c0_g1_i1	12.3893	0.352522	24.4261	69.2896	6.11457	3.83211e-06	8.68625e-05	22	19	25	0	1	0	22.5568	18.827	31.8945	0	1.05757	0	99.99	DOWN_ Treatment_2dpi_UP_Control_2dpi
TRINITY_DN55062_c0_g1_i2	45.0806	78.7742	11.3871	0.144553	-2.79033	3.83759e-06	8.69429e-05	9	11	11	135	78	24	9.2278	10.8998	14.0336	138.959	82.4901	14.8732	99.99	UP_ Treatment_2dpi_DOWN_Control_2dpi
TRINITY_DN47040_c0_g1_i2	56.6826	95.0446	18.3206	0.192758	-2.37514	3.88912e-06	8.78159e-05	21	17	13	144	65	110	21.5315	16.8452	16.5851	148.223	68.7417	68.1688	99.99	UP_ Treatment_2dpi_DOWN_Control_2dpi
TRINITY_DN60445_c0_g1_i6	22.4116	42.5566	2.26667	0.0532625	-4.23074	3.88979e-06	8.78159e-05	0	3	3	67	35	35	0	2.97268	3.82734	68.965	37.0148	21.6901	99.99	UP_ Treatment_2dpi_DOWN_Control_2dpi
TRINITY_DN47476_c0_g1_i3	9.82095	19.6419	0	0	#NAME?	3.90221e-06	8.80521e-05	0	0	0	22	22	21	0	0	0	22.6452	23.2664	13.014	99.99	UP_ Treatment_2dpi_DOWN_Control_2dpi
TRINITY_DN92065_c0_g1_i1	9.71654	0	19.4331	Inf	Inf	4.03743e-06	9.09666e-05	19	16	18	0	0	0	19.4809	15.8543	22.964	0	0	0	99.99	DOWN_ Treatment_2dpi_UP_Control_2dpi
TRINITY_DN18605_c0_g1_i1	9.56836	0	19.1367	Inf	Inf	4.11256e-06	9.25666e-05	18	20	15	0	0	0	18.4556	19.8179	19.1367	0	0	0	99.99	DOWN_ Treatment_2dpi_UP_Control_2dpi
TRINITY_DN65387_c0_g1_i8	9.49793	0	18.9959	Inf	Inf	4.15187e-06	9.3358e-05	14	25	14	0	0	0	14.3544	24.7723	17.8609	0	0	0	99.99	DOWN_ Treatment_2dpi_UP_Control_2dpi
TRINITY_DN105884_c0_g1_i1	9.45045	0	18.9009	Inf	Inf	4.17979e-06	9.39387e-05	14	26	13	0	0	0	14.3544	25.7632	16.5851	0	0	0	99.99	DOWN_ Treatment_2dpi_UP_Control_2dpi
TRINITY_DN93604_c0_g1_i1	9.44312	0	18.8862	Inf	Inf	4.1842e-06	9.39909e-05	21	20	12	0	0	0	21.5315	19.8179	15.3093	0	0	0	99.99	DOWN_ Treatment_2dpi_UP_Control_2dpi
TRINITY_DN35318_c0_g1_i1	19.637	37.8578	1.41615	0.0374071	-4.74054	4.19524e-06	9.41449e-05	0	3	1	60	32	29	0	2.97268	1.27578	61.7597	33.8421	17.9718	99.99	UP_ Treatment_2dpi_DOWN_Control_2dpi
TRINITY_DN54894_c0_g1_i3	1014.88	1686.34	343.422	0.203649	-2.29584	4.20151e-06	9.4219e-05	421	420	143	1852	1631	2304	431.656	416.175	182.436	1906.32	1724.89	1427.83	99.99	UP_ Treatment_2dpi_DOWN_Control_2dpi
TRINITY_DN47112_c0_g1_i1	9.40711	0	18.8142	Inf	Inf	4.2063e-06	9.42522e-05	23	19	11	0	0	0	23.5822	18.827	14.0336	0	0	0	99.99	DOWN_ Treatment_2dpi_UP_Control_2dpi
TRINITY_DN54306_c0_g1_i1	81.3682	29.545	133.191	4.50809	2.17252	4.22479e-06	9.46193e-05	137	116	113	30	30	42	140.468	114.944	144.163	30.8798	31.727	26.0281	99.99	DOWN_ Treatment_2dpi_UP_Control_2dpi
TRINITY_DN92863_c0_g1_i1	9.36122	0	18.7224	Inf	Inf	4.23551e-06	9.47182e-05	15	27	11	0	0	0	15.3797	26.7541	14.0336	0	0	0	99.99	DOWN_ Treatment_2dpi_UP_Control_2dpi
TRINITY_DN43028_c0_g1_i1	38.0379	66.7884	9.28737	0.139057	-2.84625	4.32163e-06	9.65479e-05	7	8	10	83	70	66	7.17718	7.92714	12.7578	85.4342	74.0296	40.9013	99.99	UP_ Treatment_2dpi_DOWN_Control_2dpi
TRINITY_DN54604_c0_g1_i4	63.7606	113.777	13.7446	0.120803	-3.04927	4.55949e-06	0.000101679	9	22	8	230	86	22	9.2278	21.7996	10.2062	236.745	90.9506	13.6338	99.99	UP_ Treatment_2dpi_DOWN_Control_2dpi
TRINITY_DN50211_c0_g2_i1	225.914	443.186	8.64143	0.0194984	-5.6805	4.64158e-06	0.000103407	0	12	11	726	516	59	0	11.8907	14.0336	747.292	545.704	36.5633	99.99	UP_ Treatment_2dpi_DOWN_Control_2dpi
TRINITY_DN60647_c0_g1_i1	9.8289	19.6578	0	0	#NAME?	4.69122e-06	0.000104338	0	0	0	32	17	13	0	0	0	32.9385	17.9786	8.05631	99.99	UP_ Treatment_2dpi_DOWN_Control_2dpi
TRINITY_DN92754_c0_g1_i1	9.47937	0	18.9587	Inf	Inf	4.78985e-06	0.000106322	23	13	16	0	0	0	23.5822	12.8816	20.4125	0	0	0	99.99	DOWN_ Treatment_2dpi_UP_Control_2dpi
TRINITY_DN105379_c0_g1_i1	9.46216	0	18.9243	Inf	Inf	4.8013e-06	0.000106428	20	16	16	0	0	0	20.5062	15.8543	20.4125	0	0	0	99.99	DOWN_ Treatment_2dpi_UP_Control_2dpi
TRINITY_DN106490_c0_g1_i1	9.3672	0	18.7344	Inf	Inf	4.86769e-06	0.000107731	20	18	14	0	0	0	20.5062	17.8361	17.8609	0	0	0	99.99	DOWN_ Treatment_2dpi_UP_Control_2dpi
TRINITY_DN66894_c0_g1_i1	9.34266	0	18.6853	Inf	Inf	4.88577e-06	0.000108078	24	15	13	0	0	0	24.6075	14.8634	16.5851	0	0	0	99.99	DOWN_ Treatment_2dpi_UP_Control_2dpi
TRINITY_DN26135_c0_g2_i1	9.33119	0	18.6624	Inf	Inf	4.89436e-06	0.000108215	22	17	13	0	0	0	22.5568	16.8452	16.5851	0	0	0	99.99	DOWN_ Treatment_2dpi_UP_Control_2dpi
TRINITY_DN66343_c0_g2_i2	9.75825	19.5165	0	0	#NAME?	4.89885e-06	0.000108261	0	0	0	16	31	15	0	0	0	16.4692	32.7845	9.29575	99.99	UP_ Treatment_2dpi_DOWN_Control_2dpi
TRINITY_DN50368_c0_g1_i1	34.6999	62.2503	7.1496	0.114853	-3.12215	4.91098e-06	0.000108476	6	9	5	94	64	36	6.15187	8.91804	6.37889	96.7568	67.6842	22.3098	99.99	UP_ Treatment_2dpi_DOWN_Control_2dpi
TRINITY_DN55106_c0_g1_i5	11.4485	0.343109	22.5539	65.734	6.03857	4.99006e-06	0.00011006	24	28	12	1	0	0	24.6075	27.745	15.3093	1.02933	0	0	99.99	DOWN_ Treatment_2dpi_UP_Control_2dpi
TRINITY_DN58977_c1_g1_i1	42.0609	79.4705	4.65125	0.058528	-4.09473	5.2443e-06	0.000115441	2	3	7	103	66	101	2.05062	2.97268	8.93045	106.021	69.7993	62.5914	99.99	UP_ Treatment_2dpi_DOWN_Control_2dpi
TRINITY_DN55195_c0_g1_i4	98.6804	162.792	34.5686	0.212348	-2.2355	5.28979e-06	0.000116386	42	20	32	268	157	75	43.0631	19.8179	40.8249	275.86	166.038	46.4787	99.99	UP_ Treatment_2dpi_DOWN_Control_2dpi
TRINITY_DN63679_c0_g1_i2	8.86346	17.7269	0	0	#NAME?	5.38665e-06	0.000118228	0	0	0	16	6	49	0	0	0	16.4692	6.34539	30.3661	99.99	UP_ Treatment_2dpi_DOWN_Control_2dpi
TRINITY_DN545_c0_g2_i1	57.8611	97.5419	18.1802	0.186384	-2.42365	5.41691e-06	0.000118776	21	14	15	117	147	27	21.5315	13.8725	19.1367	120.431	155.462	16.7323	99.99	UP_ Treatment_2dpi_DOWN_Control_2dpi
TRINITY_DN47307_c0_g1_i1	58.9058	97.1179	20.6937	0.213078	-2.23054	5.48351e-06	0.000120061	22	18	17	116	87	129	22.5568	17.8361	21.6882	119.402	92.0082	79.9434	99.99	UP_ Treatment_2dpi_DOWN_Control_2dpi
TRINITY_DN48746_c0_g1_i1	9.48694	0	18.9739	Inf	Inf	5.51343e-06	0.00012054	20	11	20	0	0	0	20.5062	10.8998	25.5156	0	0	0	99.99	DOWN_ Treatment_2dpi_UP_Control_2dpi
TRINITY_DN56020_c0_g1_i1	9.46399	0	18.928	Inf	Inf	5.53059e-06	0.000120856	16	15	20	0	0	0	16.405	14.8634	25.5156	0	0	0	99.99	DOWN_ Treatment_2dpi_UP_Control_2dpi
TRINITY_DN48434_c0_g1_i1	9.26833	0	18.5367	Inf	Inf	5.69196e-06	0.00012408	15	20	16	0	0	0	15.3797	19.8179	20.4125	0	0	0	99.99	DOWN_ Treatment_2dpi_UP_Control_2dpi
TRINITY_DN66736_c0_g1_i7	22.9596	43.0639	2.85525	0.0663026	-3.91479	5.69464e-06	0.00012408	2	4	2	83	32	16	2.05062	3.96357	2.55156	85.4342	33.8421	9.91546	99.99	UP_ Treatment_2dpi_DOWN_Control_2dpi
TRINITY_DN64881_c0_g1_i3	9.41898	18.838	0	0	#NAME?	5.69948e-06	0.000124125	0	0	0	17	24	22	0	0	0	17.4986	25.3816	13.6338	99.99	UP_ Treatment_2dpi_DOWN_Control_2dpi
TRINITY_DN37899_c0_g1_i1	9.23965	0	18.4793	Inf	Inf	5.71805e-06	0.000124469	10	25	16	0	0	0	10.2531	24.7723	20.4125	0	0	0	99.99	DOWN_ Treatment_2dpi_UP_Control_2dpi
TRINITY_DN63346_c0_g1_i9	9.31043	18.6209	0	0	#NAME?	5.76034e-06	0.000125269	0	0	0	31	8	25	0	0	0	31.9092	8.46052	15.4929	99.99	UP_ Treatment_2dpi_DOWN_Control_2dpi
TRINITY_DN104380_c0_g1_i1	9.19058	0	18.3812	Inf	Inf	5.76426e-06	0.000125293	18	19	14	0	0	0	18.4556	18.827	17.8609	0	0	0	99.99	DOWN_ Treatment_2dpi_UP_Control_2dpi
TRINITY_DN67998_c0_g1_i1	9.16763	0	18.3353	Inf	Inf	5.78656e-06	0.000125596	14	23	14	0	0	0	14.3544	22.7905	17.8609	0	0	0	99.99	DOWN_ Treatment_2dpi_UP_Control_2dpi
TRINITY_DN51860_c0_g2_i1	62.3588	101.503	23.2145	0.228708	-2.12842	5.80632e-06	0.000125964	24	30	12	69	86	230	24.6075	29.7268	15.3093	71.0236	90.9506	142.535	99.99	UP_ Treatment_2dpi_DOWN_Control_2dpi
TRINITY_DN60507_c0_g1_i2	12.5443	24.4166	0.672068	0.027525	-5.18311	5.81909e-06	0.00012618	1	1	0	9	23	64	1.02531	0.990893	0	9.26395	24.324	39.6619	99.99	UP_ Treatment_2dpi_DOWN_Control_2dpi
TRINITY_DN83044_c0_g1_i1	9.1243	0	18.2486	Inf	Inf	5.82994e-06	0.000126355	23	16	12	0	0	0	23.5822	15.8543	15.3093	0	0	0	99.99	DOWN_ Treatment_2dpi_UP_Control_2dpi
TRINITY_DN45697_c0_g1_i4	30.8271	56.3461	5.30819	0.0942068	-3.40802	5.83854e-06	0.000126419	6	6	3	81	81	0	6.15187	5.94536	3.82734	83.3756	85.6628	0	99.99	UP_ Treatment_2dpi_DOWN_Control_2dpi
TRINITY_DN85484_c0_g1_i1	9.11856	0	18.2371	Inf	Inf	5.83581e-06	0.000126419	22	17	12	0	0	0	22.5568	16.8452	15.3093	0	0	0	99.99	DOWN_ Treatment_2dpi_UP_Control_2dpi
TRINITY_DN41473_c0_g1_i1	74.2916	119.764	28.8191	0.240632	-2.0551	5.85245e-06	0.00012666	31	32	18	164	118	106	31.7846	31.7086	22.964	168.81	124.793	65.6899	99.99	UP_ Treatment_2dpi_DOWN_Control_2dpi
TRINITY_DN61482_c0_g1_i1	123.59	27.2675	219.912	8.06498	3.01167	5.9396e-06	0.000128422	240	187	179	0	0	132	246.075	185.297	228.364	0	0	81.8026	99.99	DOWN_ Treatment_2dpi_UP_Control_2dpi
TRINITY_DN64557_c0_g1_i1	30.2143	54.3305	6.09816	0.112242	-3.15532	5.97617e-06	0.000129151	9	4	4	53	58	76	9.2278	3.96357	5.10312	54.5544	61.3388	47.0985	99.99	UP_ Treatment_2dpi_DOWN_Control_2dpi
TRINITY_DN63935_c0_g1_i6	8.9417	0	17.8834	Inf	Inf	6.03223e-06	0.000130237	16	26	9	0	0	0	16.405	25.7632	11.482	0	0	0	99.99	DOWN_ Treatment_2dpi_UP_Control_2dpi
TRINITY_DN61344_c0_g1_i3	10.0549	20.1098	0	0	#NAME?	6.2181e-06	0.000133929	0	0	0	46	7	9	0	0	0	47.3491	7.40296	5.57745	99.99	UP_ Treatment_2dpi_DOWN_Control_2dpi
TRINITY_DN61981_c0_g1_i2	29.2111	52.4267	5.99539	0.114357	-3.12838	6.23592e-06	0.000134248	4	5	7	68	38	76	4.10124	4.95446	8.93045	69.9943	40.1875	47.0985	99.99	UP_ Treatment_2dpi_DOWN_Control_2dpi
TRINITY_DN61744_c0_g1_i1	62.2044	100.803	23.6063	0.234184	-2.09429	6.40663e-06	0.000137726	29	17	19	48	115	212	29.734	16.8452	24.2398	49.4077	121.62	131.38	99.99	UP_ Treatment_2dpi_DOWN_Control_2dpi
TRINITY_DN59176_c0_g1_i1	46.4978	78.4606	14.535	0.185252	-2.43244	6.44719e-06	0.000138465	16	12	12	60	71	159	16.405	11.8907	15.3093	61.7597	75.0871	98.5349	99.99	UP_ Treatment_2dpi_DOWN_Control_2dpi
TRINITY_DN54478_c0_g1_i1	25.6687	3.33574	48.0017	14.3901	3.84701	6.47162e-06	0.000138878	44	38	48	2	4	6	45.1137	37.6539	61.2374	2.05866	4.23026	3.7183	99.99	DOWN_ Treatment_2dpi_UP_Control_2dpi
TRINITY_DN11903_c0_g1_i1	9.35206	0	18.7041	Inf	Inf	6.48169e-06	0.000139007	17	12	21	0	0	0	17.4303	11.8907	26.7914	0	0	0	99.99	DOWN_ Treatment_2dpi_UP_Control_2dpi
TRINITY_DN91416_c0_g1_i1	9.29311	0	18.5862	Inf	Inf	6.53873e-06	0.000140164	15	15	20	0	0	0	15.3797	14.8634	25.5156	0	0	0	99.99	DOWN_ Treatment_2dpi_UP_Control_2dpi
TRINITY_DN70836_c0_g1_i1	9.14334	0	18.2867	Inf	Inf	6.69778e-06	0.0001433	22	12	16	0	0	0	22.5568	11.8907	20.4125	0	0	0	99.99	DOWN_ Treatment_2dpi_UP_Control_2dpi
TRINITY_DN98572_c0_g1_i1	9.07291	0	18.1458	Inf	Inf	6.78019e-06	0.000144963	18	17	15	0	0	0	18.4556	16.8452	19.1367	0	0	0	99.99	DOWN_ Treatment_2dpi_UP_Control_2dpi
TRINITY_DN58902_c0_g1_i5	9.02384	0	18.0477	Inf	Inf	6.84075e-06	0.00014615	26	11	13	0	0	0	26.6581	10.8998	16.5851	0	0	0	99.99	DOWN_ Treatment_2dpi_UP_Control_2dpi
TRINITY_DN64855_c3_g1_i1	30.1353	58.9151	1.35561	0.0230095	-5.44162	6.87965e-06	0.000146912	3	1	0	75	66	48	3.07593	0.990893	0	77.1996	69.7993	29.7464	99.99	UP_ Treatment_2dpi_DOWN_Control_2dpi
TRINITY_DN65046_c0_g2_i6	53.888	91.4602	16.3159	0.178393	-2.48687	6.90405e-06	0.000147259	19	13	13	120	128	25	19.4809	12.8816	16.5851	123.519	135.368	15.4929	99.99	UP_ Treatment_2dpi_DOWN_Control_2dpi
TRINITY_DN49011_c0_g1_i2	8.93779	0	17.8756	Inf	Inf	6.95353e-06	0.000148208	11	26	13	0	0	0	11.2784	25.7632	16.5851	0	0	0	99.99	DOWN_ Treatment_2dpi_UP_Control_2dpi
TRINITY_DN20456_c0_g1_i1	8.93047	0	17.8609	Inf	Inf	6.96354e-06	0.000148351	18	20	12	0	0	0	18.4556	19.8179	15.3093	0	0	0	99.99	DOWN_ Treatment_2dpi_UP_Control_2dpi
TRINITY_DN64066_c0_g1_i1	84.9413	33.7487	136.134	4.03375	2.01212	7.02338e-06	0.000149555	143	129	105	29	47	35	146.619	127.825	133.957	29.8505	49.7056	21.6901	99.99	DOWN_ Treatment_2dpi_UP_Control_2dpi
TRINITY_DN47855_c0_g1_i1	56.7984	94.2817	19.3152	0.204867	-2.28724	7.26692e-06	0.000154303	17	19	17	122	103	78	17.4303	18.827	21.6882	125.578	108.929	48.3379	99.98	UP_ Treatment_2dpi_DOWN_Control_2dpi
TRINITY_DN5863_c0_g1_i1	47.693	80.5092	14.8768	0.184784	-2.43609	7.28478e-06	0.000154536	17	12	12	79	80	122	17.4303	11.8907	15.3093	81.3169	84.6052	75.6054	99.98	UP_ Treatment_2dpi_DOWN_Control_2dpi
TRINITY_DN62455_c0_g1_i4	9.33043	18.6609	0	0	#NAME?	7.29938e-06	0.0001547	0	0	0	32	13	15	0	0	0	32.9385	13.7483	9.29575	99.98	UP_ Treatment_2dpi_DOWN_Control_2dpi
TRINITY_DN104402_c0_g1_i1	11.2124	0.352522	22.0723	62.6125	5.96838	7.39454e-06	0.000156569	27	17	17	0	1	0	27.6834	16.8452	21.6882	0	1.05757	0	99.98	DOWN_ Treatment_2dpi_UP_Control_2dpi
TRINITY_DN54176_c0_g1_i3	42.4751	77.6978	7.25237	0.0933408	-3.42135	7.4088e-06	0.000156724	11	8	2	163	60	3	11.2784	7.92714	2.55156	167.78	63.4539	1.85915	99.98	UP_ Treatment_2dpi_DOWN_Control_2dpi
TRINITY_DN63804_c0_g1_i1	8.77076	17.5415	0	0	#NAME?	7.48952e-06	0.000158357	0	0	0	19	9	38	0	0	0	19.5572	9.51809	23.5492	99.98	UP_ Treatment_2dpi_DOWN_Control_2dpi
TRINITY_DN58156_c0_g1_i1	17.9184	33.9724	1.86436	0.0548786	-4.18761	7.52537e-06	0.00015904	2	1	2	57	28	22	2.05062	0.990893	2.55156	58.6717	29.6118	13.6338	99.98	UP_ Treatment_2dpi_DOWN_Control_2dpi
TRINITY_DN64082_c0_g1_i5	9.00234	18.0047	0	0	#NAME?	7.53434e-06	0.000159155	0	0	0	28	8	27	0	0	0	28.8212	8.46052	16.7323	99.98	UP_ Treatment_2dpi_DOWN_Control_2dpi
TRINITY_DN52907_c0_g1_i2	67.8273	109.087	26.568	0.24355	-2.03771	7.68835e-06	0.000162256	32	19	22	119	111	141	32.81	18.827	28.0671	122.49	117.39	87.38	99.98	UP_ Treatment_2dpi_DOWN_Control_2dpi
TRINITY_DN65569_c0_g1_i3	43.1421	75.0146	11.2696	0.150233	-2.73473	7.74259e-06	0.000163247	11	6	13	111	103	3	11.2784	5.94536	16.5851	114.255	108.929	1.85915	99.98	UP_ Treatment_2dpi_DOWN_Control_2dpi
TRINITY_DN50648_c0_g1_i2	20.4264	38.3392	2.51348	0.065559	-3.93106	7.7796e-06	0.000163951	1	4	2	58	40	21	1.02531	3.96357	2.55156	59.701	42.3026	13.014	99.98	UP_ Treatment_2dpi_DOWN_Control_2dpi
TRINITY_DN54729_c0_g1_i1	42.8031	73.8581	11.7481	0.159063	-2.65233	7.83726e-06	0.000165089	16	10	7	38	111	105	16.405	9.90893	8.93045	39.1145	117.39	65.0702	99.98	UP_ Treatment_2dpi_DOWN_Control_2dpi
TRINITY_DN52025_c0_g1_i1	71.2723	25.021	117.524	4.697	2.23174	7.8986e-06	0.000166148	100	112	109	29	24	32	102.531	110.98	139.06	29.8505	25.3816	19.8309	99.98	DOWN_ Treatment_2dpi_UP_Control_2dpi
TRINITY_DN66568_c0_g1_i2	61.8528	100.844	22.8618	0.226705	-2.14111	7.90709e-06	0.000166171	26	23	15	88	109	156	26.6581	22.7905	19.1367	90.5808	115.275	96.6758	99.98	UP_ Treatment_2dpi_DOWN_Control_2dpi
TRINITY_DN59547_c0_g1_i1	89.0231	159.353	18.6931	0.117306	-3.09165	7.9141e-06	0.00016624	29	15	9	219	209	51	29.734	14.8634	11.482	225.423	221.031	31.6055	99.98	UP_ Treatment_2dpi_DOWN_Control_2dpi
TRINITY_DN64720_c0_g2_i1	34.5532	60.6961	8.41025	0.138563	-2.85138	7.94288e-06	0.000166767	9	11	4	53	45	129	9.2278	10.8998	5.10312	54.5544	47.5904	79.9434	99.98	UP_ Treatment_2dpi_DOWN_Control_2dpi
TRINITY_DN50569_c0_g1_i2	8.89629	0	17.7926	Inf	Inf	8.08595e-06	0.000169692	16	18	15	0	0	0	16.405	17.8361	19.1367	0	0	0	99.98	DOWN_ Treatment_2dpi_UP_Control_2dpi
TRINITY_DN19976_c0_g2_i1	8.83733	0	17.6747	Inf	Inf	8.18274e-06	0.000171483	14	21	14	0	0	0	14.3544	20.8088	17.8609	0	0	0	99.98	DOWN_ Treatment_2dpi_UP_Control_2dpi
TRINITY_DN62037_c0_g1_i3	8.88463	17.7693	0	0	#NAME?	8.1793e-06	0.000171483	0	0	0	22	12	29	0	0	0	22.6452	12.6908	17.9718	99.98	UP_ Treatment_2dpi_DOWN_Control_2dpi
TRINITY_DN104518_c0_g1_i1	8.81854	0	17.6371	Inf	Inf	8.2147e-06	0.000172073	19	17	13	0	0	0	19.4809	16.8452	16.5851	0	0	0	99.98	DOWN_ Treatment_2dpi_UP_Control_2dpi
TRINITY_DN40533_c0_g1_i1	33.7174	59.765	7.66982	0.128333	-2.96204	8.42885e-06	0.000176026	6	8	7	88	54	51	6.15187	7.92714	8.93045	90.5808	57.1085	31.6055	99.98	UP_ Treatment_2dpi_DOWN_Control_2dpi
TRINITY_DN57672_c0_g2_i1	29.3315	52.9181	5.74492	0.108563	-3.2034	8.5106e-06	0.000177445	7	5	4	69	56	46	7.17718	4.95446	5.10312	71.0236	59.2236	28.507	99.98	UP_ Treatment_2dpi_DOWN_Control_2dpi
TRINITY_DN53826_c0_g1_i1	52.3907	88.8761	15.9053	0.17896	-2.48229	8.74429e-06	0.00018198	12	19	13	140	93	39	12.3037	18.827	16.5851	144.106	98.3536	24.1689	99.98	UP_ Treatment_2dpi_DOWN_Control_2dpi
TRINITY_DN58487_c0_g1_i1	114.679	199.685	29.6733	0.148601	-2.75049	8.94475e-06	0.000185894	36	41	9	160	215	334	36.9112	40.6266	11.482	164.692	227.377	206.985	99.98	UP_ Treatment_2dpi_DOWN_Control_2dpi
TRINITY_DN59425_c0_g1_i1	45.6453	77.4129	13.8776	0.179267	-2.47982	9.11738e-06	0.000189307	8	17	13	84	81	97	8.20249	16.8452	16.5851	86.4635	85.6628	60.1125	99.98	UP_ Treatment_2dpi_DOWN_Control_2dpi
TRINITY_DN54545_c0_g1_i1	52.7352	89.477	15.9934	0.178743	-2.48404	9.23772e-06	0.000191628	24	12	9	74	98	143	24.6075	11.8907	11.482	76.1703	103.641	88.6195	99.98	UP_ Treatment_2dpi_DOWN_Control_2dpi
TRINITY_DN90203_c0_g1_i1	8.89812	0	17.7962	Inf	Inf	9.33615e-06	0.000193581	12	17	19	0	0	0	12.3037	16.8452	24.2398	0	0	0	99.98	DOWN_ Treatment_2dpi_UP_Control_2dpi
TRINITY_DN24207_c0_g2_i1	8.86626	0	17.7325	Inf	Inf	9.39457e-06	0.000194702	23	8	17	0	0	0	23.5822	7.92714	21.6882	0	0	0	99.98	DOWN_ Treatment_2dpi_UP_Control_2dpi
TRINITY_DN58415_c0_g1_i2	51.7201	13.7126	89.7277	6.54346	2.71005	9.50631e-06	0.000196709	97	67	81	10	11	31	99.4552	66.3898	103.338	10.2933	11.6332	19.2112	99.98	DOWN_ Treatment_2dpi_UP_Control_2dpi
TRINITY_DN91089_c0_g1_i1	8.75568	0	17.5114	Inf	Inf	9.61079e-06	0.000198544	12	20	16	0	0	0	12.3037	19.8179	20.4125	0	0	0	99.98	DOWN_ Treatment_2dpi_UP_Control_2dpi
TRINITY_DN27212_c0_g1_i1	65.6667	119.533	11.8004	0.0987206	-3.3405	9.78006e-06	0.000201948	4	20	9	127	93	209	4.10124	19.8179	11.482	130.725	98.3536	129.521	99.98	UP_ Treatment_2dpi_DOWN_Control_2dpi
TRINITY_DN59830_c0_g2_i1	112.712	27.0356	198.389	7.33807	2.8754	9.79113e-06	0.000202083	208	191	151	12	7	99	213.265	189.261	192.643	12.3519	7.40296	61.3519	99.98	DOWN_ Treatment_2dpi_UP_Control_2dpi
TRINITY_DN3987_c0_g1_i1	8.66645	0	17.3329	Inf	Inf	9.80168e-06	0.000202208	13	21	14	0	0	0	13.329	20.8088	17.8609	0	0	0	99.98	DOWN_ Treatment_2dpi_UP_Control_2dpi
TRINITY_DN50784_c0_g1_i1	8.63044	0	17.2609	Inf	Inf	9.88319e-06	0.000203602	15	20	13	0	0	0	15.3797	19.8179	16.5851	0	0	0	99.98	DOWN_ Treatment_2dpi_UP_Control_2dpi
TRINITY_DN58626_c0_g1_i2	49.1885	84.7577	13.6193	0.160685	-2.63769	9.88733e-06	0.000203602	6	17	14	141	78	43	6.15187	16.8452	17.8609	145.135	82.4901	26.6478	99.98	UP_ Treatment_2dpi_DOWN_Control_2dpi
TRINITY_DN57426_c0_g1_i2	111.955	187.286	36.6229	0.195545	-2.35443	9.95974e-06	0.000204969	44	19	36	217	231	152	45.1137	18.827	45.928	223.364	244.298	94.1969	99.98	UP_ Treatment_2dpi_DOWN_Control_2dpi
TRINITY_DN53806_c0_g1_i3	112.779	187.117	38.4404	0.205435	-2.28325	9.99726e-06	0.00020549	43	50	17	239	222	130	44.0884	49.5446	21.6882	246.009	234.779	80.5631	99.98	UP_ Treatment_2dpi_DOWN_Control_2dpi
TRINITY_DN40805_c0_g1_i1	68.8037	110.281	27.3268	0.247793	-2.01279	1.00065e-05	0.000205585	24	27	24	146	101	119	24.6075	26.7541	30.6187	150.282	106.814	73.7463	99.98	UP_ Treatment_2dpi_DOWN_Control_2dpi
TRINITY_DN52402_c0_g1_i1	51.9406	88.6057	15.2754	0.172398	-2.53619	1.01601e-05	0.000208647	19	15	9	85	161	13	19.4809	14.8634	11.482	87.4929	170.268	8.05631	99.98	UP_ Treatment_2dpi_DOWN_Control_2dpi
TRINITY_DN103513_c0_g1_i1	30.7388	54.7648	6.71287	0.122576	-3.02825	1.02188e-05	0.000209755	5	10	4	30	74	89	5.12655	9.90893	5.10312	30.8798	78.2598	55.1548	99.98	UP_ Treatment_2dpi_DOWN_Control_2dpi
TRINITY_DN56686_c0_g1_i2	58.8303	95.5095	22.1511	0.231926	-2.10826	1.02711e-05	0.000210636	13	24	23	102	82	153	13.329	23.7814	29.3429	104.991	86.7203	94.8166	99.98	UP_ Treatment_2dpi_DOWN_Control_2dpi
TRINITY_DN54900_c0_g1_i2	23.1575	42.5142	3.80073	0.0893991	-3.4836	1.03271e-05	0.00021169	2	3	5	56	45	36	2.05062	2.97268	6.37889	57.6424	47.5904	22.3098	99.98	UP_ Treatment_2dpi_DOWN_Control_2dpi
TRINITY_DN66649_c0_g1_i1	8.94743	0	17.8949	Inf	Inf	1.07014e-05	0.000218963	8	15	24	0	0	0	8.20249	14.8634	30.6187	0	0	0	99.98	DOWN_ Treatment_2dpi_UP_Control_2dpi
TRINITY_DN59806_c0_g1_i4	8.66394	17.3279	0	0	#NAME?	1.07778e-05	0.000220425	0	0	0	25	9	27	0	0	0	25.7332	9.51809	16.7323	99.98	UP_ Treatment_2dpi_DOWN_Control_2dpi
TRINITY_DN50609_c0_g1_i1	58.3109	95.5978	21.024	0.219921	-2.18494	1.08127e-05	0.000221038	22	19	17	53	69	257	22.5568	18.827	21.6882	54.5544	72.972	159.267	99.98	UP_ Treatment_2dpi_DOWN_Control_2dpi
TRINITY_DN66820_c0_g3_i5	46.6353	12.4596	80.8109	6.48585	2.6973	1.08387e-05	0.00022147	82	89	55	5	17	23	84.0755	88.1895	70.1678	5.14664	17.9786	14.2535	99.98	DOWN_ Treatment_2dpi_UP_Control_2dpi
TRINITY_DN52714_c0_g1_i2	64.6856	104.337	25.034	0.239933	-2.0593	1.09887e-05	0.000224411	30	19	20	120	103	130	30.7593	18.827	25.5156	123.519	108.929	80.5631	99.98	UP_ Treatment_2dpi_DOWN_Control_2dpi
TRINITY_DN46761_c0_g1_i1	135.319	48.1056	222.532	4.62591	2.20974	1.10737e-05	0.000225759	246	181	185	55	80	5	252.226	179.352	236.019	56.613	84.6052	3.09858	99.98	DOWN_ Treatment_2dpi_UP_Control_2dpi
TRINITY_DN67589_c0_g1_i1	8.66095	0	17.3219	Inf	Inf	1.13417e-05	0.00023091	16	14	17	0	0	0	16.405	13.8725	21.6882	0	0	0	99.98	DOWN_ Treatment_2dpi_UP_Control_2dpi
TRINITY_DN57792_c0_g1_i7	59.685	111.131	8.23911	0.0741388	-3.75363	1.13904e-05	0.000231795	2	10	10	174	133	22	2.05062	9.90893	12.7578	179.103	140.656	13.6338	99.98	UP_ Treatment_2dpi_DOWN_Control_2dpi
TRINITY_DN63800_c0_g1_i6	27.4584	3.94604	50.9707	12.9169	3.69119	1.1456e-05	0.000233024	39	38	59	3	3	9	39.9871	37.6539	75.2709	3.08798	3.1727	5.57745	99.98	DOWN_ Treatment_2dpi_UP_Control_2dpi
TRINITY_DN6211_c0_g1_i1	79.773	146.94	12.606	0.0857897	-3.54305	1.15178e-05	0.000234176	8	8	17	231	175	29	8.20249	7.92714	21.6882	237.775	185.074	17.9718	99.98	UP_ Treatment_2dpi_DOWN_Control_2dpi
TRINITY_DN18619_c0_g1_i1	8.53572	0	17.0714	Inf	Inf	1.16782e-05	0.000237224	19	14	14	0	0	0	19.4809	13.8725	17.8609	0	0	0	99.98	DOWN_ Treatment_2dpi_UP_Control_2dpi
TRINITY_DN60858_c0_g1_i1	35.7297	63.3184	8.14097	0.128572	-2.95935	1.17399e-05	0.000238369	10	4	8	106	70	11	10.2531	3.96357	10.2062	109.109	74.0296	6.81688	99.98	UP_ Treatment_2dpi_DOWN_Control_2dpi
TRINITY_DN259_c0_g1_i1	9.34998	0	18.7	Inf	Inf	1.1837e-05	0.000240016	8	11	29	0	0	0	8.20249	10.8998	36.9976	0	0	0	99.98	DOWN_ Treatment_2dpi_UP_Control_2dpi
TRINITY_DN40619_c0_g1_i1	8.4825	0	16.965	Inf	Inf	1.18333e-05	0.000240016	18	16	13	0	0	0	18.4556	15.8543	16.5851	0	0	0	99.98	DOWN_ Treatment_2dpi_UP_Control_2dpi
TRINITY_DN99327_c0_g1_i1	8.45956	0	16.9191	Inf	Inf	1.19026e-05	0.000241236	14	20	13	0	0	0	14.3544	19.8179	16.5851	0	0	0	99.98	DOWN_ Treatment_2dpi_UP_Control_2dpi
TRINITY_DN64556_c0_g1_i1	8.78722	17.5744	0	0	#NAME?	1.19207e-05	0.000241495	0	0	0	26	14	18	0	0	0	26.7625	14.8059	11.1549	99.98	UP_ Treatment_2dpi_DOWN_Control_2dpi
TRINITY_DN65366_c0_g1_i4	148.945	245.775	52.1154	0.212045	-2.23756	1.19656e-05	0.000242187	74	31	39	208	275	375	75.873	30.7177	49.7554	214.1	290.83	232.394	99.98	UP_ Treatment_2dpi_DOWN_Control_2dpi
TRINITY_DN68324_c0_g1_i1	8.44076	0	16.8815	Inf	Inf	1.19604e-05	0.000242187	19	16	12	0	0	0	19.4809	15.8543	15.3093	0	0	0	99.98	DOWN_ Treatment_2dpi_UP_Control_2dpi
TRINITY_DN90787_c0_g1_i1	8.43502	0	16.87	Inf	Inf	1.19782e-05	0.000242333	18	17	12	0	0	0	18.4556	16.8452	15.3093	0	0	0	99.98	DOWN_ Treatment_2dpi_UP_Control_2dpi
TRINITY_DN104519_c0_g1_i1	8.39328	0	16.7866	Inf	Inf	1.2111e-05	0.000244799	19	17	11	0	0	0	19.4809	16.8452	14.0336	0	0	0	99.98	DOWN_ Treatment_2dpi_UP_Control_2dpi
TRINITY_DN81768_c0_g1_i1	8.30979	0	16.6196	Inf	Inf	1.23925e-05	0.000249927	21	17	9	0	0	0	21.5315	16.8452	11.482	0	0	0	99.98	DOWN_ Treatment_2dpi_UP_Control_2dpi
TRINITY_DN66706_c0_g1_i1	101.93	25.2805	178.579	7.06392	2.82047	1.24353e-05	0.000250679	195	214	97	0	43	49	199.936	212.051	123.751	0	45.4753	30.3661	99.97	DOWN_ Treatment_2dpi_UP_Control_2dpi
TRINITY_DN65714_c2_g1_i10	23.6874	43.1034	4.2714	0.0990968	-3.33502	1.25494e-05	0.000252752	2	7	3	33	38	89	2.05062	6.93625	3.82734	33.9678	40.1875	55.1548	99.97	UP_ Treatment_2dpi_DOWN_Control_2dpi
TRINITY_DN82922_c0_g1_i1	8.2451	0	16.4902	Inf	Inf	1.26226e-05	0.000254112	18	21	8	0	0	0	18.4556	20.8088	10.2062	0	0	0	99.97	DOWN_ Treatment_2dpi_UP_Control_2dpi
TRINITY_DN58395_c0_g1_i1	16.1317	30.7408	1.52259	0.0495298	-4.33556	1.28124e-05	0.000257703	1	1	2	53	28	13	1.02531	0.990893	2.55156	54.5544	29.6118	8.05631	99.97	UP_ Treatment_2dpi_DOWN_Control_2dpi
TRINITY_DN61365_c0_g1_i6	8.3482	16.6964	0	0	#NAME?	1.28501e-05	0.000258345	0	0	0	21	7	34	0	0	0	21.6159	7.40296	21.0704	99.97	UP_ Treatment_2dpi_DOWN_Control_2dpi
TRINITY_DN49976_c0_g1_i1	27.9663	49.7625	6.17018	0.123993	-3.01167	1.29273e-05	0.000259665	7	5	5	24	51	114	7.17718	4.95446	6.37889	24.7039	53.9358	70.6477	99.97	UP_ Treatment_2dpi_DOWN_Control_2dpi
TRINITY_DN66206_c0_g1_i11	9.08414	0	18.1683	Inf	Inf	1.30616e-05	0.000262012	7	13	27	0	0	0	7.17718	12.8816	34.446	0	0	0	99.97	DOWN_ Treatment_2dpi_UP_Control_2dpi
TRINITY_DN62913_c0_g1_i1	9.87165	19.413	0.330298	0.0170143	-5.87711	1.34789e-05	0.000269902	0	1	0	6	17	55	0	0.990893	0	6.17597	17.9786	34.0844	99.97	UP_ Treatment_2dpi_DOWN_Control_2dpi
TRINITY_DN66865_c1_g2_i2	79.2488	126.823	31.6743	0.249751	-2.00143	1.35974e-05	0.000271791	24	26	35	175	149	69	24.6075	25.7632	44.6523	180.132	157.577	42.7604	99.97	UP_ Treatment_2dpi_DOWN_Control_2dpi
TRINITY_DN19411_c0_g1_i1	8.43111	0	16.8622	Inf	Inf	1.38641e-05	0.000276386	13	17	16	0	0	0	13.329	16.8452	20.4125	0	0	0	99.97	DOWN_ Treatment_2dpi_UP_Control_2dpi
TRINITY_DN51782_c0_g1_i1	64.2166	110.398	18.0352	0.163366	-2.61382	1.3905e-05	0.000276955	17	28	7	82	81	260	17.4303	27.745	8.93045	84.4049	85.6628	161.126	99.97	UP_ Treatment_2dpi_DOWN_Control_2dpi
TRINITY_DN64652_c1_g2_i3	27.2799	48.6478	5.9119	0.121524	-3.04068	1.39204e-05	0.00027714	5	5	6	47	36	96	5.12655	4.95446	7.65467	48.3784	38.0723	59.4928	99.97	UP_ Treatment_2dpi_DOWN_Control_2dpi
TRINITY_DN61782_c0_g1_i3	88.793	19.5854	158.001	8.06724	3.01208	1.39453e-05	0.000277513	169	158	113	7	13	61	173.278	156.561	144.163	7.20529	13.7483	37.8027	99.97	DOWN_ Treatment_2dpi_UP_Control_2dpi
TRINITY_DN97623_c0_g1_i1	8.40658	0	16.8132	Inf	Inf	1.39523e-05	0.000277527	17	14	15	0	0	0	17.4303	13.8725	19.1367	0	0	0	99.97	DOWN_ Treatment_2dpi_UP_Control_2dpi
TRINITY_DN45358_c0_g2_i1	39.1635	68.903	9.42408	0.136773	-2.87014	1.46917e-05	0.000291335	11	12	4	126	57	27	11.2784	11.8907	5.10312	129.695	60.2812	16.7323	99.97	UP_ Treatment_2dpi_DOWN_Control_2dpi
TRINITY_DN96865_c0_g1_i1	10.3408	0.352522	20.329	57.6674	5.84968	1.48415e-05	0.000294175	19	20	17	0	1	0	19.4809	19.8179	21.6882	0	1.05757	0	99.97	DOWN_ Treatment_2dpi_UP_Control_2dpi
TRINITY_DN56948_c0_g1_i1	8.6972	17.3944	0	0	#NAME?	1.51259e-05	0.000299153	0	0	0	6	6	64	0	0	0	6.17597	6.34539	39.6619	99.97	UP_ Treatment_2dpi_DOWN_Control_2dpi
TRINITY_DN53351_c0_g1_i1	8.64008	0	17.2802	Inf	Inf	1.52902e-05	0.000301873	12	9	24	0	0	0	12.3037	8.91804	30.6187	0	0	0	99.97	DOWN_ Treatment_2dpi_UP_Control_2dpi
TRINITY_DN45101_c0_g1_i1	46.6236	87.4678	5.77934	0.0660739	-3.91978	1.55566e-05	0.00030646	10	2	4	162	84	11	10.2531	1.98179	5.10312	166.751	88.8355	6.81688	99.97	UP_ Treatment_2dpi_DOWN_Control_2dpi
TRINITY_DN55002_c0_g1_i1	62.9547	101.859	24.0504	0.236115	-2.08244	1.55938e-05	0.000306789	31	24	13	134	80	134	31.7846	23.7814	16.5851	137.93	84.6052	83.042	99.97	UP_ Treatment_2dpi_DOWN_Control_2dpi
TRINITY_DN48856_c0_g1_i1	48.8268	81.1138	16.5397	0.203908	-2.29401	1.57857e-05	0.000310294	18	16	12	67	43	208	18.4556	15.8543	15.3093	68.965	45.4753	128.901	99.97	UP_ Treatment_2dpi_DOWN_Control_2dpi
TRINITY_DN68089_c0_g1_i1	8.45015	0	16.9003	Inf	Inf	1.59808e-05	0.000313992	12	13	20	0	0	0	12.3037	12.8816	25.5156	0	0	0	99.97	DOWN_ Treatment_2dpi_UP_Control_2dpi
TRINITY_DN52907_c0_g1_i1	47.8171	79.8235	15.8108	0.198072	-2.3359	1.60289e-05	0.000314799	16	12	15	81	89	100	16.405	11.8907	19.1367	83.3756	94.1233	61.9716	99.97	UP_ Treatment_2dpi_DOWN_Control_2dpi
TRINITY_DN63477_c0_g1_i2	79.4715	27.8671	131.076	4.7036	2.23377	1.62341e-05	0.000318412	80	166	115	26	18	61	82.0249	164.488	146.715	26.7625	19.0362	37.8027	99.97	DOWN_ Treatment_2dpi_UP_Control_2dpi
TRINITY_DN64998_c0_g1_i1	35.1198	60.766	9.47363	0.155903	-2.68128	1.63504e-05	0.000320135	11	7	8	47	61	112	11.2784	6.93625	10.2062	48.3784	64.5115	69.4082	99.97	UP_ Treatment_2dpi_DOWN_Control_2dpi
TRINITY_DN54211_c0_g1_i1	17.1562	32.6264	1.68591	0.051673	-4.27444	1.63612e-05	0.000320207	3	2	0	49	39	10	3.07593	1.98179	0	50.4371	41.245	6.19716	99.97	UP_ Treatment_2dpi_DOWN_Control_2dpi
TRINITY_DN64251_c0_g1_i3	106.991	184.195	29.7875	0.161717	-2.62846	1.66067e-05	0.000324588	24	19	36	246	211	123	24.6075	18.827	45.928	253.215	223.146	76.2251	99.97	UP_ Treatment_2dpi_DOWN_Control_2dpi
TRINITY_DN57807_c0_g1_i2	55.9278	11.894	99.9615	8.40434	3.07113	1.66165e-05	0.000324638	112	58	100	20	9	9	114.835	57.4718	127.578	20.5866	9.51809	5.57745	99.97	DOWN_ Treatment_2dpi_UP_Control_2dpi
TRINITY_DN5892_c0_g1_i1	32.538	58.1389	6.93721	0.119321	-3.06708	1.6688e-05	0.000325611	8	5	6	110	52	10	8.20249	4.95446	7.65467	113.226	54.9934	6.19716	99.97	UP_ Treatment_2dpi_DOWN_Control_2dpi
TRINITY_DN16146_c0_g1_i1	33.6873	59.6213	7.75331	0.130043	-2.94294	1.72659e-05	0.000336303	5	8	8	88	70	23	5.12655	7.92714	10.2062	90.5808	74.0296	14.2535	99.97	UP_ Treatment_2dpi_DOWN_Control_2dpi
TRINITY_DN54282_c1_g1_i1	51.2755	0.705043	101.846	144.453	7.17446	1.72904e-05	0.000336636	92	105	84	0	2	0	94.3286	104.044	107.165	0	2.11513	0	99.97	DOWN_ Treatment_2dpi_UP_Control_2dpi
TRINITY_DN66213_c0_g1_i13	10.2143	20.0868	0.34177	0.0170147	-5.87708	1.7373e-05	0.000337951	1	0	0	16	25	28	1.02531	0	0	16.4692	26.4391	17.3521	99.97	UP_ Treatment_2dpi_DOWN_Control_2dpi
TRINITY_DN89223_c0_g1_i1	8.13499	0	16.27	Inf	Inf	1.74006e-05	0.000338341	15	17	13	0	0	0	15.3797	16.8452	16.5851	0	0	0	99.97	DOWN_ Treatment_2dpi_UP_Control_2dpi
TRINITY_DN44563_c0_g1_i1	43.1315	81.2507	5.01231	0.0616894	-4.01883	1.76705e-05	0.000343145	9	2	3	151	80	6	9.2278	1.98179	3.82734	155.428	84.6052	3.7183	99.97	UP_ Treatment_2dpi_DOWN_Control_2dpi
TRINITY_DN50175_c0_g1_i1	8.07604	0	16.1521	Inf	Inf	1.76988e-05	0.000343545	13	20	12	0	0	0	13.329	19.8179	15.3093	0	0	0	99.97	DOWN_ Treatment_2dpi_UP_Control_2dpi
TRINITY_DN52740_c0_g1_i1	8.05724	0	16.1145	Inf	Inf	1.77961e-05	0.000345285	18	16	11	0	0	0	18.4556	15.8543	14.0336	0	0	0	99.97	DOWN_ Treatment_2dpi_UP_Control_2dpi
TRINITY_DN48200_c0_g1_i6	8.05565	0	16.1113	Inf	Inf	1.78043e-05	0.000345297	26	9	10	0	0	0	26.6581	8.91804	12.7578	0	0	0	99.97	DOWN_ Treatment_2dpi_UP_Control_2dpi
TRINITY_DN82986_c0_g1_i1	8.05151	0	16.103	Inf	Inf	1.7826e-05	0.000345567	17	17	11	0	0	0	17.4303	16.8452	14.0336	0	0	0	99.97	DOWN_ Treatment_2dpi_UP_Control_2dpi
TRINITY_DN58284_c0_g2_i1	8.04162	0	16.0832	Inf	Inf	1.78777e-05	0.000346421	7	26	12	0	0	0	7.17718	25.7632	15.3093	0	0	0	99.97	DOWN_ Treatment_2dpi_UP_Control_2dpi
TRINITY_DN46331_c0_g1_i1	8.01709	0	16.0342	Inf	Inf	1.80074e-05	0.000348784	11	23	11	0	0	0	11.2784	22.7905	14.0336	0	0	0	99.97	DOWN_ Treatment_2dpi_UP_Control_2dpi
TRINITY_DN64459_c0_g1_i4	44.7991	76.9996	12.5986	0.163619	-2.61158	1.82903e-05	0.000353342	16	10	9	95	116	17	16.405	9.90893	11.482	97.7861	122.678	10.5352	99.96	UP_ Treatment_2dpi_DOWN_Control_2dpi
TRINITY_DN58302_c0_g1_i1	20.7546	38.0539	3.4553	0.0908003	-3.46116	1.86066e-05	0.000358538	5	4	1	27	26	95	5.12655	3.96357	1.27578	27.7919	27.4967	58.8731	99.96	UP_ Treatment_2dpi_DOWN_Control_2dpi
TRINITY_DN58522_c0_g1_i2	40.8058	11.4196	70.1919	6.14659	2.61979	1.92844e-05	0.000370804	91	72	36	11	17	8	93.3033	71.3443	45.928	11.3226	17.9786	4.95773	99.96	DOWN_ Treatment_2dpi_UP_Control_2dpi
TRINITY_DN59140_c0_g1_i3	38.972	67.7717	10.1723	0.150097	-2.73604	1.93501e-05	0.000371749	10	5	12	125	70	1	10.2531	4.95446	15.3093	128.666	74.0296	0.619716	99.96	UP_ Treatment_2dpi_DOWN_Control_2dpi
TRINITY_DN4231_c0_g1_i1	36.6826	63.4892	9.87595	0.155553	-2.68452	1.93778e-05	0.000371964	9	9	9	27	46	184	9.2278	8.91804	11.482	27.7919	48.648	114.028	99.96	UP_ Treatment_2dpi_DOWN_Control_2dpi
TRINITY_DN74693_c0_g1_i1	8.27927	0	16.5585	Inf	Inf	1.93738e-05	0.000371964	11	13	20	0	0	0	11.2784	12.8816	25.5156	0	0	0	99.96	DOWN_ Treatment_2dpi_UP_Control_2dpi
TRINITY_DN61424_c0_g1_i4	43.3741	74.7152	12.033	0.161052	-2.6344	1.94294e-05	0.000372796	16	7	10	144	63	15	16.405	6.93625	12.7578	148.223	66.6266	9.29575	99.96	UP_ Treatment_2dpi_DOWN_Control_2dpi
TRINITY_DN59581_c0_g1_i4	57.0705	18.0547	96.0864	5.32197	2.41196	1.95709e-05	0.000375192	92	94	79	11	20	35	94.3286	93.1439	100.787	11.3226	21.1513	21.6901	99.96	DOWN_ Treatment_2dpi_UP_Control_2dpi
TRINITY_DN36529_c0_g1_i1	9.95254	0.343109	19.562	57.0138	5.83324	1.99686e-05	0.000382164	18	20	16	1	0	0	18.4556	19.8179	20.4125	1.02933	0	0	99.96	DOWN_ Treatment_2dpi_UP_Control_2dpi
TRINITY_DN60268_c0_g1_i1	8.41643	16.8329	0	0	#NAME?	2.01445e-05	0.000385203	0	0	0	17	23	14	0	0	0	17.4986	24.324	8.67603	99.96	UP_ Treatment_2dpi_DOWN_Control_2dpi
TRINITY_DN50811_c0_g1_i1	36.0957	63.6257	8.56575	0.134627	-2.89296	2.03205e-05	0.000388238	6	12	6	112	58	23	6.15187	11.8907	7.65467	115.285	61.3388	14.2535	99.96	UP_ Treatment_2dpi_DOWN_Control_2dpi
TRINITY_DN64937_c10_g1_i6	9.71355	0.343109	19.084	55.6207	5.79755	2.03769e-05	0.000388985	26	18	10	1	0	0	26.6581	17.8361	12.7578	1.02933	0	0	99.96	DOWN_ Treatment_2dpi_UP_Control_2dpi
TRINITY_DN41686_c0_g1_i1	8.03454	0	16.0691	Inf	Inf	2.07379e-05	0.000395542	18	12	14	0	0	0	18.4556	11.8907	17.8609	0	0	0	99.96	DOWN_ Treatment_2dpi_UP_Control_2dpi
TRINITY_DN77339_c0_g1_i1	8.0288	0	16.0576	Inf	Inf	2.07723e-05	0.000396029	17	13	14	0	0	0	17.4303	12.8816	17.8609	0	0	0	99.96	DOWN_ Treatment_2dpi_UP_Control_2dpi
TRINITY_DN102050_c0_g1_i1	7.95264	0	15.9053	Inf	Inf	2.12388e-05	0.000404238	12	19	13	0	0	0	12.3037	18.827	16.5851	0	0	0	99.96	DOWN_ Treatment_2dpi_UP_Control_2dpi
TRINITY_DN64076_c0_g1_i7	7.79057	15.5811	0	0	#NAME?	2.12304e-05	0.000404238	0	0	0	9	12	40	0	0	0	9.26395	12.6908	24.7887	99.96	UP_ Treatment_2dpi_DOWN_Control_2dpi
TRINITY_DN68204_c0_g1_i1	7.90357	0	15.8071	Inf	Inf	2.15504e-05	0.000409823	20	13	11	0	0	0	20.5062	12.8816	14.0336	0	0	0	99.96	DOWN_ Treatment_2dpi_UP_Control_2dpi
TRINITY_DN61562_c1_g1_i1	7.89209	0	15.7842	Inf	Inf	2.16246e-05	0.000410886	18	15	11	0	0	0	18.4556	14.8634	14.0336	0	0	0	99.96	DOWN_ Treatment_2dpi_UP_Control_2dpi
TRINITY_DN47422_c0_g2_i1	83.8965	32.7295	135.064	4.12666	2.04498	2.16755e-05	0.000411678	171	147	66	39	25	51	175.328	145.661	84.2014	40.1438	26.4391	31.6055	99.96	DOWN_ Treatment_2dpi_UP_Control_2dpi
TRINITY_DN62303_c1_g1_i10	10.7048	20.9844	0.42526	0.0202655	-5.62483	2.19645e-05	0.000416816	0	0	1	33	11	28	0	0	1.27578	33.9678	11.6332	17.3521	99.96	UP_ Treatment_2dpi_DOWN_Control_2dpi
TRINITY_DN82816_c0_g1_i1	7.83888	0	15.6778	Inf	Inf	2.19753e-05	0.000416845	17	17	10	0	0	0	17.4303	16.8452	12.7578	0	0	0	99.96	DOWN_ Treatment_2dpi_UP_Control_2dpi
TRINITY_DN29764_c0_g1_i1	7.79139	0	15.5828	Inf	Inf	2.22978e-05	0.000421718	17	18	9	0	0	0	17.4303	17.8361	11.482	0	0	0	99.96	DOWN_ Treatment_2dpi_UP_Control_2dpi
TRINITY_DN36891_c0_g1_i1	61.406	100.083	22.7287	0.227098	-2.13861	2.22801e-05	0.000421718	18	18	25	144	125	32	18.4556	17.8361	31.8945	148.223	132.196	19.8309	99.96	UP_ Treatment_2dpi_DOWN_Control_2dpi
TRINITY_DN48408_c0_g1_i1	7.79139	0	15.5828	Inf	Inf	2.22978e-05	0.000421718	17	18	9	0	0	0	17.4303	17.8361	11.482	0	0	0	99.96	DOWN_ Treatment_2dpi_UP_Control_2dpi
TRINITY_DN50499_c0_g1_i2	7.75539	0	15.5108	Inf	Inf	2.25488e-05	0.00042557	19	17	8	0	0	0	19.4809	16.8452	10.2062	0	0	0	99.96	DOWN_ Treatment_2dpi_UP_Control_2dpi
TRINITY_DN66105_c0_g1_i8	8.14073	16.2815	0	0	#NAME?	2.30122e-05	0.000433576	0	0	0	20	15	20	0	0	0	20.5866	15.8635	12.3943	99.96	UP_ Treatment_2dpi_DOWN_Control_2dpi
TRINITY_DN50050_c0_g1_i1	7.75555	15.5111	0	0	#NAME?	2.30962e-05	0.000434809	0	0	0	10	12	38	0	0	0	10.2933	12.6908	23.5492	99.96	UP_ Treatment_2dpi_DOWN_Control_2dpi
TRINITY_DN51675_c1_g1_i1	63.8893	102.468	25.3106	0.247009	-2.01736	2.3213e-05	0.000436641	21	24	24	133	112	84	21.5315	23.7814	30.6187	136.901	118.447	52.0562	99.96	UP_ Treatment_2dpi_DOWN_Control_2dpi
TRINITY_DN50714_c0_g1_i1	67.4978	19.1687	115.827	6.04248	2.59514	2.34162e-05	0.000439733	109	113	97	31	16	14	111.759	111.971	123.751	31.9092	16.921	8.67603	99.96	DOWN_ Treatment_2dpi_UP_Control_2dpi
TRINITY_DN53700_c0_g1_i1	9.68828	0.343109	19.0335	55.4735	5.79373	2.34165e-05	0.000439733	9	29	15	1	0	0	9.2278	28.7359	19.1367	1.02933	0	0	99.96	DOWN_ Treatment_2dpi_UP_Control_2dpi
TRINITY_DN59806_c0_g1_i3	19.2709	35.4397	3.10206	0.0875307	-3.51407	2.37624e-05	0.000445856	3	5	1	18	25	99	3.07593	4.95446	1.27578	18.5279	26.4391	61.3519	99.96	UP_ Treatment_2dpi_DOWN_Control_2dpi
TRINITY_DN62351_c0_g1_i4	390.689	760.497	20.8809	0.027457	-5.18668	2.38901e-05	0.000447721	34	1	21	1297	817	133	34.8606	0.990893	26.7914	1335.04	864.031	82.4223	99.96	UP_ Treatment_2dpi_DOWN_Control_2dpi
TRINITY_DN70483_c0_g1_i1	8.01342	0	16.0268	Inf	Inf	2.41917e-05	0.000452779	10	15	18	0	0	0	10.2531	14.8634	22.964	0	0	0	99.95	DOWN_ Treatment_2dpi_UP_Control_2dpi
TRINITY_DN60445_c0_g1_i1	82.0225	152.111	11.9339	0.078455	-3.67199	2.47988e-05	0.000462987	7	7	17	236	118	143	7.17718	6.93625	21.6882	242.921	124.793	88.6195	99.95	UP_ Treatment_2dpi_DOWN_Control_2dpi
TRINITY_DN65431_c0_g1_i3	29.4592	51.9582	6.96015	0.133957	-2.90016	2.49632e-05	0.00046567	10	3	6	61	47	70	10.2531	2.97268	7.65467	62.789	49.7056	43.3802	99.95	UP_ Treatment_2dpi_DOWN_Control_2dpi
TRINITY_DN8455_c0_g1_i1	41.7842	72.0066	11.5619	0.160567	-2.63876	2.50561e-05	0.000466821	12	11	9	83	110	23	12.3037	10.8998	11.482	85.4342	116.332	14.2535	99.95	UP_ Treatment_2dpi_DOWN_Control_2dpi
TRINITY_DN43415_c0_g1_i1	7.86939	0	15.7388	Inf	Inf	2.52212e-05	0.000469704	18	11	14	0	0	0	18.4556	10.8998	17.8609	0	0	0	99.95	DOWN_ Treatment_2dpi_UP_Control_2dpi
TRINITY_DN59759_c0_g1_i5	118.637	38.443	198.83	5.17209	2.37075	2.55243e-05	0.000474955	177	236	142	41	0	118	181.48	233.851	181.161	42.2024	0	73.1265	99.95	DOWN_ Treatment_2dpi_UP_Control_2dpi
TRINITY_DN68363_c0_g1_i1	7.82191	0	15.6438	Inf	Inf	2.55799e-05	0.000475792	18	12	13	0	0	0	18.4556	11.8907	16.5851	0	0	0	99.95	DOWN_ Treatment_2dpi_UP_Control_2dpi
TRINITY_DN60889_c0_g1_i2	129.817	211.645	47.9883	0.226739	-2.1409	2.58829e-05	0.000480832	27	71	36	171	189	418	27.6834	70.3534	45.928	176.015	199.88	259.041	99.95	UP_ Treatment_2dpi_DOWN_Control_2dpi
TRINITY_DN81767_c0_g1_i1	7.76295	0	15.5259	Inf	Inf	2.60396e-05	0.000483544	16	15	12	0	0	0	16.405	14.8634	15.3093	0	0	0	99.95	DOWN_ Treatment_2dpi_UP_Control_2dpi
TRINITY_DN62955_c0_g1_i8	7.96654	15.9331	0	0	#NAME?	2.62601e-05	0.000486835	0	0	0	26	7	22	0	0	0	26.7625	7.40296	13.6338	99.95	UP_ Treatment_2dpi_DOWN_Control_2dpi
TRINITY_DN55222_c0_g1_i3	7.96416	15.9283	0	0	#NAME?	2.63083e-05	0.000487527	0	0	0	11	21	23	0	0	0	11.3226	22.2089	14.2535	99.95	UP_ Treatment_2dpi_DOWN_Control_2dpi
TRINITY_DN15661_c0_g1_i1	7.71547	0	15.4309	Inf	Inf	2.64221e-05	0.000489434	16	16	11	0	0	0	16.405	15.8543	14.0336	0	0	0	99.95	DOWN_ Treatment_2dpi_UP_Control_2dpi
TRINITY_DN26890_c0_g1_i1	7.66799	0	15.336	Inf	Inf	2.68161e-05	0.000496323	16	17	10	0	0	0	16.405	16.8452	12.7578	0	0	0	99.95	DOWN_ Treatment_2dpi_UP_Control_2dpi
TRINITY_DN52065_c0_g1_i2	40.3757	68.7152	12.0362	0.17516	-2.51325	2.69852e-05	0.000499043	8	14	11	103	56	66	8.20249	13.8725	14.0336	106.021	59.2236	40.9013	99.95	UP_ Treatment_2dpi_DOWN_Control_2dpi
TRINITY_DN47733_c0_g1_i1	9.63269	0.352522	18.9128	53.6502	5.74551	2.70181e-05	0.000499446	19	17	16	0	1	0	19.4809	16.8452	20.4125	0	1.05757	0	99.95	DOWN_ Treatment_2dpi_UP_Control_2dpi
TRINITY_DN48343_c0_g1_i1	9.57476	0.343109	18.8064	54.8117	5.77641	2.71729e-05	0.000501689	18	19	15	1	0	0	18.4556	18.827	19.1367	1.02933	0	0	99.95	DOWN_ Treatment_2dpi_UP_Control_2dpi
TRINITY_DN82308_c0_g1_i1	7.62051	0	15.241	Inf	Inf	2.72221e-05	0.000502391	16	18	9	0	0	0	16.405	17.8361	11.482	0	0	0	99.95	DOWN_ Treatment_2dpi_UP_Control_2dpi
TRINITY_DN53001_c0_g1_i1	7.55423	0	15.1085	Inf	Inf	2.78101e-05	0.000512193	21	15	7	0	0	0	21.5315	14.8634	8.93045	0	0	0	99.95	DOWN_ Treatment_2dpi_UP_Control_2dpi
TRINITY_DN48212_c0_g1_i1	63.5261	12.0511	115.001	9.54277	3.25441	2.91662e-05	0.000535853	136	89	92	15	19	1	139.442	88.1895	117.372	15.4399	20.0937	0.619716	99.95	DOWN_ Treatment_2dpi_UP_Control_2dpi
TRINITY_DN107533_c0_g1_i1	15.1391	28.3303	1.94785	0.0687549	-3.86239	2.98679e-05	0.000547928	1	1	3	35	17	50	1.02531	0.990893	3.82734	36.0265	17.9786	30.9858	99.95	UP_ Treatment_2dpi_DOWN_Control_2dpi
TRINITY_DN105437_c0_g1_i1	7.72877	0	15.4575	Inf	Inf	3.05068e-05	0.000558886	14	13	15	0	0	0	14.3544	12.8816	19.1367	0	0	0	99.94	DOWN_ Treatment_2dpi_UP_Control_2dpi
TRINITY_DN64938_c0_g1_i7	9.77258	0.352522	19.1926	54.4439	5.7667	3.06685e-05	0.000561619	11	39	6	0	1	0	11.2784	38.6448	7.65467	0	1.05757	0	99.94	DOWN_ Treatment_2dpi_UP_Control_2dpi
TRINITY_DN66650_c0_g1_i3	93.9349	183.553	4.31681	0.0235181	-5.41009	3.06811e-05	0.000561621	2	11	0	131	150	415	2.05062	10.8998	0	134.842	158.635	257.182	99.94	UP_ Treatment_2dpi_DOWN_Control_2dpi
TRINITY_DN48003_c0_g1_i1	34.4612	60.3187	8.60383	0.14264	-2.80955	3.07411e-05	0.000562491	5	8	10	85	79	16	5.12655	7.92714	12.7578	87.4929	83.5476	9.91546	99.94	UP_ Treatment_2dpi_DOWN_Control_2dpi
TRINITY_DN81825_c0_g1_i1	47.0654	0.705043	93.4257	132.511	7.04996	3.0853e-05	0.000564309	103	81	74	0	2	0	105.607	80.2623	94.4076	0	2.11513	0	99.94	DOWN_ Treatment_2dpi_UP_Control_2dpi
TRINITY_DN63493_c0_g1_i1	9.68677	0.206572	19.167	92.7859	6.53583	3.0893e-05	0.000564812	12	16	23	0	0	1	12.3037	15.8543	29.3429	0	0	0.619716	99.94	DOWN_ Treatment_2dpi_UP_Control_2dpi
TRINITY_DN46647_c0_g1_i1	7.65102	0	15.302	Inf	Inf	3.1238e-05	0.000570424	17	12	13	0	0	0	17.4303	11.8907	16.5851	0	0	0	99.94	DOWN_ Treatment_2dpi_UP_Control_2dpi
TRINITY_DN97690_c0_g1_i1	7.62649	0	15.253	Inf	Inf	3.14762e-05	0.000574307	21	9	12	0	0	0	21.5315	8.91804	15.3093	0	0	0	99.94	DOWN_ Treatment_2dpi_UP_Control_2dpi
TRINITY_DN62772_c0_g1_i5	160.627	34.4213	286.832	8.33298	3.05883	3.17079e-05	0.000578065	369	269	169	0	66	54	378.34	266.55	215.607	0	69.7993	33.4647	99.94	DOWN_ Treatment_2dpi_UP_Control_2dpi
[truncated: 1,021 more rows]

## Sheet: DESeq210dpi
baseMean	log2FoldChange	lfcSE	stat	pvalue	padj	Control_10dpi_2	Control_10dpi_3	Control_10dpi_1	Treatment_10dpi_1	Treatment_10dpi_2	Treatment_10dpi_5	Control_10dpi_2	Control_10dpi_3	Control_10dpi_1	Treatment_10dpi_1	Treatment_10dpi_2	Treatment_10dpi_5	Certeza	DE
[truncated: 534 more rows]

[truncated: 5 more sheets: DESeq22dpi, NOISeq10dpi, NOISeq2dpi, EdgeR_10dpi, EdgeR2dpi]
